# Supplementary material for: Exposure to maternal obesity alters gene expression in the preimplantation ovine conceptus
Source: BMC Genomics. 2018 Oct 11;19:737. doi: 10.1186/s12864-018-5120-0 (PMC6180665; doi:10.1186/s12864-018-5120-0)
Supplement: Supplementary file 1 — Raw data containing all transcripts identified in the RNA-sequencing analysis. Included are reference sequence (RefSeq) and gene ID for each transcript, the max group mean (indicating the mean RPKM for the treatment group with the greatest expression value within each comparison), log2 fold-changes based on obesity status, sex and (XLSX 17599 kb) [file 12864_2018_5120_MOESM1_ESM.xlsx]

## Sheet: Supplemental table
			Obese vs Lean				Male vs Female				ObeseMale vs LeanMale				ObeseFemale vs LeanFemale				ObeseMale vs ObeseFemale				ObeseMale vs LeanFemale				LeanMale vs ObeseFemale				LeanMale vs LeanFemale
Name	RefSeq	GeneID	Max group mean	Log₂ fold change	P-value	FDR p-value	Max group mean	Log₂ fold change	P-value	FDR p-value	Max group mean	Log₂ fold change	P-value	FDR p-value	Max group mean	Log₂ fold change	P-value	FDR p-value	Max group mean	Log₂ fold change	P-value	FDR p-value	Max group mean	Log₂ fold change	P-value	FDR p-value	Max group mean	Log₂ fold change	P-value	FDR p-value	Max group mean	Log₂ fold change	P-value	FDR p-value	LeanMale - Means	ObeseMale - Means	LeanFemale - Means	ObeseFemale - Means
A1BG_1	XM_015100346.1	101119665	0.108636	-0.0230087	0.977753	0.999968	0.115154	0.131141	0.872655	0.999995	0.119535	-0.216487	0.864735	0.999972	0.106498	0.165635	0.897152	0.99998	0.110773	-0.0400351	0.975365	0.999998	0.110773	0.110269	0.931415	0.999996	0.119535	0.140881	0.913385	0.999937	0.119535	0.311141	0.807375	0.999958	0.119535	0.110773	0.0919764	0.106498
A1CF_1	XM_012102459.2	101118147	0.00914338	-0.31019	0.801809	0.999968	0.0085459	-0.136832	0.911527	0.999995	0.00888291	-0.441086	0.78417	0.999972	0.00940385	-0.187409	0.913199	0.99998	0.00768794	-0.265751	0.869568	0.999998	0.00940385	-0.437779	0.787748	0.999996	0.00888291	0.181042	0.915798	0.999937	0.00940385	-0.0214269	0.990171	0.999958	0.00888291	0.006493	0.00940385	0.00768794
A1CF_2	XM_012102458.2	101118147	0	NaN	NaN	NaN	0	NaN	NaN	NaN	0	NaN	NaN	NaN	0	NaN	NaN	NaN	0	NaN	NaN	NaN	0	NaN	NaN	NaN	0	NaN	NaN	NaN	0	NaN	NaN	NaN	0	0	0	0
A1CF_3	XM_004020008.3	101118147	0	NaN	NaN	NaN	0	NaN	NaN	NaN	0	NaN	NaN	NaN	0	NaN	NaN	NaN	0	NaN	NaN	NaN	0	NaN	NaN	NaN	0	NaN	NaN	NaN	0	NaN	NaN	NaN	0	0	0	0
A1CF_4	XM_004020007.3	101118147	0.00296401	3.01653	0.0749068	0.999968	0.00296401	2.93151	0.0844184	0.927668	0.00592803	3.92861	0.103159	0.999972	0	NaN	NaN	NaN	0.00592803	3.8391	0.11118	0.999998	0.00592803	3.88144	0.102998	0.999996	0	NaN	NaN	NaN	0	NaN	NaN	NaN	0	0.00592803	0	0
A2ML1_1	XM_012175471.1	101123200	0	NaN	NaN	NaN	0	NaN	NaN	NaN	0	NaN	NaN	NaN	0	NaN	NaN	NaN	0	NaN	NaN	NaN	0	NaN	NaN	NaN	0	NaN	NaN	NaN	0	NaN	NaN	NaN	0	0	0	0
A2ML1_2	XM_012175470.1	101123200	0	NaN	NaN	NaN	0	NaN	NaN	NaN	0	NaN	NaN	NaN	0	NaN	NaN	NaN	0	NaN	NaN	NaN	0	NaN	NaN	NaN	0	NaN	NaN	NaN	0	NaN	NaN	NaN	0	0	0	0
A2ML1_3	XM_004006891.2	101123200	0.00424966	-2.56118	0.136443	0.999968	0.00424966	-2.64642	0.122847	0.999995	0	NaN	NaN	NaN	0.00849932	-3.42212	0.160349	0.99998	0	NaN	NaN	NaN	0.00849932	-3.49088	0.148026	0.999996	0	NaN	NaN	NaN	0.00849932	-3.51016	0.151162	0.999958	0	0	0.00849932	0
A2ML1_4	XM_012175472.2	101123200	0.0182006	1.10507	0.262103	0.999968	0.0131887	0.00299951	0.997564	0.999995	0.0162268	0.509041	0.71008	0.999972	0.0201743	1.79162	0.238019	0.99998	0.0201743	-0.41681	0.75589	0.999998	0.0162268	1.41458	0.348979	0.999996	0.0201743	-0.944007	0.499976	0.999937	0.0101506	0.856509	0.571603	0.999958	0.0101506	0.0162268	0.00475963	0.0201743
A3GALT2_1	XM_015093608.1	101103704	0.0908778	0.334569	0.700365	0.999968	0.0917901	-0.415905	0.630679	0.999995	0.0744316	-0.164168	0.900149	0.999972	0.112911	0.704157	0.598694	0.99998	0.112911	-0.799169	0.541808	0.999998	0.0706691	-0.0512175	0.967769	0.999996	0.112911	-0.710386	0.598642	0.999937	0.0744316	0.0505742	0.96961	0.999958	0.0744316	0.0688446	0.0706691	0.112911
A4GALT_1	XM_015094001.1	101106675	15.7056	0.278788	0.247271	0.999968	14.5467	-0.120681	0.615013	0.999995	15.0619	0.183684	0.59784	0.999972	16.3494	0.349351	0.32279	0.99998	16.3494	-0.188556	0.597791	0.999998	15.0619	0.176005	0.601955	0.999996	16.3494	-0.393193	0.298778	0.999937	12.7441	-0.0233476	0.952458	0.999958	12.4759	15.0619	12.7441	16.3494
A4GNT_1	XM_012102763.2	101111851	0.0238013	0.464306	0.601997	0.999968	0.0242124	0.483064	0.585615	0.999995	0.0244545	-0.0473999	0.970349	0.999972	0.0231481	1.21704	0.394528	0.99998	0.0244545	-0.0447391	0.972797	0.999998	0.0244545	1.17217	0.375156	0.999996	0.0239702	-0.018867	0.988753	0.999937	0.0239702	1.1949	0.382996	0.999958	0.0239702	0.0244545	0.00924258	0.0231481
A4GNT_2	XM_015092649.1	101111851	0	NaN	NaN	NaN	0	NaN	NaN	NaN	0	NaN	NaN	NaN	0	NaN	NaN	NaN	0	NaN	NaN	NaN	0	NaN	NaN	NaN	0	NaN	NaN	NaN	0	NaN	NaN	NaN	0	0	0	0
A4GNT_3	XM_004003311.3	101111851	0	NaN	NaN	NaN	0	NaN	NaN	NaN	0	NaN	NaN	NaN	0	NaN	NaN	NaN	0	NaN	NaN	NaN	0	NaN	NaN	NaN	0	NaN	NaN	NaN	0	NaN	NaN	NaN	0	0	0	0
A4GNT_4	XM_012102747.2	101111851	0.00393153	-1.04967	0.401509	0.999968	0.00298065	0.294493	0.808171	0.999995	0.00298244	-0.0856785	0.958203	0.999972	0.00488062	-2.83138	0.233341	0.99998	0.00297886	2.25448	0.332684	0.999998	0.00488062	-0.543386	0.742612	0.999996	0.00298244	2.25725	0.331716	0.999937	0.00488062	-0.452248	0.784726	0.999958	0.00298244	0.00297886	0.00488062	0
A4GNT_5	XM_012102756.1	101111851	0.00693867	3.43396	0.0489602	0.999968	0.00693867	3.35925	0.0545301	0.804011	0.0138773	4.38016	0.0760318	0.999972	0	NaN	NaN	NaN	0.0138773	4.28355	0.0812493	0.999998	0.0138773	4.32872	0.0747054	0.999996	0	NaN	NaN	NaN	0	NaN	NaN	NaN	0	0.0138773	0	0
AAAS_1	XM_012174192.2	101104648	2.19963	0.0835344	0.868275	0.999968	2.32612	-0.392785	0.423692	0.999995	1.84465	-0.108046	0.896528	0.999972	2.56779	0.227313	0.764071	0.99998	2.56779	-0.536214	0.437056	0.999998	2.08446	-0.313027	0.67815	0.999996	2.56779	-0.453378	0.574177	0.999937	2.08446	-0.205232	0.807685	0.999958	1.84465	1.83147	2.08446	2.56779
AAAS_2	XM_004006301.3	101104648	17.2669	0.123292	0.552806	0.999968	16.5357	-0.0226173	0.909569	0.999995	17.1717	0.0561234	0.865557	0.999972	17.3622	0.169413	0.598359	0.99998	17.3622	-0.0652957	0.831664	0.999998	17.1717	0.115648	0.687106	0.999996	17.3622	-0.144435	0.699505	0.999937	15.8998	0.0386382	0.908089	0.999958	15.8998	17.1717	15.3257	17.3622
AACS_1	XM_012097667.2	101114977	5.4977	-0.155889	0.62084	0.999968	5.91757	-0.389767	0.197389	0.999995	4.70041	-0.110331	0.823532	0.999972	6.29499	-0.202705	0.627999	0.99998	5.54016	-0.336367	0.405553	0.999998	6.29499	-0.523915	0.171402	0.999996	5.54016	-0.237233	0.64406	0.999937	6.29499	-0.420976	0.372358	0.999958	4.70041	4.62632	6.29499	5.54016
AACS_2	XM_012097670.2	101114977	0.00320704	-1.97274	0.238831	0.999968	0.00320704	1.92136	0.252424	0.999995	0.00641407	-2.80439	0.226241	0.999972	0	NaN	NaN	NaN	0	NaN	NaN	NaN	0	NaN	NaN	NaN	0.00641407	2.70182	0.24987	0.999937	0.00641407	2.74474	0.238573	0.999958	0.00641407	0	0	0
AACS_3	XM_004017311.3	101114977	3.95191	-0.14033	0.715188	0.999968	4.25064	-0.376642	0.312449	0.999995	3.76962	0.246587	0.701296	0.999972	4.87849	-0.458294	0.339477	0.99998	3.76962	0.00213956	0.996738	0.999998	4.87849	-0.445512	0.31771	0.999996	3.62278	-0.264803	0.69511	0.999937	4.87849	-0.701044	0.247603	0.999958	3.02532	3.76962	4.87849	3.62278
AACS_4	XM_012097669.2	101114977	0.155268	-0.020673	0.982854	0.999968	0.187122	-0.691869	0.467236	0.999995	0.122617	-0.188169	0.884894	0.999972	0.196686	0.0627737	0.966402	0.99998	0.196686	-0.793385	0.584331	0.999998	0.177559	-0.732416	0.612792	0.999996	0.196686	-0.648668	0.633148	0.999937	0.177559	-0.572377	0.676077	0.999958	0.122617	0.11385	0.177559	0.196686
AADACL2_1	XM_004003245.2	101116193	0	NaN	NaN	NaN	0	NaN	NaN	NaN	0	NaN	NaN	NaN	0	NaN	NaN	NaN	0	NaN	NaN	NaN	0	NaN	NaN	NaN	0	NaN	NaN	NaN	0	NaN	NaN	NaN	0	0	0	0
AADACL3_1	XM_015099318.1	101112496	0.0555536	1.06049	0.407644	0.999968	0.0530951	0.854913	0.503378	0.999995	0.10619	5.45984	0.030062	0.828515	0.054131	-2.76018	0.144237	0.99998	0.10619	3.79446	0.0416401	0.999998	0.10619	1.04022	0.52984	0.999996	0.00491709	-1.69583	0.470928	0.999937	0.054131	-4.44843	0.079155	0.824615	0	0.10619	0.054131	0.00491709
AADACL3_10	XM_015099315.1	101112496	0.0153544	-2.96252	0.0915293	0.999968	0.0153544	2.92336	0.0965527	0.963539	0.0307089	-3.90055	0.109687	0.999972	0	NaN	NaN	NaN	0	NaN	NaN	NaN	0	NaN	NaN	NaN	0.0307089	3.79824	0.123915	0.999937	0.0307089	3.84527	0.116053	0.945397	0.0307089	0	0	0
AADACL3_11	XM_015099313.1	101112496	0.0173604	-3.08315	0.0799565	0.999968	0.0173604	-3.15785	0.0720224	0.880916	0	NaN	NaN	NaN	0.0347208	-3.98225	0.112004	0.99998	0	NaN	NaN	NaN	0.0347208	-4.06561	0.100554	0.999996	0	NaN	NaN	NaN	0.0347208	-4.09797	0.101655	0.904164	0	0	0.0347208	0
AADACL3_12	XM_015099317.1	101112496	0	NaN	NaN	NaN	0	NaN	NaN	NaN	0	NaN	NaN	NaN	0	NaN	NaN	NaN	0	NaN	NaN	NaN	0	NaN	NaN	NaN	0	NaN	NaN	NaN	0	NaN	NaN	NaN	0	0	0	0
AADACL3_13	XM_015099322.1	101112496	0.00317555	-0.187549	0.869739	0.999968	0.00477403	1.35507	0.261085	0.999995	0.0059315	0.464406	0.765188	0.999972	0.00273454	-2.29557	0.311207	0.99998	0.0059315	3.15095	0.183924	0.999998	0.0059315	0.831729	0.587576	0.999996	0.00361657	2.67	0.248581	0.999937	0.00361657	0.439419	0.776425	0.999958	0.00361657	0.0059315	0.00273454	0
AADACL3_14	XM_004013803.2	101112496	0.00588514	-1.55862	0.349568	0.999968	0.00588514	-1.6672	0.316137	0.999995	0	NaN	NaN	NaN	0.0117703	-2.3008	0.323786	0.99998	0	NaN	NaN	NaN	0.0117703	-2.36947	0.30175	0.999996	0	NaN	NaN	NaN	0.0117703	-2.40201	0.302354	0.999958	0	0	0.0117703	0
AADACL3_2	XM_015099314.1	101112496	0.123864	0.160816	0.895554	0.999968	0.15744	0.91864	0.451007	0.999995	0.187815	-0.638661	0.700597	0.999972	0.120664	1.80192	0.280995	0.99998	0.127065	-0.0424848	0.979015	0.999998	0.127065	1.77964	0.301273	0.999996	0.187815	0.554885	0.726488	0.999937	0.187815	2.34954	0.167051	0.999958	0.187815	0.127065	0.0328388	0.120664
AADACL3_3	XM_015099323.1	101112496	0.0565091	0.5454	0.629675	0.999968	0.0660496	-1.25152	0.265023	0.999995	0.0386052	0.850457	0.573103	0.999972	0.074413	0.365994	0.820817	0.99998	0.074413	-1.02089	0.506853	0.999998	0.0576862	-0.629237	0.687473	0.999996	0.074413	-1.95875	0.216015	0.999937	0.0576862	-1.57511	0.3262	0.999958	0.0180338	0.0386052	0.0576862	0.074413
AADACL3_4	XM_015099311.1	101112496	0.0175047	3.05814	0.081886	0.999968	0.0175047	-3.09591	0.0773337	0.902783	0	NaN	NaN	NaN	0.0350095	3.91237	0.10854	0.99998	0.0350095	-3.96121	0.104545	0.999998	0	NaN	NaN	NaN	0.0350095	-4.00708	0.103592	0.999937	0	NaN	NaN	NaN	0	0	0	0.0350095
AADACL3_5	XM_015099320.1	101112496	0.0253973	-0.132228	0.918854	0.999968	0.0490199	4.52063	0.0114556	0.403959	0.0507946	-0.148922	0.92754	0.999972	0	NaN	NaN	NaN	0.0472451	4.45211	0.0715018	0.999998	0.0472451	4.49052	0.066455	0.999996	0.0507946	4.5525	0.0725233	0.999937	0.0507946	4.60104	0.067258	0.78087	0.0507946	0.0472451	0	0
AADACL3_6	XM_015099319.1	101112496	0.047756	-4.76722	0.00818616	0.477753	0.0378837	1.73805	0.191107	0.999995	0.0757674	-5.43487	0.0284303	0.82029	0.0197446	-3.54083	0.14763	0.99998	0	NaN	NaN	NaN	0.0197446	-3.62298	0.133641	0.999996	0.0757674	5.33202	0.0344242	0.779572	0.0757674	1.84482	0.274065	0.999958	0.0757674	0	0.0197446	0
AADACL3_7	XM_015099321.1	101112496	0.0140297	-1.09273	0.330167	0.999968	0.0146318	1.2054	0.281821	0.999995	0.0232705	-1.84104	0.208703	0.999972	0.00671766	0.421304	0.796534	0.99998	0.00671766	-0.209011	0.892564	0.999998	0.00599298	0.246315	0.87478	0.999996	0.0232705	1.67168	0.278328	0.999937	0.0232705	2.10515	0.181269	0.999958	0.0232705	0.00599298	0.00478879	0.00671766
AADACL3_8	XM_015099316.1	101112496	0	NaN	NaN	NaN	0	NaN	NaN	NaN	0	NaN	NaN	NaN	0	NaN	NaN	NaN	0	NaN	NaN	NaN	0	NaN	NaN	NaN	0	NaN	NaN	NaN	0	NaN	NaN	NaN	0	0	0	0
AADACL3_9	XM_015099312.1	101112496	0.0648538	-1.43449	0.282107	0.999968	0.0696334	1.64949	0.216744	0.999995	0.0960271	-1.02106	0.565581	0.999972	0.0336806	-4.19234	0.0960809	0.99998	0.0432398	4.36047	0.0853895	0.999998	0.0432398	0.152479	0.928526	0.999996	0.0960271	5.28191	0.0408714	0.827383	0.0960271	1.13808	0.519183	0.999958	0.0960271	0.0432398	0.0336806	0
AADACL4_1	XM_015099042.1	101110780	0	NaN	NaN	NaN	0	NaN	NaN	NaN	0	NaN	NaN	NaN	0	NaN	NaN	NaN	0	NaN	NaN	NaN	0	NaN	NaN	NaN	0	NaN	NaN	NaN	0	NaN	NaN	NaN	0	0	0	0
AADAT_1	XM_012129529.2	101121661	3.99648	0.0376726	0.89947	0.999968	3.95781	0.00146055	0.995981	0.999995	3.98593	-0.0562407	0.906308	0.999972	4.00702	0.118718	0.798352	0.99998	4.00702	-0.0775601	0.873058	0.999998	3.98593	0.0478582	0.912697	0.999996	4.00702	-0.0366116	0.943056	0.999937	3.92969	0.0943453	0.849339	0.999958	3.92969	3.98593	3.70463	4.00702
AADAT_2	XM_012129535.1	101121661	0.0633624	0.050822	0.966077	0.999968	0.0672221	0.28522	0.810929	0.999995	0.08677	-0.934007	0.534186	0.999972	0.0790504	1.29944	0.465582	0.99998	0.0790504	-0.754973	0.655989	0.999998	0.0476743	0.544881	0.735721	0.999996	0.08677	0.179576	0.912141	0.999937	0.08677	1.49894	0.343427	0.999958	0.08677	0.0476743	0.0275408	0.0790504
AAED1_1	XM_012116330.2	101110648	0.0787449	-1.6064	0.233009	0.999968	0.0575555	-0.367489	0.786289	0.999995	0.0461305	0.00312552	0.9986	0.999972	0.111359	-4.44262	0.0260775	0.930005	0.0453216	3.1384	0.102546	0.999998	0.111359	-1.29201	0.474046	0.999996	0.0461305	3.14276	0.099732	0.999937	0.111359	-1.26996	0.485507	0.999958	0.0461305	0.0453216	0.111359	0.00375154
AAED1_2	XM_015093030.1	101110648	0.308302	-1.40313	0.216808	0.999968	0.23758	-0.290942	0.800553	0.999995	0.285021	-1.60501	0.31644	0.999972	0.331583	-1.25329	0.393547	0.99998	0.143577	-0.513229	0.775649	0.999998	0.331583	-1.78115	0.229666	0.999996	0.285021	1.06702	0.513756	0.999937	0.331583	-0.192598	0.879975	0.999958	0.285021	0.0971411	0.331583	0.143577
AAED1_3	XM_004004084.3	101110648	0.775048	0.205882	0.752333	0.999968	0.91302	0.658828	0.298545	0.999995	1.0046	-0.310159	0.742575	0.999972	0.728656	1.00788	0.329634	0.99998	0.821441	0.0930711	0.92121	0.999998	0.821441	1.1232	0.266351	0.999996	1.0046	0.368403	0.709443	0.999937	1.0046	1.39717	0.180253	0.999958	1.0046	0.821441	0.365241	0.728656
AAGAB_1	XM_012180813.2	101103322	1.24949	-0.676292	0.305258	0.999968	1.06116	0.0287531	0.965076	0.999995	1.27989	-0.693057	0.497829	0.999972	1.21909	-0.668449	0.516758	0.99998	0.842425	0.0153732	0.988802	0.999998	1.21909	-0.635028	0.534981	0.999996	1.27989	0.700841	0.506083	0.999937	1.27989	0.0511599	0.959447	0.999958	1.27989	0.842425	1.21909	0.784593
AAGAB_2	XM_012180815.2	101103322	0.158419	0.119984	0.921872	0.999968	0.181277	-0.636749	0.600384	0.999995	0.170704	1.39427	0.405664	0.999972	0.21642	-0.676802	0.678381	0.99998	0.170704	0.280053	0.860119	0.999998	0.21642	-0.388522	0.808759	0.999996	0.146134	-1.15879	0.494513	0.999937	0.21642	-1.83392	0.280896	0.999958	0.0664324	0.170704	0.21642	0.146134
AAGAB_3	XM_004010256.3	101103322	13.9273	0.116799	0.588893	0.999968	13.506	-0.0968489	0.644952	0.999995	13.717	0.0923138	0.779893	0.999972	14.1375	0.121682	0.711098	0.99998	14.1375	-0.0977459	0.776842	0.999998	13.717	0.0345446	0.915984	0.999996	14.1375	-0.215054	0.543604	0.999937	12.8745	-0.07903	0.826486	0.999958	12.194	13.717	12.8745	14.1375
AAK1_1	XM_004005813.3	101107425	2.05683	0.200326	0.445609	0.999968	1.92737	-0.0349419	0.893097	0.999995	2.19176	0.356852	0.406651	0.999972	1.9219	0.0275412	0.946941	0.99998	2.19176	0.132118	0.714459	0.999998	2.19176	0.168605	0.648301	0.999996	1.9219	-0.250123	0.567465	0.999937	1.87807	-0.212687	0.608577	0.999958	1.66298	2.19176	1.87807	1.9219
AAMDC_1	XM_004019433.3	101110977	5.57906	0.123034	0.83049	0.999968	5.78627	0.243727	0.665902	0.999995	5.81422	-0.0707592	0.936035	0.999972	5.34389	0.337961	0.709018	0.99998	5.81422	0.0684737	0.936662	0.999998	5.81422	0.413912	0.633633	0.999996	5.75831	0.105883	0.905558	0.999937	5.75831	0.458625	0.613555	0.999958	5.75831	5.81422	4.22487	5.34389
AAMDC_2	XM_012101710.2	101110977	3.39038	-0.616464	0.453347	0.999968	3.44643	0.608006	0.457272	0.999995	4.6971	-1.11317	0.286787	0.999972	2.28855	0.0423725	0.974246	0.99998	2.28855	-0.0631576	0.958897	0.999998	2.19576	-0.00705513	0.995351	0.999996	4.6971	1.0261	0.383421	0.999937	4.6971	1.09245	0.343892	0.999958	4.6971	2.19576	2.08366	2.28855
AAMP_1	XM_015093529.1	101110742	32.6304	0.0274006	0.889214	0.999968	33.1622	-0.143429	0.440921	0.999995	32.9443	0.130111	0.676606	0.999972	34.0079	-0.0799462	0.799872	0.99998	32.9443	-0.0289121	0.925496	0.999998	34.0079	-0.0980062	0.736085	0.999996	32.3166	-0.179087	0.579805	0.999937	34.0079	-0.24624	0.423933	0.999958	28.5568	32.9443	34.0079	32.3166
AAMP_2	XM_012145997.2	101110742	29.3679	0.150604	0.462232	0.999968	28.041	-0.0842805	0.673896	0.999995	28.1555	0.0391063	0.899236	0.999972	30.5803	0.238388	0.43859	0.99998	30.5803	-0.168209	0.597613	0.999998	28.1555	0.0816007	0.782769	0.999996	30.5803	-0.22921	0.486445	0.999937	26.1022	0.0265033	0.932917	0.999958	26.1022	28.1555	25.5017	30.5803
AANAT_1	XM_015098293.1	443531	0.00220135	1.02641	0.561441	0.999968	0.00220135	0.919197	0.603537	0.999995	0.00440271	1.60081	0.501946	0.999972	0	NaN	NaN	NaN	0.00440271	1.51457	0.526097	0.999998	0.00440271	1.54484	0.512958	0.999996	0	NaN	NaN	NaN	0	NaN	NaN	NaN	0	0.00440271	0	0
AANAT_2	NM_001009461.1	443531	0.0164713	-1.29582	0.302402	0.999968	0.0120513	-0.503446	0.664519	0.999995	0.0172335	-2.31413	0.294522	0.999972	0.0157091	-0.677455	0.660443	0.99998	0.0083934	-1.65726	0.476293	0.999998	0.0157091	-2.36315	0.289389	0.999996	0.0172335	0.619554	0.703402	0.999937	0.0172335	-0.0402832	0.978381	0.999958	0.0172335	0	0.0157091	0.0083934
AAR2_1	XM_012189144.2	101121030	0.397552	-0.35704	0.63705	0.999968	0.408933	0.412135	0.583178	0.999995	0.453412	-0.401107	0.727129	0.999972	0.341692	-0.329455	0.79223	0.99998	0.364455	0.393855	0.745822	0.999998	0.364455	0.073136	0.951314	0.999996	0.453412	0.786643	0.500532	0.999937	0.453412	0.437844	0.715878	0.999958	0.453412	0.364455	0.341692	0.260436
AAR2_2	XM_012189142.2	101121030	1.25467	1.65039	0.0547069	0.999968	1.30328	-1.90573	0.0235208	0.566503	0.607258	2.40687	0.0997372	0.999972	1.90209	1.46223	0.0456347	0.99998	1.90209	-1.69139	0.0481856	0.999998	0.70447	-0.214155	0.834785	0.999996	1.90209	-4.16086	0.00018723	0.0881856	0.70447	-2.68816	0.0427569	0.666989	0.114481	0.607258	0.70447	1.90209
AAR2_3	XM_012189143.2	101121030	5.08467	0.00399096	0.985946	0.999968	5.13633	0.0188489	0.932251	0.999995	5.32635	0.0383209	0.910948	0.999972	4.90705	-0.0509197	0.889627	0.99998	5.32635	0.0733529	0.839328	0.999998	5.32635	0.0349699	0.917623	0.999996	4.94631	0.0144859	0.969274	0.999937	4.94631	-0.0203372	0.956667	0.999958	4.94631	5.32635	4.90705	4.84299
AARD_1	XM_004011989.3	101120843	0.0190772	1.02595	0.324014	0.999968	0.0190622	-1.09086	0.293315	0.999995	0.0154745	3.17484	0.171207	0.999972	0.0226798	0.365407	0.788673	0.99998	0.0226798	-0.425751	0.751659	0.999998	0.0154745	-0.049738	0.972782	0.999996	0.0226798	-3.57233	0.111389	0.999937	0.0154446	-3.2394	0.161972	0.999958	0	0.0154745	0.0154446	0.0226798
AARS_1	XM_004014903.2	101114460	45.8669	0.20972	0.379485	0.999968	45.3955	-0.258468	0.262488	0.999995	44.2662	0.295256	0.400506	0.999972	47.4676	0.120726	0.734343	0.99998	47.4676	-0.170868	0.623405	0.999998	44.2662	-0.0347527	0.915077	0.999996	47.4676	-0.484047	0.218397	0.999937	43.3233	-0.34581	0.330401	0.999958	4.56121	4.69008	4.78257	4.33379
AARS2_1	XM_015102728.1	101114732	4.67189	-0.0930608	0.697615	0.999968	4.62565	-0.0272491	0.907668	0.999995	4.69008	-0.0242132	0.9499	0.999972	4.78257	-0.177098	0.636944	0.99998	4.69008	0.0605071	0.862528	0.999998	4.78257	-0.104517	0.76516	0.999996	4.56121	0.0681549	0.862347	0.999937	4.78257	-0.0927798	0.812427	0.999958	34.4697	44.2662	43.3233	47.4676
AASDH_1	XM_004009840.3	101108833	1.88103	-0.0402259	0.909909	0.999968	2.01116	-0.242741	0.481736	0.999995	1.81558	0.0794878	0.891322	0.999972	2.11172	-0.156171	0.75698	0.99998	1.91061	-0.11212	0.839765	0.999998	2.11172	-0.258544	0.599893	0.999996	1.91061	-0.210442	0.725517	0.999937	2.11172	-0.354354	0.520905	0.999958	1.65033	1.81558	2.11172	1.91061
AASDH_10	XM_012179996.2	101108833	0.236058	-1.36177	0.131031	0.999968	0.19467	-0.468448	0.609219	0.999995	0.181234	-1.12698	0.41415	0.999972	0.290882	-1.53665	0.243226	0.99998	0.0984592	-0.161672	0.903225	0.999998	0.290882	-1.70641	0.170179	0.999996	0.181234	0.96251	0.503534	0.999937	0.290882	-0.585754	0.654588	0.999958	0.181234	0.0925091	0.290882	0.0984592
AASDH_2	XM_012179990.2	101108833	0.0736629	3.35255	0.013358	0.599419	0.075703	3.83309	0.0052459	0.276729	0.138455	3.32975	0.0554433	0.999972	0.00887047	3.18518	0.176703	0.99998	0.138455	3.8694	0.0249497	0.841384	0.138455	7.09628	0.00576615	0.485975	0.0129506	0.458079	0.785174	0.999937	0.0129506	3.68289	0.130153	0.979591	0.0129506	0.138455	0	0.00887047
AASDH_3	XM_012179989.2	101108833	0.753467	-0.0916872	0.899171	0.999968	0.837874	0.348969	0.625811	0.999995	0.889965	-0.290464	0.768433	0.999972	0.698376	0.139621	0.894967	0.99998	0.785782	0.152744	0.882306	0.999998	0.785782	0.291056	0.795806	0.999996	0.889965	0.402847	0.657979	0.999937	0.889965	0.55749	0.571488	0.999958	0.889965	0.785782	0.61697	0.698376
AASDH_4	XM_015096518.1	101108833	0.353418	-1.04129	0.177703	0.999968	0.300536	0.304302	0.697281	0.999995	0.374632	-0.865158	0.44937	0.999972	0.332204	-1.27539	0.300902	0.99998	0.22644	0.59526	0.64149	0.999998	0.332204	-0.674967	0.526519	0.999996	0.374632	1.45076	0.264819	0.999937	0.374632	0.185503	0.868649	0.999958	0.374632	0.22644	0.332204	0.144558
AASDH_5	XM_012179995.2	101108833	1.34205	-0.482952	0.384264	0.999968	1.35384	0.439632	0.422361	0.999995	1.55427	-0.52381	0.493859	0.999972	1.12983	-0.440911	0.634187	0.99998	1.1534	0.410871	0.65406	0.999998	1.1534	-0.0254469	0.972583	0.999996	1.55427	0.911405	0.318522	0.999937	1.55427	0.474953	0.543456	0.999958	1.55427	1.1534	1.12983	0.853864
AASDH_6	XM_012179994.1	101108833	0.121456	-1.40394	0.256664	0.999968	0.126934	-1.58905	0.19593	0.999995	0.0762241	-3.24431	0.0609729	0.999972	0.166688	-1.01455	0.537684	0.99998	0.0871792	-3.37616	0.0514557	0.999998	0.166688	-4.39109	0.0115124	0.607733	0.0871792	-0.147002	0.92724	0.999937	0.166688	-1.14205	0.490614	0.999958	0.0762241	0.00662212	0.166688	0.0871792
AASDH_7	XM_012179997.1	101108833	0.0416057	-2.17718	0.0963077	0.999968	0.0362414	-1.27013	0.33393	0.999995	0.0277313	-5.30712	0.0364666	0.881813	0.0554802	-1.60101	0.347297	0.99998	0.0170025	-4.58359	0.0645941	0.999998	0.0554802	-6.22316	0.0142422	0.66209	0.0277313	0.729553	0.680959	0.999937	0.0554802	-0.889623	0.604192	0.999958	0.0277313	0	0.0554802	0.0170025
AASDH_8	XM_012179992.2	101108833	0.0952422	0.478138	0.621184	0.999968	0.0949647	0.625089	0.515758	0.999995	0.101369	0.00377942	0.997723	0.999972	0.0891159	1.27417	0.383876	0.99998	0.101369	0.131355	0.918195	0.999998	0.101369	1.42219	0.285991	0.999996	0.0891159	0.115273	0.937497	0.999937	0.0885609	1.41025	0.343315	0.999958	0.0885609	0.101369	0.036403	0.0891159
AASDH_9	XM_012179999.1	101108833	1.07508	0.568742	0.460248	0.999968	0.955521	0.103982	0.892318	0.999995	1.08066	0.277529	0.791675	0.999972	1.06951	0.88531	0.437313	0.99998	1.08066	-0.144364	0.891733	0.999998	1.08066	0.779121	0.398818	0.999996	1.06951	-0.421764	0.742041	0.999937	0.830387	0.486727	0.674289	0.999958	0.830387	1.08066	0.600631	1.06951
AASDHPPT_1	XM_015100869.1	101115306	38.9194	0.116148	0.653443	0.999968	39.5085	-0.279482	0.26736	0.999995	39.8788	0.424312	0.246531	0.999972	41.0571	-0.147871	0.653378	0.99998	39.8788	-0.000203634	0.999538	0.999998	41.0571	-0.135485	0.684014	0.999996	37.9599	-0.4404	0.25921	0.999937	41.0571	-0.570697	0.11479	0.942227	27.7674	39.8788	41.0571	37.9599
AASS_1	XM_012177031.2	101103973	1.65708	0.0928762	0.86162	0.999968	1.61839	-0.0760298	0.885647	0.999995	1.67925	0.176284	0.808962	0.999972	1.6349	0.00272449	0.997244	0.99998	1.67925	0.0234288	0.974326	0.999998	1.67925	0.0288067	0.96889	0.999996	1.6349	-0.165214	0.824397	0.999937	1.60187	-0.154309	0.83038	0.999958	1.48164	1.67925	1.60187	1.6349
AASS_2	XM_015095365.1	101103973	0.0786014	0.56003	0.697002	0.999968	0.130463	6.83775	0.000260715	0.0531229	0.157203	0.547802	0.753205	0.999972	0	NaN	NaN	NaN	0.157203	7.10969	0.00595615	0.521707	0.157203	7.14878	0.00532315	0.470633	0.103723	6.49494	0.0132394	0.58773	0.103723	6.54528	0.0125489	0.411089	0.103723	0.157203	0	0
AASS_3	XM_012177033.2	101103973	0.181778	-0.278867	0.836118	0.999968	0.257651	-1.58536	0.231789	0.999995	0.184594	7.50773	0.00501631	0.466222	0.363556	-1.42515	0.339419	0.99998	0.184594	0.293432	0.86659	0.999998	0.363556	-1.12273	0.482714	0.999996	0.151745	-7.16851	0.00504127	0.406575	0.363556	-8.62348	0.000617505	0.0987775	0	0.184594	0.363556	0.151745
AASS_4	XM_012177032.2	101103973	0.219914	-1.06154	0.416045	0.999968	0.176504	-0.00862808	0.994755	0.999995	0.265771	-2.50924	0.168415	0.999972	0.178951	-0.0232076	0.988199	0.99998	0.178951	-1.75053	0.291396	0.999998	0.174058	-1.75208	0.309256	0.999996	0.265771	0.740984	0.66213	0.999937	0.265771	0.753913	0.667726	0.999958	0.265771	0.0567205	0.174058	0.178951
AATF_1	XM_015098298.1	101109984	22.2976	0.304095	0.20973	0.999968	22.3868	-0.398719	0.0898311	0.944899	20.961	0.469065	0.157837	0.999972	23.6342	0.164358	0.635089	0.99998	23.6342	-0.256549	0.463315	0.999998	21.1393	-0.0759824	0.806321	0.999996	23.6342	-0.743839	0.0399592	0.817515	21.1393	-0.562352	0.101171	0.903439	14.2301	20.961	21.1393	23.6342
AATK_1	XM_015098383.1	105616466	0.0128503	1.34806	0.288435	0.999968	0.00947907	0.326608	0.782073	0.999995	0.0130742	0.713118	0.651185	0.999972	0.0126263	2.34975	0.294522	0.99998	0.0130742	-0.124599	0.935546	0.999998	0.0130742	2.28078	0.308805	0.999996	0.0126263	-0.8544	0.603604	0.999937	0.0058839	1.50736	0.518611	0.999958	0.0058839	0.0130742	0	0.0126263
ABAT_1	XM_004020759.3	101105462	0.0344141	0.511215	0.56147	0.999968	0.03874	0.940191	0.281088	0.999995	0.0445344	0.368623	0.774756	0.999972	0.0242939	0.737086	0.589525	0.99998	0.0445344	0.773529	0.54403	0.999998	0.0445344	1.53441	0.259049	0.999996	0.0329455	0.403404	0.763116	0.999937	0.0329455	1.13319	0.419652	0.999958	0.0329455	0.0445344	0.0152277	0.0242939
ABAT_2	XM_012104082.2	101105462	0	NaN	NaN	NaN	0	NaN	NaN	NaN	0	NaN	NaN	NaN	0	NaN	NaN	NaN	0	NaN	NaN	NaN	0	NaN	NaN	NaN	0	NaN	NaN	NaN	0	NaN	NaN	NaN	0	0	0	0
ABCA1_1	XM_012114630.2	101119015	0.330713	0.854727	0.343297	0.999968	0.301076	-0.600819	0.504736	0.999995	0.337278	1.98473	0.10128	0.999972	0.324148	0.214218	0.85475	0.99998	0.337278	-0.0267101	0.981234	0.999998	0.337278	0.203271	0.854735	0.999996	0.324148	-2.04524	0.105922	0.999937	0.278005	-1.81496	0.154044	0.999958	0.247917	0.638868	0.791934	0.892441
ABCA1_2	XM_012114646.2	101119015	8.1924	0.283286	0.364033	0.999968	7.74269	-0.258957	0.398672	0.999995	9.64314	1.21609	0.00198117	0.340697	8.74372	-0.455487	0.213491	0.99998	9.64314	0.475878	0.204123	0.999998	9.64314	0.0291036	0.938294	0.999996	6.74167	-0.752468	0.0420731	0.833327	8.74372	-1.18917	0.0026735	0.211814	0.00261423	0	0	0
ABCA1_3	XM_012114625.2	101119015	0	NaN	NaN	NaN	0	NaN	NaN	NaN	0	NaN	NaN	NaN	0	NaN	NaN	NaN	0	NaN	NaN	NaN	0	NaN	NaN	NaN	0	NaN	NaN	NaN	0	NaN	NaN	NaN	0	0	0	0
ABCA1_4	XM_012114637.1	101119015	0.041551	-0.467909	0.613362	0.999968	0.0486682	-0.887901	0.331539	0.999995	0.0340418	-1.10686	0.42673	0.999972	0.0490602	-0.138182	0.911503	0.99998	0.0482762	-1.45589	0.241347	0.999998	0.0490602	-1.59021	0.220157	0.999996	0.0482762	-0.371689	0.793555	0.999937	0.0490602	-0.485896	0.730962	0.999958	0.00205964	0.00451754	0.00878768	0.00212004
ABCA1_5	XM_012114655.2	101119015	3.9946	-0.165104	0.665526	0.999968	4.47853	-0.5511	0.132688	0.999995	3.37411	-0.204258	0.71875	0.999972	4.61508	-0.14972	0.678086	0.99998	4.34197	-0.570619	0.072447	0.999998	4.61508	-0.706535	0.0593253	0.999996	4.34197	-0.375592	0.51066	0.999937	4.61508	-0.501929	0.393719	0.999958	0.085767	0.337278	0.278005	0.324148
ABCA10_1	XM_012186846.2	101108240	0.765655	0.554052	0.472259	0.999968	0.842188	-0.981804	0.193385	0.999995	0.638868	1.1489	0.298634	0.999972	0.892441	0.253449	0.790682	0.99998	0.892441	-0.644768	0.468503	0.999998	0.791934	-0.358508	0.702134	0.999996	0.892441	-1.80194	0.100688	0.999937	0.791934	-1.52568	0.178819	0.999958	3.97904	9.64314	8.74372	6.74167
ABCA12_1	XM_012145514.2	101104887	0.00130712	-1.95803	0.239983	0.999968	0.00130712	1.90619	0.253795	0.999995	0.00261423	-2.76991	0.226652	0.999972	0	NaN	NaN	NaN	0	NaN	NaN	NaN	0	NaN	NaN	NaN	0.00261423	2.67	0.248456	0.999937	0.00261423	2.71276	0.236575	0.999958	0	0	0	0
ABCA12_2	XM_012145505.2	101104887	0	NaN	NaN	NaN	0	NaN	NaN	NaN	0	NaN	NaN	NaN	0	NaN	NaN	NaN	0	NaN	NaN	NaN	0	NaN	NaN	NaN	0	NaN	NaN	NaN	0	NaN	NaN	NaN	0.0340418	0.0175998	0.0490602	0.0482762
ABCA12_3	XM_012145522.2	101104887	0.00542366	-0.646488	0.53832	0.999968	0.00545386	-0.733426	0.483531	0.999995	0.00451754	0.95482	0.565143	0.999972	0.00878768	-1.85288	0.206975	0.99998	0.00451754	0.899409	0.574107	0.999998	0.00878768	-0.924112	0.521854	0.999996	0.00212004	-0.11858	0.938297	0.999937	0.00878768	-1.96048	0.194269	0.999958	3.37411	3.08076	4.61508	4.34197
ABCA3_1	XM_015104022.1	101115931	0	NaN	NaN	NaN	0	NaN	NaN	NaN	0	NaN	NaN	NaN	0	NaN	NaN	NaN	0	NaN	NaN	NaN	0	NaN	NaN	NaN	0	NaN	NaN	NaN	0	NaN	NaN	NaN	0	0	0	0
ABCA3_2	XM_012103971.2	101115931	0	NaN	NaN	NaN	0	NaN	NaN	NaN	0	NaN	NaN	NaN	0	NaN	NaN	NaN	0	NaN	NaN	NaN	0	NaN	NaN	NaN	0	NaN	NaN	NaN	0	NaN	NaN	NaN	0	0	0	0
ABCA3_3	XM_015104023.1	101115931	0	NaN	NaN	NaN	0	NaN	NaN	NaN	0	NaN	NaN	NaN	0	NaN	NaN	NaN	0	NaN	NaN	NaN	0	NaN	NaN	NaN	0	NaN	NaN	NaN	0	NaN	NaN	NaN	0	0	0	0
ABCA3_4	XM_012103972.2	101115931	0	NaN	NaN	NaN	0	NaN	NaN	NaN	0	NaN	NaN	NaN	0	NaN	NaN	NaN	0	NaN	NaN	NaN	0	NaN	NaN	NaN	0	NaN	NaN	NaN	0	NaN	NaN	NaN	0	0	0	0
ABCA3_5	XM_012103973.2	101115931	0.00385443	-2.88816	0.0975806	0.999968	0.00385443	-2.96606	0.0880204	0.939976	0	NaN	NaN	NaN	0.00770887	-3.79243	0.125516	0.99998	0	NaN	NaN	NaN	0.00770887	-3.87606	0.111592	0.999996	0	NaN	NaN	NaN	0.00770887	-3.88628	0.116835	0.946568	0	0	0.00770887	0
ABCA3_6	XM_015104024.1	101115931	0.0222762	5.14012	0.00681706	0.450105	0.0222762	5.08229	0.00751283	0.326797	0.0445525	6.15761	0.0201368	0.733764	0	NaN	NaN	NaN	0.0445525	6.04804	0.0223403	0.819611	0.0445525	6.09863	0.0201328	0.730675	0	NaN	NaN	NaN	0	NaN	NaN	NaN	0	0.0445525	0	0
ABCA3_7	XM_015104025.1	101115931	0.443482	-0.243558	0.699111	0.999968	0.4378	0.132361	0.831596	0.999995	0.521032	-0.599428	0.524343	0.999972	0.408	0.116175	0.906092	0.99998	0.408	-0.232198	0.815039	0.999998	0.365932	-0.109595	0.911964	0.999996	0.521032	0.337922	0.729463	0.999937	0.521032	0.466256	0.613005	0.999958	0.521032	0.354567	0.365932	0.408
ABCA3_8	XM_015104021.1	101115931	0.00396793	-2.30957	0.0803563	0.999968	0.00391726	-2.40282	0.0666537	0.86247	0.000937452	-1.57062	0.500413	0.999972	0.00699841	-2.43616	0.144452	0.99998	0.000836114	-1.65726	0.476293	0.999998	0.00699841	-4.12989	0.0762081	0.999996	0.000937452	-0.116257	0.945548	0.999937	0.00699841	-2.54249	0.130949	0.980901	0.000937452	0	0.00699841	0.000836114
ABCA4_1	XM_004002210.3	101107561	0.0508342	0.0831727	0.924586	0.999968	0.0526178	0.118432	0.891994	0.999995	0.0588633	0.373649	0.79769	0.999972	0.0495493	-0.273003	0.825184	0.99998	0.0588633	0.426041	0.749237	0.999998	0.0588633	0.192305	0.884676	0.999996	0.0463723	0.0509767	0.969191	0.999937	0.0495493	-0.171942	0.899155	0.999958	0.0463723	0.0588633	0.0495493	0.0428052
ABCA4_2	XM_012176618.2	101107561	0.0253687	3.23813	0.0117147	0.56345	0.0217912	-1.93833	0.124844	0.999995	0.007155	0.512434	0.760384	0.999972	0.0435824	6.42867	0.00852506	0.657915	0.0435824	-2.64405	0.0934246	0.999998	0.007155	3.85939	0.117863	0.999996	0.0435824	-3.18918	0.047654	0.867707	0.00456833	3.26777	0.17085	0.999958	0.00456833	0.007155	0	0.0435824
ABCA4_3	XM_012176611.2	101107561	0.00196235	-2.44132	0.15567	0.999968	0.00196235	2.3967	0.164215	0.999995	0.0039247	-3.40198	0.154653	0.999972	0	NaN	NaN	NaN	0	NaN	NaN	NaN	0	NaN	NaN	NaN	0.0039247	3.30035	0.172729	0.999937	0.0039247	3.34599	0.162643	0.999958	0.0039247	0	0	0
ABCA4_4	XM_012176589.2	101107561	0	NaN	NaN	NaN	0	NaN	NaN	NaN	0	NaN	NaN	NaN	0	NaN	NaN	NaN	0	NaN	NaN	NaN	0	NaN	NaN	NaN	0	NaN	NaN	NaN	0	NaN	NaN	NaN	0	0	0	0
ABCA4_5	XM_012176626.2	101107561	0.0164399	-5.09879	0.00422242	0.360137	0.0111036	-1.07192	0.402916	0.999995	0.0106726	-4.49626	0.0634435	0.999972	0.0222072	-5.525	0.0307335	0.976827	0	NaN	NaN	NaN	0.0222072	-5.59702	0.0250032	0.786523	0.0106726	4.39507	0.0737181	0.999937	0.0222072	-1.06901	0.509751	0.999958	0.0106726	0	0.0222072	0
ABCA4_6	XM_012176642.2	101107561	0.149071	-0.415924	0.639383	0.999968	0.136312	0.0914082	0.917759	0.999995	0.154279	-0.453045	0.730178	0.999972	0.143863	-0.372692	0.764005	0.99998	0.118346	0.0595439	0.962336	0.999998	0.143863	-0.313375	0.811711	0.999996	0.154279	0.506163	0.68849	0.999937	0.154279	0.137353	0.91483	0.999958	0.154279	0.118346	0.143863	0.111229
ABCA5_1	XM_012186613.2	101115292	0.0908477	0.989529	0.297924	0.999968	0.0962521	1.16061	0.218442	0.999995	0.127226	0.890827	0.489775	0.999972	0.0544696	1.14557	0.411593	0.99998	0.127226	1.09123	0.366234	0.999998	0.127226	2.26626	0.0982648	0.999996	0.0652784	0.180016	0.891433	0.999937	0.0652784	1.34227	0.37771	0.999958	0.0652784	0.127226	0.0241567	0.0544696
ABCA5_2	XM_004013149.3	101115292	0.323268	-0.272849	0.621665	0.999968	0.315404	-0.237974	0.661224	0.999995	0.31046	-0.329359	0.71254	0.999972	0.336076	-0.246767	0.775236	0.99998	0.294732	-0.268215	0.760964	0.999998	0.336076	-0.502855	0.550286	0.999996	0.31046	0.0345637	0.969909	0.999937	0.336076	-0.198681	0.821206	0.999958	0.31046	0.2549	0.336076	0.294732
ABCA5_3	XM_015098987.1	101115292	0.0198018	-0.572682	0.624011	0.999968	0.0258792	-1.85951	0.110136	0.999995	0.00805307	-0.604511	0.7037	0.999972	0.0315505	-0.577647	0.718019	0.99998	0.0202079	-1.87247	0.241086	0.999998	0.0315505	-2.43882	0.127767	0.999996	0.0202079	-1.27195	0.43848	0.999937	0.0315505	-1.86335	0.264725	0.999958	0.00805307	0.00525828	0.0315505	0.0202079
ABCA5_4	XM_012186616.2	101115292	0.0535498	1.72914	0.160909	0.999968	0.0380929	-0.240921	0.846402	0.999995	0.0522419	2.27309	0.180821	0.999972	0.0548577	1.29645	0.440804	0.99998	0.0548577	-0.0144602	0.99281	0.999998	0.0522419	1.2966	0.441454	0.999996	0.0548577	-2.34484	0.169918	0.999937	0.0213281	-1.04124	0.545182	0.999958	0.010298	0.0522419	0.0213281	0.0548577
ABCA5_5	XM_012186612.2	101115292	0.0131637	-5.27315	0.00554602	0.407909	0.0131637	5.24559	0.00584158	0.293047	0.0263274	-6.27623	0.0158765	0.690456	0	NaN	NaN	NaN	0	NaN	NaN	NaN	0	NaN	NaN	NaN	0.0263274	6.17293	0.0188995	0.662184	0.0263274	6.22312	0.0168597	0.462544	0.0263274	0	0	0
ABCA5_6	XM_012186614.2	101115292	0	NaN	NaN	NaN	0	NaN	NaN	NaN	0	NaN	NaN	NaN	0	NaN	NaN	NaN	0	NaN	NaN	NaN	0	NaN	NaN	NaN	0	NaN	NaN	NaN	0	NaN	NaN	NaN	0	0	0	0
ABCA5_7	XM_012186615.2	101115292	0.00732709	3.97253	0.0294695	0.872324	0.00732709	-4.00372	0.027891	0.615974	0	NaN	NaN	NaN	0.0146542	4.85581	0.0549473	0.99998	0.0146542	-4.90347	0.051732	0.999998	0	NaN	NaN	NaN	0.0146542	-4.9525	0.0511062	0.886086	0	NaN	NaN	NaN	0	0	0	0.0146542
ABCA6_1	XM_012186621.2	101115555	0	NaN	NaN	NaN	0	NaN	NaN	NaN	0	NaN	NaN	NaN	0	NaN	NaN	NaN	0	NaN	NaN	NaN	0	NaN	NaN	NaN	0	NaN	NaN	NaN	0	NaN	NaN	NaN	0	0	0	0
ABCA6_2	XM_012186620.2	101115555	0.0110045	4.04548	0.0228989	0.771798	0.00591709	-0.356385	0.78433	0.999995	0.0101749	3.9025	0.118104	0.999972	0.0118342	4.17005	0.0901517	0.99998	0.0118342	-0.435209	0.798723	0.999998	0.0101749	3.85939	0.117605	0.999996	0.0118342	-4.26154	0.0857239	0.999937	0	NaN	NaN	NaN	0	0.0101749	0	0.0118342
ABCA6_3	XM_012186619.2	101115555	0	NaN	NaN	NaN	0	NaN	NaN	NaN	0	NaN	NaN	NaN	0	NaN	NaN	NaN	0	NaN	NaN	NaN	0	NaN	NaN	NaN	0	NaN	NaN	NaN	0	NaN	NaN	NaN	0	0	0	0
ABCA6_4	XM_012186622.2	101115555	0.00282454	-2.26309	0.181628	0.999968	0.00282454	2.2155	0.192066	0.999995	0.00564907	-3.1121	0.185536	0.999972	0	NaN	NaN	NaN	0	NaN	NaN	NaN	0	NaN	NaN	NaN	0.00564907	3.01487	0.203397	0.999937	0.00564907	3.0593	0.193196	0.999958	0.00564907	0	0	0
ABCA6_5	XM_004013150.3	101115555	0	NaN	NaN	NaN	0	NaN	NaN	NaN	0	NaN	NaN	NaN	0	NaN	NaN	NaN	0	NaN	NaN	NaN	0	NaN	NaN	NaN	0	NaN	NaN	NaN	0	NaN	NaN	NaN	0	0	0	0
ABCA6_6	XM_012186623.2	101115555	0.00132182	0.611182	0.643802	0.999968	0.00201577	-2.08297	0.195742	0.999995	0	NaN	NaN	NaN	0.00264363	0.796643	0.620005	0.99998	0.00264363	-2.40205	0.275227	0.999998	0.00138791	-1.62511	0.4896	0.999996	0.00264363	-2.43402	0.275743	0.999937	0.00138791	-1.6636	0.484417	0.999958	0	0	0.00138791	0.00264363
ABCA6_7	XM_012186624.2	101115555	0.0136061	-0.311342	0.749634	0.999968	0.0132458	0.0728945	0.94014	0.999995	0.0143543	-0.32983	0.807996	0.999972	0.0128579	-0.338178	0.820744	0.99998	0.0121374	0.120794	0.93367	0.999998	0.0128579	-0.238402	0.865778	0.999996	0.0143543	0.390542	0.787297	0.999937	0.0143543	0.0493706	0.972554	0.999958	0.0143543	0.0121374	0.0128579	0.0107021
ABCA6_8	XM_012186625.2	101115555	0.0016044	1.61133	0.333607	0.999968	0.0016044	-1.66714	0.316159	0.999995	0	NaN	NaN	NaN	0.0032088	2.34975	0.294528	0.99998	0.0032088	-2.40189	0.281792	0.999998	0	NaN	NaN	NaN	0.0032088	-2.43386	0.283934	0.999937	0	NaN	NaN	NaN	0	0	0	0.0032088
ABCA7_1	XM_015095686.1	101116568	0.0480768	-0.00697961	0.993683	0.999968	0.0619224	0.831201	0.338627	0.999995	0.0849342	-1.19735	0.338506	0.999972	0.0554097	2.30053	0.0985571	0.99998	0.0554097	-0.609869	0.64012	0.999998	0.0389105	1.69036	0.202623	0.999996	0.0849342	0.560502	0.662629	0.999937	0.0849342	2.87005	0.0308669	0.589126	0.0849342	0.0389105	0.0112194	0.0554097
ABCB10_1	XM_012104929.2	101102120	3.97768	0.0321697	0.911282	0.999968	4.03498	-0.187754	0.502719	0.999995	4.0267	0.167817	0.703725	0.999972	4.14129	-0.108932	0.797461	0.99998	4.0267	-0.037498	0.924477	0.999998	4.14129	-0.132489	0.743245	0.999996	3.92867	-0.234571	0.62113	0.999937	4.14129	-0.325584	0.447441	0.999958	3.39787	4.0267	4.14129	3.92867
ABCB11_1	XM_012134723.2	101121238	0	NaN	NaN	NaN	0	NaN	NaN	NaN	0	NaN	NaN	NaN	0	NaN	NaN	NaN	0	NaN	NaN	NaN	0	NaN	NaN	NaN	0	NaN	NaN	NaN	0	NaN	NaN	NaN	0	0	0	0
ABCB11_2	XM_012134732.2	101121238	0	NaN	NaN	NaN	0	NaN	NaN	NaN	0	NaN	NaN	NaN	0	NaN	NaN	NaN	0	NaN	NaN	NaN	0	NaN	NaN	NaN	0	NaN	NaN	NaN	0	NaN	NaN	NaN	0	0	0	0
ABCB11_3	XM_012134709.2	101121238	0	NaN	NaN	NaN	0	NaN	NaN	NaN	0	NaN	NaN	NaN	0	NaN	NaN	NaN	0	NaN	NaN	NaN	0	NaN	NaN	NaN	0	NaN	NaN	NaN	0	NaN	NaN	NaN	0	0	0	0
ABCB11_4	XM_004004623.3	101121238	0.00311172	2.65937	0.124669	0.999968	0.00311172	2.57491	0.137892	0.999995	0.00622344	3.5675	0.148375	0.999972	0	NaN	NaN	NaN	0.00622344	3.49126	0.157304	0.999998	0.00622344	3.52754	0.150003	0.999996	0	NaN	NaN	NaN	0	NaN	NaN	NaN	0	0.00622344	0	0
ABCB11_5	XM_012134747.2	101121238	0.0324322	-0.4516	0.694419	0.999968	0.0380368	1.00654	0.378483	0.999995	0.0516944	-1.13174	0.474065	0.999972	0.0225586	0.823763	0.608268	0.99998	0.0243792	0.0252443	0.987129	0.999998	0.0243792	0.858953	0.580591	0.999996	0.0516944	1.10357	0.488108	0.999937	0.0516944	1.91489	0.239308	0.999958	0.0516944	0.0243792	0.01317	0.0225586
ABCB11_6	XM_012134718.2	101121238	0.00534897	0.115077	0.925544	0.999968	0.0102731	4.3936	0.0113698	0.403868	0.0106979	0.0725232	0.962016	0.999972	0	NaN	NaN	NaN	0.0106979	4.4607	0.069824	0.999998	0.0106979	4.5011	0.0661729	0.999996	0.00984822	4.29926	0.0789799	0.999937	0.00984822	4.34696	0.0725587	0.797119	0.00984822	0.0106979	0	0
ABCB5_1	XM_012176476.2	101107781	0.00565461	0.659751	0.54699	0.999968	0.00565807	0.578855	0.597901	0.999995	0.00939431	2.03813	0.229222	0.999972	0.00515081	-1.16001	0.471691	0.99998	0.00939431	1.96369	0.246363	0.999998	0.00939431	0.8336	0.573839	0.999996	0.00192182	-0.116302	0.945684	0.999937	0.00515081	-1.26569	0.43828	0.999958	0.00192182	0.00939431	0.00515081	0.00191491
ABCB5_2	XM_004007781.3	101107781	0	NaN	NaN	NaN	0	NaN	NaN	NaN	0	NaN	NaN	NaN	0	NaN	NaN	NaN	0	NaN	NaN	NaN	0	NaN	NaN	NaN	0	NaN	NaN	NaN	0	NaN	NaN	NaN	0	0	0	0
ABCB6_1	XM_012146477.2	101115097	9.97131	-0.0598301	0.847742	0.999968	10.8751	-0.341514	0.258923	0.999995	8.88317	-0.0948533	0.839243	0.999972	11.0595	-0.040702	0.913612	0.99998	10.6907	-0.366412	0.353485	0.999998	11.0595	-0.392844	0.254567	0.999996	10.6907	-0.276552	0.582771	0.999937	11.0595	-0.303487	0.52731	0.999958	8.88317	8.81455	11.0595	10.6907
ABCB6_2	XM_004004943.3	101115097	11.7706	0.19823	0.428646	0.999968	11.6682	-0.262184	0.281812	0.999995	12.6574	0.712096	0.0525976	0.999972	12.4528	-0.229118	0.500594	0.99998	12.6574	0.180204	0.569382	0.999998	12.6574	-0.0424789	0.889731	0.999996	10.8837	-0.548046	0.155438	0.999937	12.4528	-0.76466	0.0330436	0.605605	7.41442	12.6574	12.4528	10.8837
ABCB6_3	XM_012146475.1	101115097	0.394819	0.0355627	0.971819	0.999968	0.487182	-0.728849	0.462895	0.999995	0.36802	-1.3523	0.403605	0.999972	0.618054	0.835733	0.460712	0.99998	0.618054	-1.93066	0.152974	0.999998	0.356309	-1.07039	0.42727	0.999996	0.618054	-0.5801	0.690812	0.999937	0.36802	0.280009	0.846755	0.999958	0.36802	0.171583	0.356309	0.618054
ABCB6_4	XM_012146468.1	101115097	0.556666	-0.705626	0.425824	0.999968	0.490382	-0.206306	0.816185	0.999995	0.425002	-0.000330359	0.999787	0.999972	0.714873	-1.39639	0.284892	0.99998	0.425002	0.660772	0.592388	0.999998	0.714873	-0.723439	0.528386	0.999996	0.398459	0.658023	0.633731	0.999937	0.714873	-0.738803	0.579676	0.999958	0.398459	0.425002	0.714873	0.265891
ABCB7_1	XM_004022199.3	101113989	11.3516	0.0755685	0.720951	0.999968	11.5735	-0.220075	0.271445	0.999995	11.2125	0.198076	0.533168	0.999972	11.6563	-0.0498311	0.879976	0.99998	11.4908	-0.0887839	0.783928	0.999998	11.6563	-0.1261	0.680453	0.999996	11.4908	-0.309824	0.348243	0.999937	11.6563	-0.343259	0.280626	0.999958	9.40472	11.2125	11.6563	11.4908
ABCB8_1	XM_015095444.1	101103060	11.9551	0.171188	0.418807	0.999968	11.3763	-0.124254	0.541949	0.999995	12.3343	0.325222	0.319191	0.999972	11.5758	0.0124344	0.969949	0.99998	12.3343	0.0344309	0.905994	0.999998	12.3343	0.0575163	0.844049	0.999996	11.5758	-0.31403	0.394771	0.999937	11.1768	-0.285573	0.399489	0.999958	9.36693	12.3343	11.1768	11.5758
ABCB9_1	XM_004017328.3	101119252	1.40512	0.276585	0.592951	0.999968	1.27707	-0.00513096	0.991984	0.999995	1.31313	0.0172855	0.983694	0.999972	1.49711	0.52677	0.512721	0.99998	1.49711	-0.228178	0.767117	0.999998	1.31313	0.305184	0.699824	0.999996	1.49711	-0.26391	0.746953	0.999937	1.24101	0.279926	0.737586	0.999958	1.24101	1.31313	1.01068	1.49711
ABCC1_1	XM_015104096.1	101110991	1.10397	-0.116441	0.785405	0.999968	1.08719	-0.0975839	0.817335	0.999995	1.29247	0.550231	0.395042	0.999972	1.37723	-0.771767	0.23361	0.99998	1.29247	0.593335	0.355227	0.999998	1.37723	-0.158718	0.762892	0.999996	0.83071	0.0272344	0.97188	0.999937	1.37723	-0.729763	0.223641	0.999958	3.16634	2.90373	2.74734	3.08032
ABCC10_1	XM_004019227.3	101112932	2.99203	-0.00704676	0.978968	0.999968	3.03504	0.0145342	0.9554	0.999995	3.16634	-0.183919	0.649638	0.999972	3.08032	0.153203	0.70894	0.99998	3.08032	-0.147234	0.705713	0.999998	2.90373	0.0201349	0.957055	0.999996	3.16634	0.0202966	0.96218	0.999937	3.16634	0.187363	0.644819	0.999958	0.00631033	0.00334309	0.0115002	0.00567063
ABCC11_1	XM_004015548.2	101115563	0.00890524	-0.973908	0.325497	0.999968	0.00858539	-0.743476	0.446919	0.999995	0.00631033	-0.882804	0.530758	0.999972	0.0115002	-1.02399	0.485401	0.99998	0.00567063	-0.613525	0.679397	0.999998	0.0115002	-1.634	0.273143	0.999996	0.00631033	0.242598	0.863194	0.999937	0.0115002	-0.768299	0.57993	0.999958	0.00337857	0	0	0
ABCC12_1	XM_015100426.1	101115303	0.00168929	-1.55851	0.349607	0.999968	0.00168929	1.50275	0.368093	0.999995	0.00337857	-2.31398	0.297064	0.999972	0	NaN	NaN	NaN	0	NaN	NaN	NaN	0	NaN	NaN	NaN	0.00337857	2.20984	0.324067	0.999937	0.00337857	2.24966	0.314934	0.999958	0	0	0	0
ABCC12_2	XM_015100427.1	101115303	0	NaN	NaN	NaN	0	NaN	NaN	NaN	0	NaN	NaN	NaN	0	NaN	NaN	NaN	0	NaN	NaN	NaN	0	NaN	NaN	NaN	0	NaN	NaN	NaN	0	NaN	NaN	NaN	0.83071	1.29247	1.37723	0.79715
ABCC2_1	XM_004020104.3	101119776	13.1262	0.0460284	0.907569	0.999968	14.9224	-0.536881	0.159084	0.999995	13.2554	0.681992	0.142857	0.999972	16.8477	-0.402978	0.425275	0.99998	13.2554	-0.0228411	0.960264	0.999998	16.8477	-0.408651	0.349641	0.999996	12.9971	-0.714858	0.18022	0.999937	16.8477	-1.09546	0.0317969	0.596404	7.7597	13.2554	16.8477	12.9971
ABCC3_1	XM_015098700.1	101116746	1.34884	-0.247601	0.5439	0.999968	1.43355	-0.45758	0.2502	0.999995	1.09993	-0.0261116	0.969909	0.999972	1.63317	-0.420871	0.491943	0.99998	1.23392	-0.238217	0.717091	0.999998	1.63317	-0.645022	0.252099	0.999996	1.23392	-0.225896	0.746497	0.999937	1.63317	-0.628136	0.295226	0.999958	1.06451	1.09993	1.63317	1.23392
ABCC5_1	XM_004003102.2	101123431	15.0708	-0.167671	0.498118	0.999968	15.434	-0.224699	0.351056	0.999995	14.0075	0.00145647	0.996806	0.999972	17.1048	-0.326358	0.331981	0.99998	14.0075	-0.0481472	0.891558	0.999998	17.1048	-0.359069	0.230908	0.999996	13.7633	-0.0626388	0.877952	0.999937	17.1048	-0.370056	0.316179	0.999958	13.0368	14.0075	17.1048	13.7633
ABCC5_2	XM_012098102.1	101123431	6.33461	-0.33542	0.286901	0.999968	6.34148	0.32027	0.299677	0.999995	7.25559	-0.511563	0.268335	0.999972	5.41363	-0.130143	0.778936	0.99998	5.42737	0.124913	0.779608	0.999998	5.42737	-0.000409428	0.999268	0.999996	7.25559	0.611815	0.164581	0.999937	7.25559	0.492112	0.258495	0.999958	7.25559	5.42737	5.41363	4.9053
ABCC5_3	XM_012098092.2	101123431	0.187634	-0.33779	0.798716	0.999968	0.281204	1.90457	0.140416	0.999995	0.3506	-0.959294	0.576823	0.999972	0.141185	2.28213	0.167085	0.99998	0.211809	0.597732	0.727587	0.999998	0.211809	2.89115	0.0926676	0.999996	0.3506	1.54958	0.336422	0.999937	0.3506	3.86832	0.0163761	0.458812	0.3506	0.211809	0.0246689	0.141185
ABCC5_4	XM_012098088.2	101123431	0.182819	-0.86781	0.400604	0.999968	0.180515	-0.762476	0.457801	0.999995	0.126521	0.615268	0.706082	0.999972	0.28588	-1.92903	0.0981736	0.99998	0.126521	0.790408	0.629012	0.999998	0.28588	-1.15542	0.407861	0.999996	0.0797582	0.171702	0.903738	0.999937	0.28588	-1.77271	0.1362	0.990484	0.0797582	0.126521	0.28588	0.0751496
ABCC5_5	XM_012098084.2	101123431	0.492076	-0.261917	0.670304	0.999968	0.57386	0.735217	0.218292	0.999995	0.630247	-0.350592	0.695647	0.999972	0.353905	-0.123367	0.898916	0.99998	0.517473	0.624117	0.510304	0.999998	0.517473	0.506353	0.561078	0.999996	0.630247	0.960116	0.317615	0.999937	0.630247	0.85122	0.322029	0.999958	0.630247	0.517473	0.353905	0.338175
ABCC5_6	XM_012098097.2	101123431	10.7869	-0.663509	0.0394214	0.972865	9.61844	0.296539	0.375075	0.999995	12.3616	-0.965913	0.0320557	0.83931	9.21215	-0.316961	0.432604	0.99998	7.19253	-0.0859432	0.817903	0.999998	9.21215	-0.396249	0.355601	0.999996	12.3616	0.86083	0.0437654	0.842678	12.3616	0.550023	0.269393	0.999958	12.3616	6.87531	9.21215	7.19253
ABCC6_1	XM_012104154.2	101114921	0.203409	-0.0091753	0.990562	0.999968	0.251417	0.764563	0.312071	0.999995	0.296154	-0.595718	0.591676	0.999972	0.200137	1.00105	0.420068	0.99998	0.206681	0.0422193	0.971118	0.999998	0.206681	1.04777	0.375579	0.999996	0.296154	0.615007	0.601621	0.999937	0.296154	1.62292	0.166844	0.999958	0.296154	0.206681	0.0969094	0.200137
ABCC8_1	XM_015100983.1	101120522	0.0057075	-1.37969	0.247708	0.999968	0.00607297	1.33784	0.263015	0.999995	0.00829852	-1.12705	0.469639	0.999972	0.00311648	-2.29558	0.311206	0.99998	0.00384742	2.26241	0.330345	0.999998	0.00384742	-0.0478796	0.975499	0.999996	0.00829852	3.34525	0.151656	0.999937	0.00829852	1.10159	0.464891	0.999958	0.00829852	0.00384742	0.00311648	0
ABCC9_1	XM_012175213.2	101117577	0.00341648	-2.29227	0.177487	0.999968	0.00341648	2.24524	0.187548	0.999995	0.00683295	-3.16682	0.179984	0.999972	0	NaN	NaN	NaN	0	NaN	NaN	NaN	0	NaN	NaN	NaN	0.00683295	3.06455	0.199993	0.999937	0.00683295	3.10918	0.189015	0.999958	0.00683295	0	0	0
ABCC9_2	XM_004006790.2	101117577	0.00820924	-0.134635	0.881962	0.999968	0.00873036	-0.41407	0.645587	0.999995	0.00766407	0.136449	0.920778	0.999972	0.00981856	-0.355439	0.79394	0.99998	0.00766407	-0.139556	0.919956	0.999998	0.00981856	-0.48643	0.715874	0.999996	0.00764217	-0.301119	0.827547	0.999937	0.00981856	-0.644904	0.636774	0.999958	0.00659992	0.00766407	0.00981856	0.00764217
ABCC9_3	XM_004006789.2	101117577	0	NaN	NaN	NaN	0	NaN	NaN	NaN	0	NaN	NaN	NaN	0	NaN	NaN	NaN	0	NaN	NaN	NaN	0	NaN	NaN	NaN	0	NaN	NaN	NaN	0	NaN	NaN	NaN	0	0	0	0
ABCC9_4	XM_012175216.2	101117577	0	NaN	NaN	NaN	0	NaN	NaN	NaN	0	NaN	NaN	NaN	0	NaN	NaN	NaN	0	NaN	NaN	NaN	0	NaN	NaN	NaN	0	NaN	NaN	NaN	0	NaN	NaN	NaN	0	0	0	0
ABCC9_5	XM_012175215.2	101117577	0	NaN	NaN	NaN	0	NaN	NaN	NaN	0	NaN	NaN	NaN	0	NaN	NaN	NaN	0	NaN	NaN	NaN	0	NaN	NaN	NaN	0	NaN	NaN	NaN	0	NaN	NaN	NaN	0	0	0	0
ABCC9_6	XM_015094901.1	101117577	0	NaN	NaN	NaN	0	NaN	NaN	NaN	0	NaN	NaN	NaN	0	NaN	NaN	NaN	0	NaN	NaN	NaN	0	NaN	NaN	NaN	0	NaN	NaN	NaN	0	NaN	NaN	NaN	0	0	0	0
ABCC9_7	XM_012175214.2	101117577	0	NaN	NaN	NaN	0	NaN	NaN	NaN	0	NaN	NaN	NaN	0	NaN	NaN	NaN	0	NaN	NaN	NaN	0	NaN	NaN	NaN	0	NaN	NaN	NaN	0	NaN	NaN	NaN	0	0	0	0
ABCC9_8	XM_012175218.2	101117577	0.000893165	-0.973544	0.581722	0.999968	0.000893165	-1.0808	0.540273	0.999995	0	NaN	NaN	NaN	0.00178633	-1.56506	0.511514	0.99998	0	NaN	NaN	NaN	0.00178633	-1.62506	0.489613	0.999996	0	NaN	NaN	NaN	0.00178633	-1.66355	0.484432	0.999958	0	0	0.00178633	0
ABCD1_1	XM_015104723.1	101122673	4.12847	0.137063	0.638534	0.999968	3.9479	0.0134037	0.962541	0.999995	4.72215	0.478416	0.286736	0.999972	4.04959	-0.219573	0.619545	0.99998	4.72215	0.35564	0.382197	0.999998	4.72215	0.146808	0.70131	0.999996	3.53479	-0.141688	0.781154	0.999937	4.04959	-0.34368	0.473148	0.999958	3.17364	4.72215	4.04959	3.53479
ABCD2_1	XM_012174507.1	101119199	0	NaN	NaN	NaN	0	NaN	NaN	NaN	0	NaN	NaN	NaN	0	NaN	NaN	NaN	0	NaN	NaN	NaN	0	NaN	NaN	NaN	0	NaN	NaN	NaN	0	NaN	NaN	NaN	0	0	0	0
ABCD2_2	XM_012174508.1	101119199	0.000688696	1.02644	0.561428	0.999968	0.000688696	0.919227	0.603524	0.999995	0.00137739	1.60086	0.50193	0.999972	0	NaN	NaN	NaN	0.00137739	1.51462	0.526083	0.999998	0.00137739	1.54489	0.512943	0.999996	0	NaN	NaN	NaN	0	NaN	NaN	NaN	0	0.00137739	0	0
ABCD3_1	XM_012176707.1	101118659	103.354	-0.0981845	0.828561	0.999968	110.344	-0.22964	0.60899	0.999995	99.713	0.00965614	0.98753	0.999972	114.01	-0.19784	0.734329	0.99998	106.678	-0.123634	0.816414	0.999998	114.01	-0.312055	0.603337	0.999996	106.678	-0.139605	0.821286	0.999937	114.01	-0.310548	0.64036	0.999958	92.698	99.713	114.01	106.678
ABCD4_1	XM_012182043.2	101106333	0	NaN	NaN	NaN	0	NaN	NaN	NaN	0	NaN	NaN	NaN	0	NaN	NaN	NaN	0	NaN	NaN	NaN	0	NaN	NaN	NaN	0	NaN	NaN	NaN	0	NaN	NaN	NaN	0	0	0	0
ABCD4_2	XM_012182044.2	101106333	0.0404201	-0.415541	0.765669	0.999968	0.0404201	0.408302	0.7693	0.999995	0.0808402	-5.55095	0.0298771	0.828515	0.0546981	5.05507	0.0464733	0.99998	0.0546981	-5.13669	0.0411879	0.999998	0	NaN	NaN	NaN	0.0808402	0.408032	0.821115	0.999937	0.0808402	5.50869	0.032336	0.601828	0.0808402	0	0	0.0546981
ABCD4_3	XM_004010785.3	101106333	1.51108	0.310889	0.558977	0.999968	1.51058	0.284467	0.588369	0.999995	1.65592	0.236457	0.775636	0.999972	1.36624	0.36878	0.667661	0.99998	1.65592	0.235134	0.763262	0.999998	1.65592	0.617139	0.425613	0.999996	1.36624	-0.0280361	0.974929	0.999937	1.36523	0.356208	0.687472	0.999958	1.36523	1.65592	1.01685	1.36624
ABCD4_4	XM_012182046.2	101106333	0.366077	-0.484109	0.526378	0.999968	0.368661	0.522603	0.490026	0.999995	0.457034	-0.791934	0.470566	0.999972	0.275119	-0.0918023	0.941562	0.99998	0.280287	0.140747	0.904614	0.999998	0.280287	0.0620952	0.959082	0.999996	0.457034	0.905387	0.432754	0.999937	0.457034	0.807661	0.515353	0.999958	0.457034	0.280287	0.275119	0.244027
ABCE1_1	XM_004017222.2	101110874	54.2967	0.131404	0.625056	0.999968	56.5495	-0.339183	0.189177	0.999995	52.1995	0.32111	0.416683	0.999972	56.7051	-0.0321691	0.932262	0.99998	56.3938	-0.162545	0.660662	0.999998	56.7051	-0.183204	0.599764	0.999996	56.3938	-0.503853	0.21838	0.999937	56.7051	-0.519449	0.186636	0.999958	39.2313	52.1995	56.7051	56.3938
ABCF1_1	XM_004018973.2	101103598	10.7455	0.526929	0.279466	0.999968	9.32305	0.0364923	0.94098	0.999995	12.9047	1.12365	0.0608194	0.999972	8.841	-0.053757	0.926621	0.99998	12.9047	0.533192	0.357557	0.999998	12.9047	0.479649	0.465601	0.999996	8.5864	-0.608001	0.271764	0.999937	8.841	-0.650211	0.299607	0.999958	5.74143	12.9047	8.841	8.5864
ABCF1_2	XM_012100972.1	101103598	18.8443	0.253139	0.478166	0.999968	17.3714	-0.0837094	0.813629	0.999995	18.4234	0.179456	0.701988	0.999972	19.2652	0.30683	0.500126	0.99998	19.2652	-0.133499	0.79329	0.999998	18.4234	0.193112	0.689798	0.999996	19.2652	-0.341455	0.467497	0.999937	15.4777	-0.00636161	0.98827	0.999958	14.9776	18.4234	15.4777	19.2652
ABCF1_3	XM_012100971.1	101103598	11.1408	-0.192761	0.805856	0.999968	13.4229	-0.942598	0.220365	0.999995	8.87412	-0.622073	0.500632	0.999972	13.4384	0.0122625	0.989408	0.99998	13.4384	-1.30248	0.138418	0.999998	13.4074	-1.2664	0.254876	0.999996	13.4384	-0.666779	0.346797	0.999937	13.4074	-0.646926	0.501674	0.999958	8.87412	5.89364	13.4074	13.4384
ABCF2_1	XM_015095449.1	101103804	37.9172	0.220279	0.35052	0.999968	38.516	-0.3587	0.111289	0.999995	35.2088	0.291919	0.376051	0.999972	40.6256	0.147651	0.665897	0.99998	40.6256	-0.285191	0.420988	0.999998	36.4064	-0.121443	0.693777	0.999996	40.6256	-0.596146	0.116983	0.999937	36.4064	-0.430022	0.209062	0.999958	27.1965	35.2088	36.4064	40.6256
ABCF2_2	XM_015095448.1	101103804	9.23164	0.240382	0.426408	0.999968	9.64819	-0.473692	0.102036	0.978944	9.70288	0.997744	0.0204705	0.738737	10.536	-0.299561	0.432006	0.99998	9.70288	0.109164	0.772053	0.999998	10.536	-0.180073	0.619576	0.999996	8.76039	-0.919967	0.0573364	0.914176	10.536	-1.20356	0.00337985	0.233479	4.66347	9.70288	10.536	8.76039
ABCF2_3	XM_012177365.2	101103804	2.49284	0.0902174	0.85055	0.999968	2.84175	-0.607403	0.18847	0.999995	2.30061	0.468783	0.553242	0.999972	2.99843	-0.167237	0.797591	0.99998	2.68507	-0.296479	0.666125	0.999998	2.99843	-0.451897	0.474995	0.999996	2.68507	-0.785971	0.329384	0.999937	2.99843	-0.936857	0.221174	0.999958	1.52759	2.30061	2.99843	2.68507
ABCF3_1	XM_004003095.3	101121904	21.6018	0.116619	0.583523	0.999968	21.6443	-0.20228	0.320788	0.999995	21.5968	0.248071	0.425131	0.999972	21.6819	-0.012952	0.968277	0.99998	21.6068	-0.0706286	0.826687	0.999998	21.6819	-0.068977	0.813975	0.999996	21.6068	-0.33506	0.32044	0.999937	21.6819	-0.331428	0.308451	0.999958	17.2669	21.5968	21.6819	21.6068
ABCG1_1	XM_012104069.2	101103525	0	NaN	NaN	NaN	0	NaN	NaN	NaN	0	NaN	NaN	NaN	0	NaN	NaN	NaN	0	NaN	NaN	NaN	0	NaN	NaN	NaN	0	NaN	NaN	NaN	0	NaN	NaN	NaN	0	0	0	0
ABCG1_2	XM_012104076.2	101103525	0	NaN	NaN	NaN	0	NaN	NaN	NaN	0	NaN	NaN	NaN	0	NaN	NaN	NaN	0	NaN	NaN	NaN	0	NaN	NaN	NaN	0	NaN	NaN	NaN	0	NaN	NaN	NaN	0	0	0	0
ABCG1_3	XM_012104080.2	101103525	0	NaN	NaN	NaN	0	NaN	NaN	NaN	0	NaN	NaN	NaN	0	NaN	NaN	NaN	0	NaN	NaN	NaN	0	NaN	NaN	NaN	0	NaN	NaN	NaN	0	NaN	NaN	NaN	0	0	0	0
ABCG1_4	XM_012104055.1	101103525	0.0759314	-2.23865	0.0496704	0.999968	0.0591204	0.841366	0.465736	0.999995	0.0934934	-1.91274	0.215232	0.999972	0.0583694	-3.19706	0.0593773	0.99998	0.0247474	2.02183	0.212739	0.999998	0.0583694	-1.19069	0.448991	0.999996	0.0934934	3.83748	0.0260585	0.722612	0.0934934	0.652911	0.670494	0.999958	0.0934934	0.0247474	0.0583694	0.00504274
ABCG1_5	XM_004003360.3	101103525	0.00401913	1.61137	0.333594	0.999968	0.00401913	-1.66717	0.316146	0.999995	0	NaN	NaN	NaN	0.00803825	2.34983	0.287093	0.99998	0.00803825	-2.40196	0.275459	0.999998	0	NaN	NaN	NaN	0.00803825	-2.43393	0.275426	0.999937	0	NaN	NaN	NaN	0	0	0	0.00803825
ABCG1_6	XM_004003359.3	101103525	0.0157621	-0.49883	0.673565	0.999968	0.0202378	1.38331	0.257214	0.999995	0.0315243	-1.71209	0.290279	0.999972	0.01199	2.79352	0.226707	0.99998	0.01199	-0.502311	0.757257	0.999998	0.00895136	2.29017	0.319756	0.999996	0.0315243	1.16181	0.466769	0.999937	0.0315243	3.9743	0.0956939	0.886189	0.0315243	0.00895136	0	0.01199
ABCG2_1	XM_012179370.2	780508	27.7375	0.0841961	0.848141	0.999968	30.2099	-0.5207	0.22337	0.999995	24.158	0.187568	0.600541	0.999972	31.317	0.00245923	0.997123	0.99998	31.317	-0.421199	0.279273	0.999998	29.1028	-0.411027	0.543368	0.999996	31.317	-0.629332	0.0889202	0.999937	29.1028	-0.602789	0.368676	0.999958	20.0719	24.158	29.1028	31.317
ABCG2_2	XM_012179371.2	780508	0.0303949	4.38312	0.0161242	0.6547	0.0241653	1.65297	0.228494	0.999995	0.0483306	5.05081	0.0499628	0.993135	0.0124592	3.18518	0.176677	0.99998	0.0483306	1.77067	0.305004	0.999998	0.0483306	5.00955	0.0500847	0.999996	0.0124592	-3.27667	0.169834	0.999937	0	NaN	NaN	NaN	0	0.0483306	0	0.0124592
ABCG2_3	XM_012179372.2	780508	0.0189994	2.28788	0.090225	0.999968	0.0124332	0.365489	0.771322	0.999995	0.0198077	1.61387	0.352247	0.999972	0.018191	3.70831	0.124954	0.99998	0.0198077	0.0801177	0.961502	0.999998	0.0198077	3.85939	0.117733	0.999996	0.018191	-1.57447	0.362242	0.999937	0.00505874	2.24966	0.314133	0.999958	0.00505874	0.0198077	0	0.018191
ABCG2_4	NM_001078657.1	780508	63.8557	-0.0404567	0.926008	0.999968	70.1537	-0.391703	0.359033	0.999995	56.6028	-0.0339243	0.934164	0.999972	71.1087	-0.0564716	0.931768	0.99998	71.1087	-0.373817	0.341841	0.999998	69.1988	-0.420099	0.531982	0.999996	71.1087	-0.354263	0.379741	0.999937	69.1988	-0.386395	0.559223	0.999958	55.7892	56.6028	69.1988	71.1087
ABCG2_5	XM_012179373.2	780508	3.40509	0.0110795	0.983677	0.999968	3.74193	-0.433628	0.414336	0.999995	3.12201	0.195437	0.758813	0.999972	3.79568	-0.137538	0.863201	0.99998	3.68818	-0.259605	0.668248	0.999998	3.79568	-0.389205	0.64123	0.999996	3.68818	-0.477386	0.419421	0.999937	3.79568	-0.58883	0.48065	0.999958	2.62719	3.12201	3.79568	3.68818
ABCG2_6	XM_012179369.2	780508	1.31365	0.140496	0.854151	0.999968	1.29522	-0.212354	0.7791	0.999995	1.33668	0.387257	0.727758	0.999972	1.29982	-0.0921513	0.928746	0.99998	1.33668	0.0203278	0.982043	0.999998	1.33668	-0.0610521	0.952995	0.999996	1.29062	-0.395397	0.713291	0.999937	1.29982	-0.461806	0.701117	0.999958	0.987914	1.33668	1.29982	1.29062
ABCG4_1	XM_015100957.1	101107988	0	NaN	NaN	NaN	0	NaN	NaN	NaN	0	NaN	NaN	NaN	0	NaN	NaN	NaN	0	NaN	NaN	NaN	0	NaN	NaN	NaN	0	NaN	NaN	NaN	0	NaN	NaN	NaN	0	0	0	0
ABCG4_2	XM_012095573.2	101107988	0.00946715	-2.35705	0.169471	0.999968	0.00946715	-2.44682	0.152782	0.999995	0	NaN	NaN	NaN	0.0189343	-3.2167	0.184859	0.99998	0	NaN	NaN	NaN	0.0189343	-3.29552	0.170209	0.999996	0	NaN	NaN	NaN	0.0189343	-3.32757	0.172017	0.999958	0	0	0.0189343	0
ABCG4_3	XM_015100958.1	101107988	0	NaN	NaN	NaN	0	NaN	NaN	NaN	0	NaN	NaN	NaN	0	NaN	NaN	NaN	0	NaN	NaN	NaN	0	NaN	NaN	NaN	0	NaN	NaN	NaN	0	NaN	NaN	NaN	0	0	0	0
ABCG4_4	XM_015100959.1	101107988	0.00449787	-0.0104393	0.992921	0.999968	0.00643668	1.08602	0.37431	0.999995	0.00685721	-0.140748	0.929519	0.999972	0.00266562	0.0531723	0.974573	0.99998	0.00601615	1.02006	0.547036	0.999998	0.00601615	1.12499	0.503525	0.999996	0.00685721	1.07203	0.530291	0.999937	0.00685721	1.18838	0.485432	0.999958	0.00685721	0.00601615	0.00213852	0.00266562
ABCG5_1	XM_004005990.3	101113924	0.0562863	-0.0980983	0.923523	0.999968	0.0580329	0.0978838	0.92345	0.999995	0.0759706	-0.914094	0.540635	0.999972	0.0636138	0.758456	0.606646	0.99998	0.0636138	-0.757806	0.566729	0.999998	0.0400952	0.0343814	0.980537	0.999996	0.0759706	0.13768	0.927846	0.999937	0.0759706	0.863696	0.592479	0.999958	0.0759706	0.0400952	0.036602	0.0636138
ABCG8_1	XM_012172626.2	101113666	0.00353553	-1.27715	0.354816	0.999968	0.0045175	2.52023	0.135275	0.999995	0.00707106	-1.5695	0.36378	0.999972	0	NaN	NaN	NaN	0.00196393	1.5147	0.526059	0.999998	0.00196393	1.54497	0.512919	0.999996	0.00707106	3.06455	0.199802	0.999937	0.00707106	3.10918	0.189022	0.999958	0.00707106	0.00196393	0	0
ABCG8_2	XM_004005989.3	101113666	0.00858009	-1.23371	0.35314	0.999968	0.0116342	3.75292	0.0345643	0.678927	0.0171602	-1.403	0.408929	0.999972	0	NaN	NaN	NaN	0.00610831	2.97948	0.213318	0.999998	0.00610831	3.02099	0.202063	0.999996	0.0171602	4.22095	0.0934441	0.999937	0.0171602	4.26887	0.0863379	0.854062	0.0171602	0.00610831	0	0
ABCG8_3	XM_012172616.2	101113666	0.00779522	-3.27908	0.0660071	0.999968	0.00779522	3.24255	0.0695107	0.871518	0.0155904	-4.24048	0.0874456	0.999972	0	NaN	NaN	NaN	0	NaN	NaN	NaN	0	NaN	NaN	NaN	0.0155904	4.09536	0.102943	0.999937	0.0155904	4.14303	0.0968295	0.887522	0.0155904	0	0	0
ABCG8_4	XM_012172631.2	101113666	0.0797389	-1.30883	0.293038	0.999968	0.0876244	1.82109	0.14238	0.999995	0.150834	-2.53818	0.128628	0.999972	0.0354247	1.8424	0.278404	0.99998	0.0354247	-0.552194	0.732579	0.999998	0.0244151	1.32498	0.387637	0.999996	0.150834	1.94184	0.263183	0.999937	0.150834	3.76874	0.0362772	0.618851	0.150834	0.0244151	0.00864406	0.0354247
ABHD1_1	XM_004005753.3	101114505	0.0267286	-0.126161	0.895781	0.999968	0.0270265	-0.243583	0.799687	0.999995	0.0252445	-0.0391664	0.978447	0.999972	0.0296266	-0.213988	0.877942	0.99998	0.0252445	-0.134763	0.925162	0.999998	0.0296266	-0.351443	0.80846	0.999996	0.0244264	-0.119952	0.930907	0.999937	0.0296266	-0.321926	0.819454	0.999958	6.88617	5.16732	4.55799	4.7599
ABHD10_1	XM_004002909.3	101119354	5.72208	-0.23884	0.512307	0.999968	6.02675	0.360819	0.308985	0.999995	6.88617	-0.500931	0.321806	0.999972	4.7599	0.0775628	0.901297	0.99998	5.16732	0.0610355	0.912566	0.999998	5.16732	0.150508	0.789061	0.999996	6.88617	0.538807	0.331124	0.999937	6.88617	0.629094	0.261265	0.999958	23.3722	24.6288	23.0566	24.3252
ABHD11_1	XM_004021252.3	101112190	24.477	0.0438182	0.838296	0.999968	24.0005	-0.0149365	0.942767	0.999995	24.6288	0.00143147	0.99663	0.999972	24.3252	0.0722645	0.828227	0.99998	24.6288	-0.0398603	0.902231	0.999998	24.6288	0.0432883	0.884575	0.999996	24.3252	-0.0603066	0.865836	0.999937	23.3722	0.0255049	0.938042	0.999958	31.9845	25.493	19.8037	23.8863
ABHD12_1	XM_015099681.1	101106539	25.8941	-0.0836562	0.759423	0.999968	28.7387	0.354467	0.179775	0.999995	31.9845	-0.360737	0.314119	0.999972	23.8863	0.239842	0.523479	0.99998	25.493	0.0638392	0.867207	0.999998	25.493	0.314868	0.328437	0.999996	31.9845	0.398055	0.330063	0.999937	31.9845	0.648815	0.0721669	0.797119	0.170226	0.24574	0.295174	0.631732
ABHD12B_1	XM_004010521.3	101105505	0.438736	0.873715	0.272679	0.999968	0.463453	-1.22439	0.116284	0.999995	0.24574	0.427986	0.734269	0.999972	0.631732	1.07326	0.35105	0.99998	0.631732	-1.46196	0.212216	0.999998	0.295174	-0.370321	0.762518	0.999996	0.631732	-1.90595	0.109629	0.999937	0.295174	-0.80963	0.523369	0.999958	0.213658	0.174623	0.0576772	0.131611
ABHD13_1	XM_004012237.3	101116488	0.153117	0.0294643	0.976156	0.999968	0.19414	0.992867	0.304124	0.999995	0.213658	-0.505759	0.710181	0.999972	0.131611	1.13077	0.426153	0.99998	0.174623	0.271674	0.833639	0.999998	0.174623	1.41875	0.337737	0.999996	0.213658	0.749106	0.560543	0.999937	0.213658	1.89591	0.200493	0.999958	0.194425	0.119421	0.258885	0.562739
ABHD13_2	XM_012184951.2	101116488	0.34108	0.553712	0.568237	0.999968	0.410812	-1.44483	0.124503	0.999995	0.194425	-0.698093	0.646023	0.999972	0.562739	1.02789	0.338698	0.99998	0.562739	-2.24693	0.0661852	0.999998	0.258885	-1.20788	0.397598	0.999996	0.562739	-1.55692	0.182301	0.999937	0.258885	-0.507457	0.70723	0.999958	4.28602	5.25984	4.9994	4.15232
ABHD13_3	XM_015098266.1	101116488	4.70608	-0.02835	0.900442	0.999968	4.77293	0.0189297	0.931724	0.999995	5.25984	0.218505	0.520157	0.999972	4.9994	-0.296785	0.373237	0.99998	5.25984	0.291244	0.403893	0.999998	5.25984	0.00597443	0.984131	0.999996	4.28602	0.0496557	0.890063	0.999937	4.9994	-0.234116	0.478031	0.999958	0.378544	0.228218	0.138091	0.208826
ABHD14A_1	XM_012099976.2	101114562	0.258318	-0.281937	0.719325	0.999968	0.303381	0.788205	0.305837	0.999995	0.378544	-0.819334	0.49037	0.999972	0.208826	0.616655	0.615303	0.99998	0.228218	0.0748803	0.950234	0.999998	0.228218	0.660967	0.589341	0.999996	0.378544	0.859347	0.483612	0.999937	0.378544	1.47229	0.218791	0.999958	1.3492	1.2741	1.1768	1.51184
ABHD14A_2	XM_004018415.2	101114562	1.39297	0.114159	0.84687	0.999968	1.34432	-0.102493	0.859943	0.999995	1.3492	-0.111238	0.903782	0.999972	1.51184	0.298621	0.743416	0.99998	1.51184	-0.290154	0.739902	0.999998	1.2741	0.0284056	0.975754	0.999996	1.51184	-0.20539	0.827792	0.999937	1.3492	0.10998	0.913082	0.999958	10.7277	8.3689	6.44496	7.30729
ABHD14B_1	XM_004018416.3	101114818	8.58634	-0.156236	0.592935	0.999968	9.54831	0.439229	0.117654	0.999995	10.7277	-0.408543	0.252322	0.999972	7.30729	0.159557	0.738525	0.99998	8.3689	0.160367	0.700604	0.999998	8.3689	0.328304	0.393633	0.999996	10.7277	0.545402	0.201207	0.999937	10.7277	0.714442	0.0709505	0.79587	0.258105	0.148112	0.243036	0.162691
ABHD15_1	XM_015098550.1	101121787	0.25057	-0.682689	0.385491	0.999968	0.203108	0.00397076	0.99599	0.999995	0.258105	-0.854224	0.489085	0.999972	0.243036	-0.505898	0.697281	0.99998	0.162691	-0.232631	0.849424	0.999998	0.243036	-0.708988	0.570987	0.999996	0.258105	0.639821	0.610084	0.999937	0.258105	0.153858	0.903951	0.999958	31.9789	35.5839	38.6216	41.1658
ABHD16A_1	XM_004018944.3	101118906	38.3748	0.0712392	0.806309	0.999968	39.8937	-0.301308	0.283238	0.999995	35.5839	0.0941606	0.807137	0.999972	41.1658	0.0393563	0.920862	0.99998	41.1658	-0.268882	0.490824	0.999998	38.6216	-0.218313	0.592129	0.999996	41.1658	-0.376244	0.322715	0.999937	38.6216	-0.316153	0.439579	0.999958	0.05475	0.0379725	0.0194713	0.047785
ABHD16B_1	XM_015099772.1	101116851	0.0428787	0.193396	0.829239	0.999968	0.0463612	0.433471	0.626713	0.999995	0.05475	-0.542754	0.688712	0.999972	0.047785	1.21608	0.374473	0.99998	0.047785	-0.33304	0.802369	0.999998	0.0379725	0.906171	0.468659	0.999996	0.05475	0.150845	0.916088	0.999937	0.05475	1.41901	0.301834	0.999958	71.0122	64.7569	58.8275	69.1125
ABHD17A_1	XM_015096031.1	101117506	66.9347	0.0127783	0.953712	0.999968	67.8845	0.0488135	0.817711	0.999995	71.0122	-0.214674	0.506091	0.999972	69.1125	0.231792	0.46559	0.99998	69.1125	-0.165029	0.631052	0.999998	64.7569	0.0808096	0.785925	0.999996	71.0122	0.0294674	0.936498	0.999937	71.0122	0.276026	0.397581	0.999958	1.13588	0.845772	1.04278	1.16516
ABHD17B_1	XM_015093181.1	101102206	1.08933	-0.12363	0.831339	0.999968	1.10397	-0.21751	0.702776	0.999995	1.13588	-0.463857	0.619043	0.999972	1.16516	0.1353	0.875973	0.99998	1.16516	-0.514392	0.558713	0.999998	1.04278	-0.363117	0.680105	0.999996	1.16516	-0.0961957	0.919929	0.999937	1.13588	0.0577705	0.950368	0.999958	7.05743	5.91519	5.57734	5.4042
ABHD17B_2	XM_015093182.1	101102206	6.31739	-0.202009	0.476276	0.999968	6.48631	0.197568	0.475297	0.999995	7.05743	-0.324819	0.455327	0.999972	5.57734	-0.0823062	0.851957	0.99998	5.91519	0.0881263	0.833209	0.999998	5.91519	0.0149078	0.968478	0.999996	7.05743	0.381661	0.401437	0.999937	7.05743	0.311975	0.448718	0.999958	0.639186	0.822873	0.529049	0.378261
ABHD17B_3	XM_012123129.2	101102206	0.600567	-0.0119395	0.986625	0.999968	0.731029	0.633444	0.364444	0.999995	0.822873	0.279721	0.79273	0.999972	0.529049	-0.501267	0.641952	0.99998	0.822873	1.04831	0.338961	0.999998	0.822873	0.565409	0.592424	0.999996	0.639186	0.74395	0.521546	0.999937	0.639186	0.254971	0.81338	0.999958	19.2154	14.1817	11.2167	13.1233
ABHD17C_1	XM_015101940.1	101109488	15.216	-0.177623	0.556707	0.999968	16.6985	0.414819	0.154556	0.999995	19.2154	-0.493727	0.221964	0.999972	13.1233	0.212098	0.599109	0.99998	14.1817	0.0679673	0.871286	0.999998	14.1817	0.287747	0.405162	0.999996	19.2154	0.529783	0.258243	0.999937	19.2154	0.746845	0.050404	0.70772	0.102346	0.0608153	0.0895145	0.0994304
ABHD17C_2	XM_015101941.1	101109488	0.0959305	-0.177435	0.850697	0.999968	0.0944724	-0.278592	0.766711	0.999995	0.102346	-0.747954	0.578586	0.999972	0.0994304	0.271742	0.847589	0.99998	0.0994304	-0.818924	0.568995	0.999998	0.0895145	-0.521944	0.701064	0.999996	0.102346	-0.0991995	0.943676	0.999937	0.102346	0.190801	0.886586	0.999958	0.0131366	0	0	0
ABHD18_1	XM_012097509.2	101121294	0.00656831	-2.44132	0.155651	0.999968	0.00656831	2.3967	0.164201	0.999995	0.0131366	-3.40198	0.15457	0.999972	0	NaN	NaN	NaN	0	NaN	NaN	NaN	0	NaN	NaN	NaN	0.0131366	3.30035	0.172893	0.999937	0.0131366	3.34599	0.162932	0.999958	0	0.0206212	0.00251709	0
ABHD18_2	XM_012097506.2	101121294	0.0103106	2.03828	0.1592	0.999968	0.0103106	1.96608	0.175383	0.999995	0.0206212	3.9025	0.118161	0.999972	0.00251709	-1.565	0.511535	0.99998	0.0206212	3.81424	0.126857	0.999998	0.0206212	2.33742	0.206455	0.999996	0	NaN	NaN	NaN	0.00251709	-1.66349	0.484449	0.999958	0.748233	0.76247	0.839746	0.883873
ABHD18_3	XM_012097507.2	101121294	0.823172	0.000551134	0.999252	0.999968	0.86181	-0.192625	0.738069	0.999995	0.76247	-0.058696	0.950298	0.999972	0.883873	0.0437707	0.962317	0.99998	0.883873	-0.233896	0.797548	0.999998	0.839746	-0.18557	0.840979	0.999996	0.883873	-0.191071	0.844319	0.999937	0.839746	-0.133958	0.891401	0.999958	0.32004	0.153119	0.347937	0.243061
ABHD18_4	XM_012097508.2	101121294	0.333989	-0.860074	0.429714	0.999968	0.295499	-0.35526	0.745027	0.999995	0.32004	-1.30166	0.413367	0.999972	0.347937	-0.524628	0.705789	0.99998	0.243061	-0.828557	0.613093	0.999998	0.347937	-1.35508	0.375909	0.999996	0.32004	0.444942	0.756501	0.999937	0.347937	-0.0804097	0.952561	0.999958	0.0939508	0.163231	0.261723	0.148735
ABHD18_5	XM_012097510.2	101121294	0.177837	-0.208527	0.852302	0.999968	0.205229	-0.608524	0.58472	0.999995	0.163231	0.737543	0.639745	0.999972	0.261723	-0.856121	0.582254	0.99998	0.163231	0.218185	0.898074	0.999998	0.261723	-0.639599	0.662212	0.999996	0.148735	-0.547769	0.73745	0.999937	0.261723	-1.3843	0.328437	0.999958	0.3091	0.397434	0.122782	0.272311
ABHD18_6	XM_004017258.3	101121294	0.334872	0.61913	0.482944	0.999968	0.353267	0.789263	0.367002	0.999995	0.397434	0.35106	0.783223	0.999972	0.272311	1.0721	0.417244	0.99998	0.397434	0.523765	0.657088	0.999998	0.397434	1.61257	0.216438	0.999996	0.3091	0.149569	0.911215	0.999937	0.3091	1.22409	0.396382	0.999958	0.0238306	0.0252445	0.0296266	0.0244264
ABHD2_1	XM_004017743.3	101103014	51.9923	0.203272	0.579844	0.999968	55.4784	0.360788	0.314928	0.999995	56.6026	0.0509255	0.92112	0.999972	47.382	0.37406	0.458048	0.99998	56.6026	0.230308	0.628188	0.999998	56.6026	0.610087	0.192132	0.999996	54.3543	0.153137	0.785202	0.999937	54.3543	0.537622	0.327434	0.999958	54.3543	56.6026	35.03	47.382
ABHD3_1	XM_004020483.2	101122746	0.773024	-0.139234	0.841235	0.999968	0.878206	0.426844	0.53248	0.999995	0.881128	-0.0610351	0.954495	0.999972	0.66492	-0.262868	0.805884	0.99998	0.875285	0.568406	0.595727	0.999998	0.875285	0.301933	0.769765	0.999996	0.881128	0.59069	0.595286	0.999937	0.881128	0.324203	0.765954	0.999958	0.881128	0.875285	0.66492	0.556576
ABHD4_1	XM_004010355.3	101105755	3.12923	-0.505747	0.357635	0.999968	2.85344	-0.224651	0.683603	0.999995	2.6545	-0.230896	0.723002	0.999972	3.60396	-0.754609	0.390921	0.99998	2.39613	0.0992284	0.910152	0.999998	3.60396	-0.647308	0.281003	0.999996	2.6545	0.308618	0.737201	0.999937	3.60396	-0.441929	0.497015	0.999958	2.6545	2.39613	3.60396	2.10291
ABHD4_2	XM_012181021.2	101105755	0.457657	-0.570088	0.673539	0.999968	0.465245	0.630057	0.640241	0.999995	0.915315	-5.78966	0.000212569	0.12515	0.610759	8.39449	0.000764913	0.277134	0.610759	-5.15604	0.00201769	0.358496	0.0151762	3.25515	0.17582	0.999996	0.915315	0.618683	0.673704	0.999937	0.915315	9.03129	0.000213276	0.0521711	0.915315	0.0151762	0	0.610759
ABHD5_1	NM_001104933.1	100125355	12.4646	-0.421856	0.283093	0.999968	11.5645	0.0930076	0.813453	0.999995	12.1711	-0.260647	0.635244	0.999972	12.7581	-0.60297	0.256843	0.99998	10.958	0.293086	0.561798	0.999998	12.7581	-0.301827	0.559271	0.999996	12.1711	0.545231	0.331213	0.999937	12.7581	-0.0403001	0.941562	0.999958	12.1711	10.958	12.7581	8.63999
ABHD6_1	XM_004018359.2	101122635	10.4943	-0.181028	0.558843	0.999968	11.6112	-0.517582	0.0791459	0.909042	9.40812	0.246364	0.553471	0.999972	13.3992	-0.494587	0.216176	0.99998	9.82315	-0.12845	0.74836	0.999998	13.3992	-0.610498	0.0953334	0.999996	9.82315	-0.383528	0.386963	0.999937	13.3992	-0.85745	0.0414431	0.658847	7.58929	9.40812	13.3992	9.82315
ABHD6_2	XM_012099818.2	101122635	0	NaN	NaN	NaN	0	NaN	NaN	NaN	0	NaN	NaN	NaN	0	NaN	NaN	NaN	0	NaN	NaN	NaN	0	NaN	NaN	NaN	0	NaN	NaN	NaN	0	NaN	NaN	NaN	0	0	0	0
ABHD6_3	XM_012099820.2	101122635	0.186083	0.947032	0.320451	0.999968	0.184109	-0.959172	0.313407	0.999995	0.0999191	0.0333272	0.980085	0.999972	0.272246	1.44981	0.315221	0.99998	0.272246	-1.46372	0.265186	0.999998	0.0999191	0.00191383	0.998985	0.999996	0.272246	-1.53334	0.227474	0.999937	0.0959721	-0.089204	0.950238	0.999958	0.0935156	0.0999191	0.0959721	0.272246
ABHD6_4	XM_012099819.2	101122635	0.155823	0.616093	0.56419	0.999968	0.196693	1.79088	0.0867583	0.936274	0.264072	0.875944	0.551433	0.999972	0.0547135	-0.315518	0.831528	0.99998	0.264072	2.3371	0.109686	0.999998	0.264072	2.04205	0.192476	0.999996	0.129314	1.4412	0.320778	0.999937	0.129314	1.1482	0.444974	0.999958	0.129314	0.264072	0.0547135	0.0475742
ABHD6_5	XM_012099816.2	101122635	0.691273	0.272656	0.717523	0.999968	0.720234	-0.517718	0.484503	0.999995	0.708859	0.982493	0.408564	0.999972	0.766781	-0.204087	0.85383	0.99998	0.708859	0.00532311	0.996095	0.999998	0.766781	-0.189982	0.857362	0.999996	0.673687	-0.985458	0.416304	0.999937	0.766781	-1.1766	0.337066	0.999958	0.338698	0.708859	0.766781	0.673687
ABHD6_6	XM_012099817.2	101122635	0.156163	0.580973	0.600369	0.999968	0.182352	1.14432	0.298404	0.999995	0.202439	0.323061	0.828553	0.999972	0.109888	1.14443	0.478715	0.99998	0.202439	0.84584	0.580021	0.999998	0.202439	1.99514	0.201106	0.999996	0.162265	0.504944	0.742012	0.999937	0.162265	1.67666	0.269258	0.999958	0.162265	0.202439	0.0434062	0.109888
ABHD8_1	XM_015095585.1	101115366	3.52672	0.0128544	0.976579	0.999968	3.60755	0.0889526	0.836253	0.999995	3.8447	0.107842	0.880425	0.999972	3.44987	-0.107184	0.881292	0.99998	3.8447	0.205785	0.75716	0.999998	3.8447	0.112882	0.86037	0.999996	3.3704	0.0782433	0.918979	0.999937	3.44987	-0.0114487	0.987928	0.999958	3.3704	3.8447	3.44987	3.20874
ABI1_1	XM_004014201.3	101119744	0.00875904	-3.00967	0.0877599	0.999968	0.00875904	2.97069	0.0925312	0.955223	0.0175181	-3.94751	0.106704	0.999972	0	NaN	NaN	NaN	0	NaN	NaN	NaN	0	NaN	NaN	NaN	0.0175181	3.80599	0.124066	0.999937	0.0175181	3.85299	0.117572	0.946842	0.0175181	0	0	0
ABI1_10	XM_004014202.3	101119744	1.36649	0.169974	0.751336	0.999968	1.58987	0.671412	0.193511	0.999995	1.80682	-0.436734	0.547034	0.999972	1.36007	1.15323	0.178755	0.99998	1.37292	-0.01308	0.984907	0.999998	1.37292	1.15319	0.147724	0.999996	1.80682	0.394507	0.600892	0.999937	1.80682	1.56033	0.0628117	0.761622	1.80682	1.37292	0.597893	1.36007
ABI1_11	XM_004014199.3	101119744	0.13802	-1.78139	0.153496	0.999968	0.0946213	0.352796	0.780507	0.999995	0.168081	-3.10425	0.0719129	0.999972	0.10796	-0.682642	0.683596	0.99998	0.0610508	-1.51543	0.355001	0.999998	0.10796	-2.1979	0.205276	0.999996	0.168081	1.57714	0.329298	0.999937	0.168081	0.876137	0.611194	0.999958	0.168081	0.0211621	0.10796	0.0610508
ABI1_12	XM_012188216.2	101119744	5.20057	-0.0623606	0.835703	0.999968	5.6659	0.277719	0.342752	0.999995	6.35969	-0.403141	0.354933	0.999972	5.04229	0.319685	0.465457	0.99998	5.04229	-0.0690988	0.86495	0.999998	4.97212	0.258667	0.515376	0.999996	6.35969	0.302239	0.503723	0.999937	6.35969	0.629678	0.141115	0.999826	6.35969	4.97212	4.04146	5.04229
ABI1_13	XM_004014200.3	101119744	8.76007	0.0718443	0.753627	0.999968	8.49647	-0.0809724	0.716038	0.999995	9.28235	0.267322	0.439397	0.999972	8.75515	-0.127618	0.703779	0.99998	9.28235	0.123769	0.703638	0.999998	9.28235	0.00571532	0.985018	0.999996	8.23779	-0.165599	0.636461	0.999937	8.75515	-0.277449	0.40587	0.999958	7.32208	9.28235	8.75515	8.23779
ABI1_2	XM_004014204.3	101119744	0.0123612	-3.39682	0.057736	0.999968	0.0123612	3.36124	0.0609028	0.833484	0.0247224	-4.36739	0.0795231	0.999972	0	NaN	NaN	NaN	0	NaN	NaN	NaN	0	NaN	NaN	NaN	0.0247224	4.22095	0.0936207	0.999937	0.0247224	4.26887	0.0865153	0.854062	0.0247224	0	0	0
ABI1_3	XM_012188213.2	101119744	0.0170035	-1.21914	0.299481	0.999968	0.0139738	0.519342	0.655171	0.999995	0.0251635	-2.81908	0.118817	0.999972	0.00981045	0.357561	0.819866	0.99998	0.00981045	-1.6984	0.298514	0.999998	0.00884357	-1.29062	0.45293	0.999996	0.0251635	1.15456	0.465073	0.999937	0.0251635	1.46869	0.376921	0.999958	0.0251635	0.0027842	0.00884357	0.00981045
ABI1_4	XM_004014203.3	101119744	0.0449829	-1.30363	0.293629	0.999968	0.0431009	1.13871	0.358945	0.999995	0.0722892	-2.26866	0.191106	0.999972	0.0193818	0.260934	0.872537	0.99998	0.0193818	-0.509578	0.749498	0.999998	0.0176765	-0.240559	0.88553	0.999996	0.0722892	1.73614	0.300373	0.999937	0.0722892	1.96614	0.250731	0.999958	0.0722892	0.0139127	0.0176765	0.0193818
ABI1_5	XM_004014197.3	101119744	0.134341	-1.22178	0.337447	0.999968	0.119969	0.80541	0.528334	0.999995	0.214218	-3.12744	0.0649661	0.999972	0.0928094	0.879729	0.605292	0.99998	0.0928094	-1.83106	0.273521	0.999998	0.0544638	-0.954684	0.586938	0.999996	0.214218	1.27275	0.434626	0.999937	0.214218	2.13289	0.219378	0.999958	0.214218	0.02572	0.0544638	0.0928094
ABI1_6	XM_012188215.2	101119744	0.036271	-1.68444	0.196167	0.999968	0.036271	1.67315	0.198799	0.999995	0.072542	-5.96177	0.0174148	0.706825	0.0223419	4.17439	0.0839935	0.99998	0.0223419	-4.22546	0.078591	0.999998	0	NaN	NaN	NaN	0.072542	1.71397	0.296427	0.999937	0.072542	5.88303	0.0189319	0.483738	0.072542	0	0	0.0223419
ABI1_7	XM_004014198.3	101119744	0.311773	-0.85436	0.398386	0.999968	0.306379	0.74768	0.45888	0.999995	0.446902	-1.48825	0.294514	0.999972	0.176644	0.0483312	0.97293	0.99998	0.172514	-0.175109	0.906385	0.999998	0.176644	-0.116528	0.938203	0.999996	0.446902	1.28917	0.342614	0.999937	0.446902	1.333	0.328203	0.999958	0.446902	0.165857	0.176644	0.172514
ABI1_8	XM_004014196.3	101119744	2.34964	-0.420502	0.370023	0.999968	2.37173	0.378267	0.416001	0.999995	2.77029	-0.502351	0.453848	0.999972	1.929	-0.343767	0.6208	0.99998	1.97318	0.315902	0.661781	0.999998	1.97318	-0.0233335	0.967877	0.999996	2.77029	0.78144	0.301375	0.999937	2.77029	0.44316	0.492585	0.999958	2.77029	1.97318	1.929	1.56461
ABI1_9	XM_012188214.2	101119744	0.689236	0.148668	0.829631	0.999968	0.800474	0.605196	0.370409	0.999995	0.894449	-0.335368	0.729223	0.999972	0.671974	0.870718	0.42882	0.99998	0.706499	0.0831033	0.933062	0.999998	0.706499	0.961836	0.356985	0.999996	0.894449	0.378834	0.717581	0.999937	0.894449	1.25817	0.24248	0.999958	0.894449	0.706499	0.356845	0.671974
ABI2_1	XM_012143257.2	101113308	0	NaN	NaN	NaN	0	NaN	NaN	NaN	0	NaN	NaN	NaN	0	NaN	NaN	NaN	0	NaN	NaN	NaN	0	NaN	NaN	NaN	0	NaN	NaN	NaN	0	NaN	NaN	NaN	0	0	0	0
ABI2_10	XM_004004845.3	101113308	0.307216	-1.01433	0.290002	0.999968	0.235782	0.0763551	0.937075	0.999995	0.358833	-1.75124	0.181728	0.999972	0.255599	-0.384015	0.795179	0.99998	0.199897	-0.800991	0.584085	0.999998	0.255599	-1.18756	0.405996	0.999996	0.358833	0.898593	0.516024	0.999937	0.358833	0.528785	0.690682	0.999958	0.358833	0.11273	0.255599	0.199897
ABI2_11	XM_012143285.2	101113308	0.388056	1.772	0.061031	0.999968	0.338865	1.03346	0.284654	0.999995	0.57177	2.38248	0.0804664	0.999972	0.204342	0.767306	0.587254	0.99998	0.57177	1.42099	0.261712	0.999998	0.57177	2.20905	0.0815154	0.999996	0.204342	-0.98515	0.50555	0.999937	0.120963	-0.215803	0.885664	0.999958	0.10596	0.57177	0.120963	0.204342
ABI2_2	XM_012143218.2	101113308	0.00845102	3.75605	0.0385325	0.968651	0.00845102	-3.78858	0.0364284	0.688115	0	NaN	NaN	NaN	0.016902	4.64102	0.0641519	0.99998	0.016902	-4.69189	0.0602937	0.999998	0	NaN	NaN	NaN	0.016902	-4.70923	0.0620995	0.939479	0	NaN	NaN	NaN	0	0	0	0.016902
ABI2_3	XM_012143268.2	101113308	0.00823709	-3.88291	0.0327373	0.909494	0.00823709	3.85103	0.0346231	0.678927	0.0164742	-4.87947	0.0526345	0.999972	0	NaN	NaN	NaN	0	NaN	NaN	NaN	0	NaN	NaN	NaN	0.0164742	4.77681	0.0600421	0.93196	0.0164742	4.82577	0.0550201	0.730451	0.0164742	0	0	0
ABI2_4	XM_012143238.2	101113308	0	NaN	NaN	NaN	0	NaN	NaN	NaN	0	NaN	NaN	NaN	0	NaN	NaN	NaN	0	NaN	NaN	NaN	0	NaN	NaN	NaN	0	NaN	NaN	NaN	0	NaN	NaN	NaN	0	0	0	0
ABI2_5	XM_012143281.2	101113308	0	NaN	NaN	NaN	0	NaN	NaN	NaN	0	NaN	NaN	NaN	0	NaN	NaN	NaN	0	NaN	NaN	NaN	0	NaN	NaN	NaN	0	NaN	NaN	NaN	0	NaN	NaN	NaN	0	0	0	0
ABI2_6	XM_012143229.2	101113308	0.00222355	1.02645	0.561425	0.999968	0.00222355	-1.08079	0.540278	0.999995	0	NaN	NaN	NaN	0.00444711	1.60628	0.490763	0.99998	0.00444711	-1.65726	0.476293	0.999998	0	NaN	NaN	NaN	0.00444711	-1.69583	0.470928	0.999937	0	NaN	NaN	NaN	0	0	0	0.00444711
ABI2_7	XM_012143248.2	101113308	0	NaN	NaN	NaN	0	NaN	NaN	NaN	0	NaN	NaN	NaN	0	NaN	NaN	NaN	0	NaN	NaN	NaN	0	NaN	NaN	NaN	0	NaN	NaN	NaN	0	NaN	NaN	NaN	0	0	0	0
ABI2_8	XM_012143293.2	101113308	0.0396923	1.2367	0.339632	0.999968	0.0302775	0.129109	0.920798	0.999995	0.0543936	2.74155	0.105585	0.999972	0.0257031	0.13268	0.940492	0.99998	0.0543936	0.838781	0.61693	0.999998	0.0543936	1.0141	0.555425	0.999996	0.0249911	-1.88039	0.281668	0.999937	0.0257031	-1.74487	0.326218	0.999958	0.00616136	0.0543936	0.0257031	0.0249911
ABI2_9	XM_012143277.2	101113308	0.162082	0.0821847	0.922657	0.999968	0.187208	0.517113	0.535288	0.999995	0.207605	0.318991	0.792587	0.999972	0.140084	-0.278286	0.827463	0.99998	0.207605	0.831418	0.494334	0.999998	0.207605	0.562079	0.615528	0.999996	0.166811	0.498695	0.715708	0.999937	0.166811	0.22038	0.866721	0.999958	0.166811	0.207605	0.140084	0.116559
ABI3_1	XM_004012794.2	101112745	0.224401	0.294947	0.728355	0.999968	0.20433	0.0538519	0.949189	0.999995	0.245415	0.57843	0.645487	0.999972	0.203388	0.0781128	0.954901	0.99998	0.245415	0.251754	0.852525	0.999998	0.245415	0.335795	0.78238	0.999996	0.203388	-0.224665	0.868842	0.999937	0.187727	-0.265586	0.833134	0.999958	0.163245	0.245415	0.187727	0.203388
ABI3BP_1	XM_012189081.2	101108803	0.0482427	-0.119927	0.885883	0.999968	0.0517781	-0.319786	0.699644	0.999995	0.0454652	0.0825464	0.946875	0.999972	0.055549	-0.268891	0.841733	0.99998	0.0480072	-0.112653	0.926024	0.999998	0.055549	-0.398119	0.763679	0.999996	0.0480072	-0.234342	0.848856	0.999937	0.055549	-0.453221	0.735079	0.999958	0.0409363	0.0454652	0.055549	0.0480072
ABI3BP_10	XM_012188910.2	101108803	0	NaN	NaN	NaN	0	NaN	NaN	NaN	0	NaN	NaN	NaN	0	NaN	NaN	NaN	0	NaN	NaN	NaN	0	NaN	NaN	NaN	0	NaN	NaN	NaN	0	NaN	NaN	NaN	0	0	0	0
ABI3BP_11	XM_012188936.2	101108803	0	NaN	NaN	NaN	0	NaN	NaN	NaN	0	NaN	NaN	NaN	0	NaN	NaN	NaN	0	NaN	NaN	NaN	0	NaN	NaN	NaN	0	NaN	NaN	NaN	0	NaN	NaN	NaN	0	0	0	0
ABI3BP_12	XM_012188907.2	101108803	0	NaN	NaN	NaN	0	NaN	NaN	NaN	0	NaN	NaN	NaN	0	NaN	NaN	NaN	0	NaN	NaN	NaN	0	NaN	NaN	NaN	0	NaN	NaN	NaN	0	NaN	NaN	NaN	0	0	0	0
ABI3BP_13	XM_012188926.2	101108803	0	NaN	NaN	NaN	0	NaN	NaN	NaN	0	NaN	NaN	NaN	0	NaN	NaN	NaN	0	NaN	NaN	NaN	0	NaN	NaN	NaN	0	NaN	NaN	NaN	0	NaN	NaN	NaN	0	0	0	0
ABI3BP_14	XM_012189014.2	101108803	0	NaN	NaN	NaN	0	NaN	NaN	NaN	0	NaN	NaN	NaN	0	NaN	NaN	NaN	0	NaN	NaN	NaN	0	NaN	NaN	NaN	0	NaN	NaN	NaN	0	NaN	NaN	NaN	0	0	0	0
ABI3BP_15	XM_012189058.2	101108803	0	NaN	NaN	NaN	0	NaN	NaN	NaN	0	NaN	NaN	NaN	0	NaN	NaN	NaN	0	NaN	NaN	NaN	0	NaN	NaN	NaN	0	NaN	NaN	NaN	0	NaN	NaN	NaN	0	0	0	0
ABI3BP_16	XM_012188975.2	101108803	0	NaN	NaN	NaN	0	NaN	NaN	NaN	0	NaN	NaN	NaN	0	NaN	NaN	NaN	0	NaN	NaN	NaN	0	NaN	NaN	NaN	0	NaN	NaN	NaN	0	NaN	NaN	NaN	0	0	0	0
ABI3BP_17	XM_012189007.2	101108803	0	NaN	NaN	NaN	0	NaN	NaN	NaN	0	NaN	NaN	NaN	0	NaN	NaN	NaN	0	NaN	NaN	NaN	0	NaN	NaN	NaN	0	NaN	NaN	NaN	0	NaN	NaN	NaN	0	0	0	0
ABI3BP_18	XM_012189067.2	101108803	0.00990527	-3.81425	0.0357534	0.936667	0.00990527	-3.87932	0.032296	0.657798	0	NaN	NaN	NaN	0.0198105	-4.73382	0.0653786	0.99998	0	NaN	NaN	NaN	0.0198105	-4.81969	0.0577074	0.999996	0	NaN	NaN	NaN	0.0198105	-4.85226	0.0587454	0.743292	0	0	0.0198105	0
ABI3BP_19	XM_012189001.2	101108803	0	NaN	NaN	NaN	0	NaN	NaN	NaN	0	NaN	NaN	NaN	0	NaN	NaN	NaN	0	NaN	NaN	NaN	0	NaN	NaN	NaN	0	NaN	NaN	NaN	0	NaN	NaN	NaN	0	0	0	0
ABI3BP_2	XM_012189050.2	101108803	0	NaN	NaN	NaN	0	NaN	NaN	NaN	0	NaN	NaN	NaN	0	NaN	NaN	NaN	0	NaN	NaN	NaN	0	NaN	NaN	NaN	0	NaN	NaN	NaN	0	NaN	NaN	NaN	0	0	0	0
ABI3BP_20	XM_012188991.2	101108803	0	NaN	NaN	NaN	0	NaN	NaN	NaN	0	NaN	NaN	NaN	0	NaN	NaN	NaN	0	NaN	NaN	NaN	0	NaN	NaN	NaN	0	NaN	NaN	NaN	0	NaN	NaN	NaN	0	0	0	0
ABI3BP_21	XM_012188930.2	101108803	0	NaN	NaN	NaN	0	NaN	NaN	NaN	0	NaN	NaN	NaN	0	NaN	NaN	NaN	0	NaN	NaN	NaN	0	NaN	NaN	NaN	0	NaN	NaN	NaN	0	NaN	NaN	NaN	0	0	0	0
ABI3BP_22	XM_012189034.2	101108803	0	NaN	NaN	NaN	0	NaN	NaN	NaN	0	NaN	NaN	NaN	0	NaN	NaN	NaN	0	NaN	NaN	NaN	0	NaN	NaN	NaN	0	NaN	NaN	NaN	0	NaN	NaN	NaN	0	0	0	0
ABI3BP_23	XM_012188951.2	101108803	0	NaN	NaN	NaN	0	NaN	NaN	NaN	0	NaN	NaN	NaN	0	NaN	NaN	NaN	0	NaN	NaN	NaN	0	NaN	NaN	NaN	0	NaN	NaN	NaN	0	NaN	NaN	NaN	0	0	0	0
ABI3BP_24	XM_012188986.2	101108803	0	NaN	NaN	NaN	0	NaN	NaN	NaN	0	NaN	NaN	NaN	0	NaN	NaN	NaN	0	NaN	NaN	NaN	0	NaN	NaN	NaN	0	NaN	NaN	NaN	0	NaN	NaN	NaN	0	0	0	0
ABI3BP_25	XM_012189027.2	101108803	0	NaN	NaN	NaN	0	NaN	NaN	NaN	0	NaN	NaN	NaN	0	NaN	NaN	NaN	0	NaN	NaN	NaN	0	NaN	NaN	NaN	0	NaN	NaN	NaN	0	NaN	NaN	NaN	0	0	0	0
ABI3BP_26	XM_012188921.2	101108803	0	NaN	NaN	NaN	0	NaN	NaN	NaN	0	NaN	NaN	NaN	0	NaN	NaN	NaN	0	NaN	NaN	NaN	0	NaN	NaN	NaN	0	NaN	NaN	NaN	0	NaN	NaN	NaN	0	0	0	0
ABI3BP_27	XM_015092410.1	101108803	0	NaN	NaN	NaN	0	NaN	NaN	NaN	0	NaN	NaN	NaN	0	NaN	NaN	NaN	0	NaN	NaN	NaN	0	NaN	NaN	NaN	0	NaN	NaN	NaN	0	NaN	NaN	NaN	0	0	0	0
ABI3BP_28	XM_012188915.2	101108803	0	NaN	NaN	NaN	0	NaN	NaN	NaN	0	NaN	NaN	NaN	0	NaN	NaN	NaN	0	NaN	NaN	NaN	0	NaN	NaN	NaN	0	NaN	NaN	NaN	0	NaN	NaN	NaN	0	0	0	0
ABI3BP_29	XM_012188898.2	101108803	0	NaN	NaN	NaN	0	NaN	NaN	NaN	0	NaN	NaN	NaN	0	NaN	NaN	NaN	0	NaN	NaN	NaN	0	NaN	NaN	NaN	0	NaN	NaN	NaN	0	NaN	NaN	NaN	0	0	0	0
ABI3BP_3	XM_012188968.2	101108803	0	NaN	NaN	NaN	0	NaN	NaN	NaN	0	NaN	NaN	NaN	0	NaN	NaN	NaN	0	NaN	NaN	NaN	0	NaN	NaN	NaN	0	NaN	NaN	NaN	0	NaN	NaN	NaN	0	0	0	0
ABI3BP_30	XM_012188946.2	101108803	0	NaN	NaN	NaN	0	NaN	NaN	NaN	0	NaN	NaN	NaN	0	NaN	NaN	NaN	0	NaN	NaN	NaN	0	NaN	NaN	NaN	0	NaN	NaN	NaN	0	NaN	NaN	NaN	0	0	0	0
ABI3BP_31	XM_012188889.2	101108803	0	NaN	NaN	NaN	0	NaN	NaN	NaN	0	NaN	NaN	NaN	0	NaN	NaN	NaN	0	NaN	NaN	NaN	0	NaN	NaN	NaN	0	NaN	NaN	NaN	0	NaN	NaN	NaN	0	0	0	0
ABI3BP_4	XM_012189076.2	101108803	0	NaN	NaN	NaN	0	NaN	NaN	NaN	0	NaN	NaN	NaN	0	NaN	NaN	NaN	0	NaN	NaN	NaN	0	NaN	NaN	NaN	0	NaN	NaN	NaN	0	NaN	NaN	NaN	0	0	0	0
ABI3BP_5	XM_012189073.2	101108803	0	NaN	NaN	NaN	0	NaN	NaN	NaN	0	NaN	NaN	NaN	0	NaN	NaN	NaN	0	NaN	NaN	NaN	0	NaN	NaN	NaN	0	NaN	NaN	NaN	0	NaN	NaN	NaN	0	0	0	0
ABI3BP_6	XM_012189022.2	101108803	0	NaN	NaN	NaN	0	NaN	NaN	NaN	0	NaN	NaN	NaN	0	NaN	NaN	NaN	0	NaN	NaN	NaN	0	NaN	NaN	NaN	0	NaN	NaN	NaN	0	NaN	NaN	NaN	0	0	0	0
ABI3BP_7	XM_012188960.2	101108803	0	NaN	NaN	NaN	0	NaN	NaN	NaN	0	NaN	NaN	NaN	0	NaN	NaN	NaN	0	NaN	NaN	NaN	0	NaN	NaN	NaN	0	NaN	NaN	NaN	0	NaN	NaN	NaN	0	0	0	0
ABI3BP_8	XM_012188981.2	101108803	0	NaN	NaN	NaN	0	NaN	NaN	NaN	0	NaN	NaN	NaN	0	NaN	NaN	NaN	0	NaN	NaN	NaN	0	NaN	NaN	NaN	0	NaN	NaN	NaN	0	NaN	NaN	NaN	0	0	0	0
ABI3BP_9	XM_012188940.2	101108803	0	NaN	NaN	NaN	0	NaN	NaN	NaN	0	NaN	NaN	NaN	0	NaN	NaN	NaN	0	NaN	NaN	NaN	0	NaN	NaN	NaN	0	NaN	NaN	NaN	0	NaN	NaN	NaN	0	0	0	0
ABL1_1	XM_012161077.2	101122941	6.66294	-0.0287051	0.931203	0.999968	7.94078	0.548998	0.0805176	0.912107	8.61569	-0.255673	0.554738	0.999972	5.80423	0.267404	0.554256	0.99998	7.26587	0.311841	0.479086	0.999998	7.26587	0.583732	0.109574	0.999996	8.61569	0.532684	0.298146	0.999937	8.61569	0.805063	0.0575396	0.74117	8.61569	7.26587	4.7102	5.80423
ABL2_1	XM_012187627.2	101121110	0.0431704	-0.713326	0.616323	0.999968	0.0677828	-5.00637	0.000314796	0.0593076	0.00371406	3.26299	0.180326	0.999972	0.0863408	-0.822975	0.63724	0.99998	0.0492248	-3.65478	0.0426288	0.999998	0.0863408	-4.48433	0.0109472	0.594096	0.0492248	-6.92866	0.00835919	0.494358	0.0863408	-7.78344	0.0032119	0.229213	0	0.00371406	0.0863408	0.0492248
ABL2_2	XM_012187624.2	101121110	0.244665	1.46399	0.26141	0.999968	0.170544	0.0291512	0.982326	0.999995	0.339438	7.31358	2.21076e-05	0.0386554	0.16303	-0.18214	0.908451	0.99998	0.339438	1.12577	0.471231	0.999998	0.339438	0.948145	0.534928	0.999996	0.149893	-6.20366	0.000435998	0.14439	0.16303	-6.38058	0.000276982	0.0610562	0.00165006	0.339438	0.16303	0.149893
ABL2_3	XM_012187626.2	101121110	0.24394	-0.667922	0.47838	0.999968	0.231739	-0.427698	0.648618	0.999995	0.208783	-0.692598	0.626608	0.999972	0.279098	-0.667265	0.553249	0.99998	0.18438	-0.414922	0.769586	0.999998	0.279098	-1.0875	0.397664	0.999996	0.208783	0.231401	0.85764	0.999937	0.279098	-0.424464	0.711484	0.999958	0.208783	0.136522	0.279098	0.18438
ABL2_4	XM_004013834.3	101121110	1.387	-0.0138166	0.966872	0.999968	1.408	-0.125665	0.699918	0.999995	1.46921	0.233055	0.630745	0.999972	1.5112	-0.25916	0.578711	0.99998	1.46921	0.132098	0.776988	0.999998	1.5112	-0.118309	0.810218	0.999996	1.30479	-0.123099	0.798251	0.999937	1.5112	-0.369004	0.434689	0.999958	1.20123	1.46921	1.5112	1.30479
ABLIM1_1	XM_012102983.2	101102193	0.0104502	-1.1243	0.367953	0.999968	0.0126693	1.89747	0.136347	0.999995	0.0150833	-0.774259	0.633565	0.999972	0.0058171	-3.13588	0.19096	0.99998	0.0102553	3.72745	0.125376	0.999998	0.0102553	0.62897	0.688817	0.999996	0.0150833	4.48669	0.0762286	0.999937	0.0150833	1.43078	0.41038	0.999958	0.0150833	0.0102553	0.0058171	0
ABLIM1_10	XM_012102979.2	101102193	0	NaN	NaN	NaN	0	NaN	NaN	NaN	0	NaN	NaN	NaN	0	NaN	NaN	NaN	0	NaN	NaN	NaN	0	NaN	NaN	NaN	0	NaN	NaN	NaN	0	NaN	NaN	NaN	0	0	0	0
ABLIM1_11	XM_012102972.2	101102193	0	NaN	NaN	NaN	0	NaN	NaN	NaN	0	NaN	NaN	NaN	0	NaN	NaN	NaN	0	NaN	NaN	NaN	0	NaN	NaN	NaN	0	NaN	NaN	NaN	0	NaN	NaN	NaN	0	0	0	0
ABLIM1_12	XM_012102971.2	101102193	0	NaN	NaN	NaN	0	NaN	NaN	NaN	0	NaN	NaN	NaN	0	NaN	NaN	NaN	0	NaN	NaN	NaN	0	NaN	NaN	NaN	0	NaN	NaN	NaN	0	NaN	NaN	NaN	0	0	0	0
ABLIM1_13	XM_012102973.2	101102193	0	NaN	NaN	NaN	0	NaN	NaN	NaN	0	NaN	NaN	NaN	0	NaN	NaN	NaN	0	NaN	NaN	NaN	0	NaN	NaN	NaN	0	NaN	NaN	NaN	0	NaN	NaN	NaN	0	0	0	0
ABLIM1_14	XM_012102968.2	101102193	0	NaN	NaN	NaN	0	NaN	NaN	NaN	0	NaN	NaN	NaN	0	NaN	NaN	NaN	0	NaN	NaN	NaN	0	NaN	NaN	NaN	0	NaN	NaN	NaN	0	NaN	NaN	NaN	0	0	0	0
ABLIM1_15	XM_012102967.2	101102193	0	NaN	NaN	NaN	0	NaN	NaN	NaN	0	NaN	NaN	NaN	0	NaN	NaN	NaN	0	NaN	NaN	NaN	0	NaN	NaN	NaN	0	NaN	NaN	NaN	0	NaN	NaN	NaN	0	0	0	0
ABLIM1_16	XM_012102969.2	101102193	1.62752	-0.344953	0.516437	0.999968	1.61083	0.272241	0.605299	0.999995	2.01567	-0.75035	0.339372	0.999972	1.32544	0.0987762	0.901359	0.99998	1.32544	-0.170224	0.825431	0.999998	1.23937	-0.0666092	0.930164	0.999996	2.01567	0.543177	0.497258	0.999937	2.01567	0.647004	0.403365	0.999958	2.01567	1.20599	1.23937	1.32544
ABLIM1_17	XM_015103428.1	101102193	0	NaN	NaN	NaN	0	NaN	NaN	NaN	0	NaN	NaN	NaN	0	NaN	NaN	NaN	0	NaN	NaN	NaN	0	NaN	NaN	NaN	0	NaN	NaN	NaN	0	NaN	NaN	NaN	0	0	0	0
ABLIM1_2	XM_012102980.2	101102193	0.243962	-0.455881	0.557945	0.999968	0.240184	0.378031	0.625391	0.999995	0.278702	-0.498508	0.661044	0.999972	0.209221	-0.423718	0.729403	0.99998	0.201665	0.361396	0.760363	0.999998	0.209221	-0.0541824	0.961855	0.999996	0.278702	0.830542	0.503433	0.999937	0.278702	0.405422	0.730603	0.999958	0.278702	0.201665	0.209221	0.150896
ABLIM1_3	XM_012102981.2	101102193	0	NaN	NaN	NaN	0	NaN	NaN	NaN	0	NaN	NaN	NaN	0	NaN	NaN	NaN	0	NaN	NaN	NaN	0	NaN	NaN	NaN	0	NaN	NaN	NaN	0	NaN	NaN	NaN	0	0	0	0
ABLIM1_4	XM_012102974.2	101102193	0.0158493	1.06209	0.402328	0.999968	0.0188885	1.90512	0.135746	0.999995	0.0231219	0.619038	0.708633	0.999972	0.00857674	3.62402	0.132053	0.99998	0.0231219	1.3273	0.414268	0.999998	0.0231219	4.99062	0.0460703	0.986164	0.0146552	0.645094	0.705848	0.999937	0.0146552	4.26887	0.086591	0.854217	0.0146552	0.0231219	0	0.00857674
ABLIM1_5	XM_012102978.2	101102193	0	NaN	NaN	NaN	0	NaN	NaN	NaN	0	NaN	NaN	NaN	0	NaN	NaN	NaN	0	NaN	NaN	NaN	0	NaN	NaN	NaN	0	NaN	NaN	NaN	0	NaN	NaN	NaN	0	0	0	0
ABLIM1_6	XM_012102970.2	101102193	0	NaN	NaN	NaN	0	NaN	NaN	NaN	0	NaN	NaN	NaN	0	NaN	NaN	NaN	0	NaN	NaN	NaN	0	NaN	NaN	NaN	0	NaN	NaN	NaN	0	NaN	NaN	NaN	0	0	0	0
ABLIM1_7	XM_012102982.2	101102193	0	NaN	NaN	NaN	0	NaN	NaN	NaN	0	NaN	NaN	NaN	0	NaN	NaN	NaN	0	NaN	NaN	NaN	0	NaN	NaN	NaN	0	NaN	NaN	NaN	0	NaN	NaN	NaN	0	0	0	0
ABLIM1_8	XM_012102976.2	101102193	0	NaN	NaN	NaN	0	NaN	NaN	NaN	0	NaN	NaN	NaN	0	NaN	NaN	NaN	0	NaN	NaN	NaN	0	NaN	NaN	NaN	0	NaN	NaN	NaN	0	NaN	NaN	NaN	0	0	0	0
ABLIM1_9	XM_012102975.2	101102193	0	NaN	NaN	NaN	0	NaN	NaN	NaN	0	NaN	NaN	NaN	0	NaN	NaN	NaN	0	NaN	NaN	NaN	0	NaN	NaN	NaN	0	NaN	NaN	NaN	0	NaN	NaN	NaN	0	0	0	0
ABLIM2_1	XM_015096656.1	101118876	0.0673756	-0.737847	0.40109	0.999968	0.055265	-0.124837	0.887145	0.999995	0.0761542	-1.55421	0.230516	0.999972	0.0585971	-0.0508616	0.97061	0.99998	0.0519329	-1.0842	0.412514	0.999998	0.0585971	-1.10853	0.410913	0.999996	0.0761542	0.449825	0.731947	0.999937	0.0761542	0.444502	0.741019	0.999958	0.0761542	0.024712	0.0585971	0.0519329
ABLIM3_1	XM_012178757.2	101118949	0	NaN	NaN	NaN	0	NaN	NaN	NaN	0	NaN	NaN	NaN	0	NaN	NaN	NaN	0	NaN	NaN	NaN	0	NaN	NaN	NaN	0	NaN	NaN	NaN	0	NaN	NaN	NaN	0	0	0	0
ABLIM3_2	XM_012178761.2	101118949	0.0018244	1.61133	0.333607	0.999968	0.0018244	-1.66714	0.316159	0.999995	0	NaN	NaN	NaN	0.00364881	2.34975	0.294191	0.99998	0.00364881	-2.40189	0.281752	0.999998	0	NaN	NaN	NaN	0.00364881	-2.43386	0.283816	0.999937	0	NaN	NaN	NaN	0	0	0	0.00364881
ABLIM3_3	XM_012178759.2	101118949	0.0487167	-1.92838	0.181847	0.999968	0.0487167	-1.93778	0.178156	0.999995	0.0281188	5.06483	0.0492433	0.992267	0.0974335	-6.92788	0.00973644	0.69418	0.0281188	4.95722	0.055983	0.999998	0.0974335	-1.98144	0.277375	0.999996	0	NaN	NaN	NaN	0.0974335	-7.02052	0.00878349	0.355279	0	0.0281188	0.0974335	0
ABLIM3_4	XM_012178760.2	101118949	0.0381287	2.67681	0.0490538	0.999968	0.0363525	-2.34057	0.0831303	0.923447	0.0132738	3.9025	0.11814	0.999972	0.0629836	2.51896	0.159713	0.99998	0.0629836	-2.19909	0.220498	0.999998	0.0132738	0.330794	0.844796	0.999996	0.0629836	-6.06855	0.0201281	0.676628	0.00972143	-3.61521	0.143788	0.999958	0	0.0132738	0.00972143	0.0629836
ABLIM3_5	XM_012178758.2	101118949	0.00992845	3.53954	0.0492094	0.999968	0.00992845	-3.57349	0.0465999	0.762703	0	NaN	NaN	NaN	0.0198569	4.41553	0.0762123	0.99998	0.0198569	-4.46653	0.071024	0.999998	0	NaN	NaN	NaN	0.0198569	-4.48445	0.0752886	0.999937	0	NaN	NaN	NaN	0	0	0	0.0198569
ABLIM3_6	XM_012178763.2	101118949	0.0170792	-0.45203	0.742848	0.999968	0.0293737	-5.09338	0.00558766	0.287453	0	NaN	NaN	NaN	0.0341585	-0.467941	0.791758	0.99998	0.024589	-4.80185	0.0546356	0.999998	0.0341585	-5.30472	0.0383864	0.925907	0.024589	-4.82197	0.0563057	0.911212	0.0341585	-5.31771	0.0409267	0.654673	0	0	0.0341585	0.024589
ABLIM3_7	XM_012178762.2	101118949	0.199725	-0.33022	0.754646	0.999968	0.289688	1.948	0.0535099	0.798973	0.290353	-0.14946	0.9031	0.999972	0.110427	-1.09791	0.505455	0.99998	0.290353	2.53188	0.068192	0.999998	0.290353	1.44542	0.269759	0.999996	0.289023	2.65777	0.075598	0.999937	0.289023	1.56683	0.29077	0.999958	0.289023	0.290353	0.110427	0.044313
ABLIM3_8	XM_012178765.2	101118949	0.431797	-0.387815	0.675393	0.999968	0.416298	0.0461168	0.959993	0.999995	0.417904	-0.0328255	0.980832	0.999972	0.448903	-0.795262	0.503478	0.99998	0.417904	0.513059	0.715947	0.999998	0.448903	-0.281724	0.821425	0.999996	0.414692	0.502478	0.707213	0.999937	0.448903	-0.270868	0.814366	0.999958	0.414692	0.417904	0.448903	0.282117
ABLIM3_9	XM_012178764.2	101118949	0.928856	-0.277271	0.627219	0.999968	0.915203	-0.196287	0.727941	0.999995	0.816394	-0.115297	0.895401	0.999972	1.06713	-0.425362	0.62037	0.99998	0.816394	-0.0198606	0.981421	0.999998	1.06713	-0.426651	0.603551	0.999996	0.79058	0.0792602	0.930438	0.999937	1.06713	-0.335004	0.696292	0.999958	0.79058	0.816394	1.06713	0.763272
ABO_1	XM_012160504.2	101114008	0	NaN	NaN	NaN	0	NaN	NaN	NaN	0	NaN	NaN	NaN	0	NaN	NaN	NaN	0	NaN	NaN	NaN	0	NaN	NaN	NaN	0	NaN	NaN	NaN	0	NaN	NaN	NaN	0	0	0	0
ABO_10	XM_012160556.2	101114008	0.117266	0.102393	0.926406	0.999968	0.195795	2.83481	0.00738038	0.326036	0.226013	0.351041	0.795674	0.999972	0.0367093	-2.08269	0.216568	0.99998	0.226013	4.40548	0.0060338	0.523793	0.226013	2.34001	0.106449	0.999996	0.165577	4.00272	0.0182646	0.654187	0.165577	1.9559	0.203857	0.999958	0.165577	0.226013	0.0367093	0.0085196
ABO_11	XM_012160511.1	101114008	0.0200374	-3.67068	0.042213	0.999968	0.0200374	-3.73748	0.0381048	0.701467	0	NaN	NaN	NaN	0.0400748	-4.59678	0.0722515	0.99998	0	NaN	NaN	NaN	0.0400748	-4.66593	0.0644769	0.999996	0	NaN	NaN	NaN	0.0400748	-4.68018	0.0668092	0.780252	0	0	0.0400748	0
ABO_12	XM_015094106.1	101114008	0	NaN	NaN	NaN	0	NaN	NaN	NaN	0	NaN	NaN	NaN	0	NaN	NaN	NaN	0	NaN	NaN	NaN	0	NaN	NaN	NaN	0	NaN	NaN	NaN	0	NaN	NaN	NaN	0	0	0	0
ABO_13	XM_015094108.1	101114008	0.00766442	-2.44132	0.155603	0.999968	0.00766442	2.3967	0.164152	0.999995	0.0153288	-3.40198	0.154581	0.999972	0	NaN	NaN	NaN	0	NaN	NaN	NaN	0	NaN	NaN	NaN	0.0153288	3.30035	0.172843	0.999937	0.0153288	3.34599	0.16277	0.999958	0.0153288	0	0	0
ABO_14	XM_015094107.1	101114008	0.151516	-6.38971	0.000809883	0.168969	0.132831	-2.63694	0.0685659	0.871518	0.0373697	-4.53601	0.0694208	0.999972	0.265662	-7.13708	0.00758911	0.644471	0	NaN	NaN	NaN	0.265662	-7.22585	0.00600756	0.495448	0.0373697	4.4434	0.0788924	0.999937	0.265662	-2.66993	0.14544	0.999958	0.0373697	0	0.265662	0
ABO_15	XM_015094109.1	101114008	0.0633127	2.94957	0.0396298	0.973295	0.0633127	-2.96601	0.0379894	0.701467	0.0115113	-2.9718	0.203892	0.999972	0.126625	6.0951	0.0182208	0.831468	0.126625	-6.1455	0.0169363	0.750349	0	NaN	NaN	NaN	0.126625	-3.07002	0.0943956	0.999937	0.0115113	2.91429	0.213883	0.999958	0.0115113	0	0	0.126625
ABO_16	XM_015094110.1	101114008	0	NaN	NaN	NaN	0	NaN	NaN	NaN	0	NaN	NaN	NaN	0	NaN	NaN	NaN	0	NaN	NaN	NaN	0	NaN	NaN	NaN	0	NaN	NaN	NaN	0	NaN	NaN	NaN	0	0	0	0
ABO_17	XM_015094111.1	101114008	0.0363714	4.25302	0.0218836	0.754929	0.0363714	4.19021	0.0240433	0.5736	0.0727428	5.25253	0.0424648	0.932778	0	NaN	NaN	NaN	0.0727428	5.16342	0.0458584	0.999998	0.0727428	5.21144	0.0418154	0.959414	0	NaN	NaN	NaN	0	NaN	NaN	NaN	0	0.0727428	0	0
ABO_2	XM_012160518.2	101114008	0.00352386	1.61139	0.333588	0.999968	0.00352386	1.50285	0.368059	0.999995	0.00704771	2.33963	0.315508	0.999972	0	NaN	NaN	NaN	0.00704771	2.25448	0.333155	0.999998	0.00704771	2.29017	0.319608	0.999996	0	NaN	NaN	NaN	0	NaN	NaN	NaN	0	0.00704771	0	0
ABO_3	XM_012160540.2	101114008	0.00614424	-2.23571	0.186596	0.999968	0.00614424	2.18741	0.197332	0.999995	0.0122885	-3.08557	0.189266	0.999972	0	NaN	NaN	NaN	0	NaN	NaN	NaN	0	NaN	NaN	NaN	0.0122885	2.96062	0.212129	0.999937	0.0122885	3.00477	0.201662	0.999958	0.0122885	0	0	0
ABO_4	XM_012160544.2	101114008	0.0076929	-2.47382	0.14875	0.999968	0.0076929	2.42873	0.157243	0.999995	0.0153858	-3.35384	0.158733	0.999972	0	NaN	NaN	NaN	0	NaN	NaN	NaN	0	NaN	NaN	NaN	0.0153858	3.22256	0.18149	0.999937	0.0153858	3.26777	0.170964	0.999958	0.0153858	0	0	0
ABO_5	XM_012160558.2	101114008	0.00359728	-1.55858	0.349584	0.999968	0.00359728	-1.66716	0.316152	0.999995	0	NaN	NaN	NaN	0.00719456	-2.29564	0.311188	0.99998	0	NaN	NaN	NaN	0.00719456	-2.36316	0.292363	0.999996	0	NaN	NaN	NaN	0.00719456	-2.39516	0.289841	0.999958	0	0	0.00719456	0
ABO_6	XM_012160566.2	101114008	0.0511635	2.87409	0.0460743	0.999968	0.0511635	-2.89198	0.0437173	0.743076	0.0115506	-2.80439	0.22619	0.999972	0.102327	5.77993	0.0252852	0.92629	0.102327	-5.82347	0.0230548	0.822636	0	NaN	NaN	NaN	0.102327	-3.03645	0.0973405	0.999937	0.0115506	2.74474	0.238014	0.999958	0.0115506	0	0	0.102327
ABO_7	XM_012160525.2	101114008	0.0650741	-5.22941	0.00496127	0.388022	0.0650741	-5.2866	0.00434674	0.257322	0	NaN	NaN	NaN	0.130148	-6.19107	0.0161293	0.788718	0	NaN	NaN	NaN	0.130148	-6.2666	0.0138871	0.655616	0	NaN	NaN	NaN	0.130148	-6.27576	0.0146199	0.438112	0	0	0.130148	0
ABO_8	XM_012160549.2	101114008	0.0837015	-0.116087	0.92388	0.999968	0.087756	-0.195484	0.871698	0.999995	0.145087	-3.99824	0.01827	0.714833	0.153196	2.49653	0.135884	0.99998	0.153196	-4.02859	0.0284854	0.882673	0.0223157	-1.48511	0.349459	0.999996	0.153196	-0.0539739	0.972523	0.999937	0.145087	2.46773	0.111157	0.936398	0.145087	0.00697296	0.0223157	0.153196
ABO_9	XM_012160533.2	101114008	0.0714261	-5.19168	0.00638261	0.439988	0.0714261	5.16385	0.00670324	0.311568	0.142852	-6.21573	0.0166185	0.701499	0	NaN	NaN	NaN	0	NaN	NaN	NaN	0	NaN	NaN	NaN	0.142852	6.11239	0.020144	0.676628	0.142852	6.16252	0.0174284	0.468182	0.142852	0	0	0
ABR_1	XM_004012530.3	101112992	0.639663	-2.02435	0.0851223	0.999968	0.694649	2.59373	0.0241589	0.575335	1.15318	-2.37877	0.0950741	0.999972	0.126144	-0.58669	0.722061	0.99998	0.236115	1.33818	0.442339	0.999998	0.236115	0.757294	0.66058	0.999996	1.15318	3.66056	0.00741768	0.474132	1.15318	3.08173	0.0203003	0.493837	1.15318	0.236115	0.126144	0.0811395
ABR_2	XM_012185432.2	101112992	0.149053	-0.967975	0.219625	0.999968	0.129788	0.383843	0.629686	0.999995	0.159899	-0.767258	0.532008	0.999972	0.138207	-1.2901	0.296276	0.99998	0.0996771	0.721326	0.551866	0.999998	0.138207	-0.538745	0.659879	0.999996	0.159899	1.48939	0.241378	0.999937	0.159899	0.210235	0.864519	0.999958	0.159899	0.0996771	0.138207	0.0568686
ABR_3	XM_004012531.3	101112992	23.2227	0.0237587	0.927228	0.999968	23.8412	0.0326856	0.89795	0.999995	25.3742	0.149808	0.7234	0.999972	22.7072	-0.136756	0.677821	0.99998	25.3742	0.191297	0.569779	0.999998	25.3742	0.0686018	0.834091	0.999996	22.3081	0.006052	0.988011	0.999937	22.7072	-0.115002	0.771896	0.999958	22.3081	25.3742	22.7072	21.0711
ABRA_1	XM_015097840.1	101123385	0	NaN	NaN	NaN	0	NaN	NaN	NaN	0	NaN	NaN	NaN	0	NaN	NaN	NaN	0	NaN	NaN	NaN	0	NaN	NaN	NaN	0	NaN	NaN	NaN	0	NaN	NaN	NaN	0	0	0	0
ABRACL_1	XM_004011380.3	101115375	59.4082	-0.376396	0.142932	0.999968	61.7142	0.429756	0.0872665	0.9377	73.7534	-0.691617	0.0627515	0.999972	45.8232	0.0177581	0.956277	0.99998	49.6751	0.0513188	0.874512	0.999998	49.6751	0.079115	0.801375	0.999996	73.7534	0.712162	0.0596132	0.929461	73.7534	0.739756	0.0479362	0.698047	73.7534	49.6751	45.063	45.8232
ABT1_1	XM_012101112.2	101107052	1.54017	-0.507884	0.305667	0.999968	1.55319	0.521003	0.289033	0.999995	1.83381	-0.612145	0.175555	0.999972	1.24653	-0.369801	0.651203	0.99998	1.27257	0.402599	0.605081	0.999998	1.27257	0.0330288	0.952216	0.999996	1.83381	0.991712	0.190016	0.999937	1.83381	0.62533	0.253117	0.999958	1.83381	1.27257	1.24653	0.963775
ABT1_2	XM_012101111.2	101107052	3.41152	0.183525	0.460635	0.999968	3.53644	-0.38673	0.102916	0.9813	3.30082	0.445985	0.185599	0.999972	3.55065	-0.0289697	0.937052	0.99998	3.52223	-0.159069	0.656459	0.999998	3.55065	-0.174033	0.586472	0.999996	3.52223	-0.624615	0.0982223	0.999937	3.55065	-0.636589	0.0696007	0.791484	2.28723	3.30082	3.55065	3.52223
ABTB2_1	XM_012096204.2	101103837	3.33545	0.109581	0.703819	0.999968	3.33293	0.0886817	0.753219	0.999995	3.47699	0.0732259	0.875506	0.999972	3.19391	0.127743	0.785062	0.99998	3.47699	0.0770503	0.855255	0.999998	3.47699	0.214674	0.599329	0.999996	3.19391	-0.0242942	0.961748	0.999937	3.18886	0.114976	0.808469	0.999958	3.18886	3.47699	2.85149	3.19391
ACAA1_1	XM_004018227.3	101110625	40.339	-0.037528	0.860309	0.999968	42.0265	0.0964467	0.637706	0.999995	45.1723	-0.275731	0.413626	0.999972	40.9515	0.195789	0.550313	0.99998	40.9515	-0.13097	0.683587	0.999998	38.8806	0.077659	0.797298	0.999996	45.1723	0.121647	0.723503	0.999937	45.1723	0.332432	0.292667	0.999958	45.1723	38.8806	35.5057	40.9515
ACAA2_1	XM_012103681.2	101111925	0.476801	-0.00238129	0.997731	0.999968	0.577588	0.591395	0.47197	0.999995	0.582762	-0.0668504	0.952961	0.999972	0.380628	0.0569412	0.966903	0.99998	0.572415	0.554749	0.655777	0.999998	0.572415	0.621011	0.608848	0.999996	0.582762	0.587256	0.6452	0.999937	0.582762	0.648711	0.61224	0.999958	0.582762	0.572415	0.370841	0.380628
ACAA2_2	XM_012103683.2	101111925	4.04988	-0.57311	0.238301	0.999968	4.025	0.477443	0.323455	0.999995	5.3834	-1.06329	0.123425	0.999972	2.87191	0.0446649	0.953613	0.99998	2.87191	-0.143469	0.847954	0.999998	2.71637	-0.0948609	0.896747	0.999996	5.3834	0.883809	0.210709	0.999937	5.3834	0.933812	0.15793	0.999958	5.3834	2.6666	2.71637	2.87191
ACACA_1	NM_001009256.1	443186	11.167	0.098057	0.684252	0.999968	10.8263	-0.106674	0.648887	0.999995	11.6991	0.289183	0.405593	0.999972	11.0176	-0.0959292	0.770031	0.99998	11.6991	0.0874935	0.78733	0.999998	11.6991	0.00271571	0.993185	0.999996	10.635	-0.217855	0.545501	0.999937	11.0176	-0.298621	0.385305	0.999958	9.28209	11.6991	11.0176	10.635
ACACA_2	XM_015098291.1	443186	0.0496329	0.657992	0.577438	0.999968	0.0458918	-0.518056	0.660334	0.999995	0.0510655	1.72067	0.311491	0.999972	0.0482003	0.00750324	0.996084	0.99998	0.0510655	0.0946082	0.950278	0.999998	0.0510655	0.107089	0.947261	0.999996	0.0482003	-1.61836	0.309845	0.999937	0.0435833	-1.59534	0.35183	0.999958	0.0152867	0.0510655	0.0435833	0.0482003
ACACA_3	XM_015098292.1	443186	0.010322	-1.50037	0.232848	0.999968	0.00983995	1.23976	0.322997	0.999995	0.012618	-0.938644	0.561832	0.999972	0.00802594	-4.15315	0.0996449	0.99998	0.00706191	3.9571	0.115626	0.999998	0.00802594	-0.173071	0.918607	0.999996	0.012618	4.81001	0.0521264	0.890321	0.012618	0.718557	0.663912	0.999958	0.012618	0.00706191	0.00802594	0
ACACB_1	XM_015101682.1	101114816	0.133637	0.707942	0.351155	0.999968	0.137564	0.817736	0.273978	0.999995	0.180007	0.839758	0.467756	0.999972	0.0872669	0.476229	0.688238	0.99998	0.180007	0.977635	0.38599	0.999998	0.180007	1.45689	0.193134	0.999996	0.0951204	0.12267	0.917929	0.999937	0.0951204	0.60235	0.620654	0.999958	0.0951204	0.180007	0.0628594	0.0872669
ACAD10_1	XM_015101638.1	101105780	1.60244	0.116492	0.748526	0.999968	1.68413	-0.337874	0.336704	0.999995	1.83897	0.965718	0.0924927	0.999972	2.00234	-0.556531	0.246011	0.99998	1.83897	0.373901	0.474958	0.999998	2.00234	-0.165119	0.683816	0.999996	1.36592	-0.608571	0.349751	0.999937	2.00234	-1.14517	0.0350277	0.613092	0.916384	1.83897	2.00234	1.36592
ACAD10_2	XM_015101639.1	101105780	0.390794	-0.0392169	0.967333	0.999968	0.448696	-0.413254	0.662884	0.999995	0.461928	-1.38244	0.333284	0.999972	0.584997	0.912702	0.417707	0.99998	0.584997	-1.64492	0.243833	0.999998	0.312396	-0.716135	0.579135	0.999996	0.584997	-0.28345	0.822529	0.999937	0.461928	0.653701	0.575594	0.999958	0.461928	0.196591	0.312396	0.584997
ACAD11_1	XM_004003336.3	101118915	4.29025	-0.109572	0.686258	0.999968	4.45012	-0.226829	0.387592	0.999995	3.93113	-0.0671253	0.874627	0.999972	4.64938	-0.162818	0.695421	0.99998	4.25086	-0.16285	0.68298	0.999998	4.64938	-0.316792	0.412251	0.999996	4.25086	-0.119564	0.794393	0.999937	4.64938	-0.265748	0.51802	0.999958	3.93113	3.90293	4.64938	4.25086
ACAD8_1	XM_004016515.3	101113789	2.28938	-0.60751	0.186375	0.999968	2.39088	0.717305	0.111296	0.999995	2.85688	-0.624543	0.305288	0.999972	1.72189	-0.626871	0.395162	0.99998	1.92489	0.741085	0.275968	0.999998	1.92489	0.127735	0.843248	0.999996	2.85688	1.32233	0.0555633	0.911212	2.85688	0.712557	0.279215	0.999958	2.85688	1.92489	1.72189	1.12013
ACAD9_1	XM_015102498.1	101111495	20.2225	-0.157928	0.49179	0.999968	21.3781	0.28819	0.187361	0.999995	24.191	-0.435888	0.190212	0.999972	17.9077	0.148304	0.664396	0.99998	18.5653	-0.0039952	0.98929	0.999998	18.5653	0.15723	0.589012	0.999996	24.191	0.402566	0.262561	0.999937	24.191	0.563166	0.0966726	0.887522	24.191	18.5653	16.254	17.9077
ACADL_1	XM_012156500.1	101123271	1.79485	-0.311542	0.478219	0.999968	1.82854	0.328119	0.447867	0.999995	2.01505	-0.374099	0.584274	0.999972	1.57466	-0.251625	0.733564	0.99998	1.64203	0.271659	0.689668	0.999998	1.64203	0.0337244	0.95947	0.999996	2.01505	0.615047	0.396163	0.999937	2.01505	0.383559	0.578847	0.999958	2.01505	1.64203	1.57466	1.31221
ACADS_1	XM_015101678.1	101119850	11.4198	-0.215442	0.471541	0.999968	12.3275	0.417044	0.150175	0.999995	14.4458	-0.533744	0.191516	0.999972	9.59434	0.179816	0.675556	0.99998	10.2092	0.0577767	0.894428	0.999998	10.2092	0.244589	0.536462	0.999996	14.4458	0.56616	0.173967	0.999937	14.4458	0.75367	0.0543543	0.729675	14.4458	10.2092	8.39387	9.59434
ACADSB_1	XM_012103099.2	101102606	5.95244	-0.0689548	0.742725	0.999968	6.04913	-0.12124	0.546835	0.999995	5.89907	0.0262413	0.934921	0.999972	6.37119	-0.174115	0.577559	0.99998	5.89907	-0.00880474	0.976513	0.999998	6.37119	-0.17016	0.554203	0.999996	5.72707	-0.0545452	0.876426	0.999937	6.37119	-0.213216	0.504165	0.999958	5.53368	5.89907	6.37119	5.72707
ACADVL_1	XM_004012636.2	101117173	24.8113	-0.0454679	0.834616	0.999968	26.0387	-0.200858	0.33543	0.999995	23.6744	-0.100232	0.748082	0.999972	26.1292	-0.0132352	0.968551	0.99998	26.1292	-0.23533	0.479234	0.999998	25.9482	-0.237458	0.468562	0.999996	26.1292	-0.154845	0.642065	0.999937	25.9482	-0.151949	0.638188	0.999958	23.6744	23.0965	25.9482	26.1292
ACAN_1	XM_012098454.2	443001	0.0274734	-0.258783	0.764565	0.999968	0.0308158	0.57782	0.499556	0.999995	0.0419058	-1.09898	0.400884	0.999972	0.0258157	0.988825	0.451161	0.99998	0.0258157	-0.413685	0.734371	0.999998	0.0197258	0.608853	0.637179	0.999996	0.0419058	0.606616	0.639985	0.999937	0.0419058	1.55433	0.253225	0.999958	0.0419058	0.0197258	0.0130411	0.0258157
ACAP1_1	XM_004012645.3	101119319	1.09879	-0.513639	0.371603	0.999968	1.17757	0.726812	0.192365	0.999995	1.4847	-0.865647	0.302571	0.999972	0.712882	0.0236438	0.980705	0.99998	0.870445	0.226671	0.80058	0.999998	0.870445	0.267892	0.773101	0.999996	1.4847	1.06704	0.223654	0.999937	1.4847	1.11125	0.1935	0.999958	1.4847	0.870445	0.712882	0.70934
ACAP2_1	XM_015092491.1	101102615	0.0545244	-1.64616	0.137797	0.999968	0.0449251	-0.825332	0.458177	0.999995	0.0270995	-0.118148	0.942215	0.999972	0.0819493	-3.21832	0.0430195	0.99998	0.0248703	1.4275	0.378198	0.999998	0.0819493	-1.73643	0.226599	0.999996	0.0270995	1.50007	0.391518	0.999937	0.0819493	-1.58303	0.288792	0.999958	0.0270995	0.0248703	0.0819493	0.00790085
ACAP2_2	XM_015092490.1	101102615	4.83085	0.0248244	0.927152	0.999968	4.91997	-0.156732	0.552911	0.999995	5.02829	0.253484	0.550436	0.999972	5.20652	-0.196825	0.635512	0.99998	5.02829	0.0787394	0.8449	0.999998	5.20652	-0.108611	0.768792	0.999996	4.63342	-0.198032	0.683103	0.999937	5.20652	-0.379102	0.364976	0.999958	4.03667	5.02829	5.20652	4.63342
ACAP3_1	XM_012187444.1	101107717	2.58222	-0.168269	0.586876	0.999968	2.58578	0.129314	0.668357	0.999995	2.92311	-0.460006	0.322935	0.999972	2.44283	0.131934	0.776629	0.99998	2.44283	-0.172558	0.730221	0.999998	2.24845	-0.0307544	0.945857	0.999996	2.92311	0.267761	0.596753	0.999937	2.92311	0.408783	0.369603	0.999958	2.92311	2.24845	2.24133	2.44283
ACAT1_1	XM_015100759.1	101104601	32.0071	-0.16619	0.457517	0.999968	33.1747	0.208095	0.33967	0.999995	35.7623	-0.267206	0.419119	0.999972	28.2519	-0.0707591	0.823759	0.99998	30.5871	0.120051	0.726933	0.999998	30.5871	0.0561684	0.852791	0.999996	35.7623	0.364365	0.2913	0.999937	35.7623	0.304585	0.340729	0.999958	35.7623	30.5871	28.2519	27.4634
ACAT2_1	XM_004011548.3	101111975	42.2796	0.117848	0.609817	0.999968	42.1242	0.0980293	0.661463	0.999995	45.1506	0.16588	0.643844	0.999972	39.4086	0.0477067	0.888053	0.99998	45.1506	0.166084	0.627827	0.999998	45.1506	0.222545	0.497077	0.999996	39.4086	-0.0191562	0.95716	0.999937	39.0979	0.0423546	0.898309	0.999958	39.0979	45.1506	36.8506	39.4086
ACBD3_1	XM_012187925.2	101105589	20.1223	-0.0271781	0.895913	0.999968	20.4782	-0.106344	0.590826	0.999995	20.7575	0.101161	0.758463	0.999972	21.4694	-0.161992	0.603342	0.99998	20.7575	0.0375054	0.905993	0.999998	21.4694	-0.113959	0.696387	0.999996	19.4871	-0.0841669	0.802076	0.999937	21.4694	-0.231926	0.474559	0.999958	18.3905	20.7575	21.4694	19.4871
ACBD3_2	XM_015099175.1	101105589	0.094925	0.0132423	0.989499	0.999968	0.126766	-1.08043	0.27432	0.999995	0.107457	2.61098	0.0856306	0.999972	0.17114	-1.01745	0.446684	0.99998	0.107457	0.311212	0.816315	0.999998	0.17114	-0.687391	0.632658	0.999996	0.0823926	-2.22379	0.113224	0.999937	0.17114	-3.32165	0.0288133	0.570479	0.0159873	0.107457	0.17114	0.0823926
ACBD4_1	XM_015098835.1	101118970	0.748954	-0.0080424	0.989294	0.999968	0.764599	0.0375242	0.949065	0.999995	0.798871	-0.203173	0.826573	0.999972	0.76758	0.158042	0.871331	0.99998	0.76758	-0.121251	0.896358	0.999998	0.730328	0.0482119	0.960146	0.999996	0.798871	0.0424317	0.964772	0.999937	0.798871	0.215238	0.830155	0.999958	0.798871	0.730328	0.684446	0.76758
ACBD5_1	XM_004014195.3	101119491	0.494231	-0.454568	0.569777	0.999968	0.487443	-0.429066	0.586955	0.999995	0.374265	0.0208484	0.986181	0.999972	0.634028	-0.842593	0.454509	0.99998	0.374265	0.0747664	0.949849	0.999998	0.634028	-0.750195	0.550176	0.999996	0.354434	0.0460528	0.967399	0.999937	0.634028	-0.805402	0.485271	0.999958	0.354434	0.374265	0.634028	0.340858
ACBD5_2	XM_012188212.1	101119491	5.73961	-0.016841	0.937856	0.999968	5.72039	-0.0308647	0.883511	0.999995	5.73404	-0.0602253	0.859329	0.999972	5.74519	0.0076004	0.982745	0.99998	5.74519	-0.0520819	0.881837	0.999998	5.73404	-0.0339698	0.918102	0.999996	5.74519	-0.0157413	0.96496	0.999937	5.70675	0.00550568	0.987814	0.999958	5.70675	5.73404	5.61824	5.74519
ACBD6_1	XM_012187663.1	101123137	0.0799152	1.09312	0.286498	0.999968	0.0778808	-1.00226	0.328856	0.999995	0.0490988	-0.987403	0.490057	0.999972	0.134766	2.57332	0.0945334	0.99998	0.134766	-2.35097	0.1165	0.999998	0.0250645	0.239783	0.869178	0.999996	0.134766	-1.37903	0.336652	0.999937	0.0490988	1.19298	0.412237	0.999958	0.0490988	0.0250645	0.0209957	0.134766
ACBD6_2	XM_004013842.2	101123137	27.0342	0.103206	0.62923	0.999968	26.8152	-0.152051	0.455327	0.999995	26.9696	0.171585	0.604009	0.999972	27.0988	0.0252809	0.93719	0.99998	27.0988	-0.0730765	0.808578	0.999998	26.9696	-0.0338598	0.906422	0.999996	27.0988	-0.265431	0.483441	0.999937	26.5316	-0.225546	0.494845	0.999958	22.5796	26.9696	26.5316	27.0988
ACBD6_3	XM_012187664.1	101123137	1.08934	-0.556478	0.463195	0.999968	1.00263	0.185516	0.806391	0.999995	1.0256	-0.186696	0.867808	0.999972	1.15308	-1.01007	0.404529	0.99998	0.979654	0.698169	0.576583	0.999998	1.15308	-0.297741	0.771409	0.999996	1.0256	0.865767	0.494007	0.999937	1.15308	-0.130523	0.903348	0.999958	1.0256	0.979654	1.15308	0.571954
ACBD7_1	XM_015099596.1	101116927	0.0543678	0.291269	0.771042	0.999968	0.0631783	0.718138	0.474195	0.999995	0.0668354	0.158604	0.911643	0.999972	0.0419002	0.43591	0.765318	0.99998	0.0668354	0.599468	0.660477	0.999998	0.0668354	1.06321	0.470928	0.999996	0.0595213	0.410192	0.776225	0.999937	0.0595213	0.916564	0.560517	0.999958	0.0595213	0.0668354	0.0268919	0.0419002
ACCS_1	XM_015101114.1	101110616	0	NaN	NaN	NaN	0	NaN	NaN	NaN	0	NaN	NaN	NaN	0	NaN	NaN	NaN	0	NaN	NaN	NaN	0	NaN	NaN	NaN	0	NaN	NaN	NaN	0	NaN	NaN	NaN	0	0	0	0
ACCS_2	XM_015101115.1	101110616	0.0374304	-4.03819	0.0276084	0.850607	0.0374304	4.00674	0.0291159	0.626414	0.0748607	-5.03356	0.0453067	0.956632	0	NaN	NaN	NaN	0	NaN	NaN	NaN	0	NaN	NaN	NaN	0.0748607	4.93072	0.0541279	0.902142	0.0748607	4.9798	0.0502608	0.707646	0.0748607	0	0	0
ACCS_3	XM_015101116.1	101110616	0.133745	0.269786	0.773291	0.999968	0.148379	0.605528	0.516038	0.999995	0.188764	0.699078	0.614518	0.999972	0.109727	-0.395167	0.775972	0.99998	0.188764	1.15254	0.393767	0.999998	0.188764	0.758804	0.572732	0.999996	0.107993	0.414008	0.775416	0.999937	0.109727	0.0133234	0.992487	0.999958	0.107993	0.188764	0.109727	0.078726
ACCSL_1	XM_015100859.1	101116173	0	NaN	NaN	NaN	0	NaN	NaN	NaN	0	NaN	NaN	NaN	0	NaN	NaN	NaN	0	NaN	NaN	NaN	0	NaN	NaN	NaN	0	NaN	NaN	NaN	0	NaN	NaN	NaN	0	0	0	0
ACD_1	XM_012189966.1	101109037	0.317292	-0.0171266	0.986317	0.999968	0.344353	0.33183	0.738447	0.999995	0.422255	0.586876	0.674946	0.999972	0.347219	-0.804579	0.575232	0.99998	0.422255	1.06543	0.482474	0.999998	0.422255	0.259406	0.839414	0.999996	0.26645	0.444247	0.771896	0.999937	0.347219	-0.344026	0.792454	0.999958	0.26645	0.422255	0.347219	0.21233
ACD_2	XM_012189967.1	101109037	0.0825269	-0.656256	0.618945	0.999968	0.106883	1.94779	0.136454	0.999995	0.165054	-1.68589	0.311698	0.999972	0.0505978	4.53266	0.069819	0.99998	0.0505978	-0.0349003	0.983818	0.999998	0.0487125	4.5428	0.0706072	0.999996	0.165054	1.60501	0.339173	0.999937	0.165054	6.14596	0.0148207	0.440292	0.165054	0.0487125	0	0.0505978
ACD_3	XM_004015591.2	101109037	7.68161	-0.154344	0.559731	0.999968	7.82931	0.150619	0.55834	0.999995	8.48992	-0.297682	0.48138	0.999972	6.8733	-0.0215579	0.958202	0.99998	7.16871	0.0200189	0.95923	0.999998	7.16871	0.00855818	0.981736	0.999996	8.48992	0.289221	0.503747	0.999937	8.48992	0.281456	0.488093	0.999958	8.48992	7.16871	6.8733	6.84313
ACD_4	XM_012189965.1	101109037	0.88279	0.977307	0.348775	0.999968	0.903732	0.950754	0.360786	0.999995	0.976393	0.163394	0.893859	0.999972	0.789187	3.46956	0.0237499	0.911094	0.976393	0.167921	0.889931	0.999998	0.976393	3.65601	0.00870144	0.55659	0.83107	-0.019007	0.98849	0.999937	0.83107	3.4543	0.0255104	0.543683	0.83107	0.976393	0.0751096	0.789187
ACD_5	XM_012189968.1	101109037	0.181119	0.143082	0.894114	0.999968	0.180854	0.120569	0.910223	0.999995	0.232506	-1.01106	0.500999	0.999972	0.233036	1.4876	0.326354	0.99998	0.233036	-1.02296	0.51952	0.999998	0.129203	0.485806	0.771978	0.999996	0.233036	-0.0141397	0.991547	0.999937	0.232506	1.49481	0.286221	0.999958	0.232506	0.129203	0.0858472	0.233036
ACE_1	XM_012186303.2	554335	0.0188087	-1.64996	0.139999	0.999968	0.0140023	0.527227	0.628582	0.999995	0.0258012	-2.9702	0.0791111	0.999972	0.0118162	-0.370471	0.815257	0.99998	0.00786801	-1.34291	0.406048	0.999998	0.0118162	-1.7575	0.326911	0.999996	0.0258012	1.59568	0.275128	0.999937	0.0258012	1.21306	0.427067	0.999958	0.177466	0.235889	0.150024	0.120859
ACE2_1	XM_012106267.2	101103622	0.178374	0.0747046	0.918461	0.999968	0.206678	0.524822	0.464796	0.999995	0.235889	0.350508	0.754318	0.999972	0.150024	-0.355867	0.763725	0.99998	0.235889	0.903824	0.430271	0.999998	0.235889	0.547426	0.621518	0.999996	0.177466	0.521396	0.661569	0.999937	0.177466	0.169676	0.885029	0.999958	0.0258012	0.00220333	0.0118162	0.00786801
ACER1_1	XM_004008577.3	101106585	0.00703225	1.61138	0.333589	0.999968	0.00372864	-0.0849535	0.953062	0.999995	0.00745728	1.60094	0.501908	0.999972	0.00660723	1.60632	0.490752	0.99998	0.00745728	-0.109411	0.94767	0.999998	0.00745728	1.54497	0.512919	0.999996	0.00660723	-1.69587	0.470917	0.999937	0	NaN	NaN	NaN	0	0.00745728	0	0.00660723
ACER1_2	XM_012178017.2	101106585	0.0263481	-1.55888	0.167848	0.999968	0.0205232	-0.57593	0.58461	0.999995	0.0194018	-1.2491	0.438836	0.999972	0.0332944	-1.80969	0.259689	0.99998	0.00777071	-0.109422	0.947664	0.999998	0.0332944	-1.92227	0.22673	0.999996	0.0194018	1.10433	0.489794	0.999937	0.0332944	-0.685821	0.62867	0.999958	0.0194018	0.00777071	0.0332944	0.0077521
ACER2_1	XM_012126811.1	101123535	0.200218	0.0572703	0.95198	0.999968	0.230596	0.518871	0.582429	0.999995	0.271585	-0.597276	0.646392	0.999972	0.210829	0.930277	0.54319	0.99998	0.210829	-0.168665	0.901464	0.999998	0.189607	0.776921	0.591192	0.999996	0.271585	0.365549	0.782921	0.999937	0.271585	1.30352	0.356534	0.999958	0.271585	0.189607	0.101494	0.210829
ACER2_2	XM_012126802.1	101123535	0.943751	0.00173578	0.997587	0.999968	1.15756	0.582407	0.296397	0.999995	1.27026	-0.292067	0.727966	0.999972	0.842236	0.408806	0.642846	0.99998	1.04487	0.259971	0.754049	0.999998	1.04487	0.678581	0.40047	0.999996	1.27026	0.517494	0.563816	0.999937	1.27026	0.934661	0.278884	0.999958	1.27026	1.04487	0.617247	0.842236
ACER3_1	XM_004016342.3	101112511	7.28053	-0.400192	0.202688	0.999968	7.01966	-0.287331	0.360021	0.999995	6.4551	-0.272015	0.512038	0.999972	8.10596	-0.517598	0.236551	0.99998	5.93336	-0.137742	0.722454	0.999998	8.10596	-0.648063	0.148198	0.999996	6.4551	0.12111	0.77262	0.999937	8.10596	-0.378421	0.40813	0.999958	6.4551	5.56023	8.10596	5.93336
ACHE_1	XM_004021000.2	101123006	0.0579914	0.493644	0.575293	0.999968	0.0598763	-0.728204	0.406397	0.999995	0.0461583	0.691827	0.599365	0.999972	0.0698244	0.404662	0.763063	0.99998	0.0698244	-0.630257	0.62049	0.999998	0.0499282	-0.201408	0.876507	0.999996	0.0698244	-1.29002	0.345134	0.999937	0.0499282	-0.861665	0.540445	0.999958	0.0280906	0.0461583	0.0499282	0.0698244
ACIN1_1	XM_004010335.3	101122696	28.9242	0.04799	0.829877	0.999968	28.1902	-0.0263792	0.902947	0.999995	28.7995	-0.0212054	0.950898	0.999972	29.0488	0.0996909	0.764949	0.99998	29.0488	-0.0765689	0.810326	0.999998	28.7995	0.0360025	0.90939	0.999996	29.0488	-0.0755739	0.842234	0.999937	27.5809	0.0384243	0.91236	0.999958	27.5809	28.7995	27.0694	29.0488
ACKR1_1	XM_004002645.3	101113185	0	NaN	NaN	NaN	0	NaN	NaN	NaN	0	NaN	NaN	NaN	0	NaN	NaN	NaN	0	NaN	NaN	NaN	0	NaN	NaN	NaN	0	NaN	NaN	NaN	0	NaN	NaN	NaN	0	0	0	0
ACKR3_1	XM_004001768.2	101102850	0.234286	0.360518	0.690971	0.999968	0.240433	0.361564	0.688001	0.999995	0.2413	-0.0512612	0.969161	0.999972	0.229006	0.882921	0.525796	0.99998	0.239566	-0.00787889	0.995253	0.999998	0.239566	0.884426	0.492676	0.999996	0.2413	0.00507815	0.997102	0.999937	0.2413	0.893435	0.509991	0.999958	0.2413	0.239566	0.124694	0.229006
ACKR4_1	XM_012103315.1	101119176	0.00201116	1.61139	0.333588	0.999968	0.00201116	1.50285	0.368059	0.999995	0.00402232	2.33963	0.315472	0.999972	0	NaN	NaN	NaN	0.00402232	2.25448	0.332736	0.999998	0.00402232	2.29017	0.319756	0.999996	0	NaN	NaN	NaN	0	NaN	NaN	NaN	0	0.00402232	0	0
ACKR4_2	XM_004003337.3	101119176	0.00710678	-1.1964	0.310526	0.999968	0.00535196	0.495031	0.662783	0.999995	0.00665646	-0.518734	0.731787	0.999972	0.0075571	-2.77834	0.229834	0.99998	0.00404746	2.24403	0.323393	0.999998	0.0075571	-0.53405	0.726827	0.999996	0.00665646	2.69487	0.234148	0.999937	0.0075571	-0.0358491	0.980722	0.999958	0.00665646	0.00404746	0.0075571	0
ACLY_1	XM_012185117.2	654404	1.48086	-0.0200166	0.962275	0.999968	1.62531	0.267708	0.518968	0.999995	1.76776	-0.269637	0.669289	0.999972	1.44847	0.261795	0.688893	0.99998	1.48286	0.0172241	0.978314	0.999998	1.48286	0.284341	0.652347	0.999996	1.76776	0.268076	0.68105	0.999937	1.76776	0.533456	0.387085	0.999958	1.76776	1.48286	1.19396	1.44847
ACLY_2	XM_012185120.2	654404	1.75687	0.310889	0.581506	0.999968	1.65814	0.143375	0.798508	0.999995	1.7488	0.15115	0.827282	0.999972	1.76495	0.473225	0.588868	0.99998	1.76495	0.0120188	0.988846	0.999998	1.7488	0.489845	0.463167	0.999996	1.76495	-0.152878	0.861233	0.999937	1.56749	0.330677	0.616124	0.999958	1.56749	1.7488	1.1986	1.76495
ACLY_3	XM_012185121.2	654404	1.68542	0.304396	0.590676	0.999968	1.60787	0.16832	0.7652	0.999995	1.66871	0.103397	0.883206	0.999972	1.70213	0.514776	0.556179	0.99998	1.70213	-0.00224379	0.997913	0.999998	1.66871	0.517054	0.444234	0.999996	1.70213	-0.12093	0.890448	0.999937	1.54703	0.404719	0.555595	0.999958	1.54703	1.66871	1.12195	1.70213
ACLY_4	XM_012185118.2	654404	10.1905	0.0776994	0.751663	0.999968	10.5863	0.158525	0.509997	0.999995	10.782	-0.085072	0.808622	0.999972	9.99047	0.240642	0.468954	0.99998	10.3905	0.0124377	0.969831	0.999998	10.3905	0.263558	0.384509	0.999996	10.782	0.0811149	0.834759	0.999937	10.782	0.332844	0.364247	0.999958	10.782	10.3905	8.34668	9.99047
ACLY_5	XM_012185119.2	654404	10.3945	0.124436	0.599475	0.999968	10.5732	0.141496	0.542889	0.999995	10.588	-0.0282484	0.934694	0.999972	10.2009	0.273076	0.394345	0.99998	10.588	0.00926419	0.977003	0.999998	10.588	0.292965	0.327875	0.999996	10.5584	0.0197925	0.958285	0.999937	10.5584	0.304811	0.396282	0.999958	10.5584	10.588	8.31466	10.2009
ACLY_6	XM_012185116.2	654404	1.71978	-0.109025	0.783698	0.999968	1.78371	0.196214	0.61548	0.999995	2.02583	-0.409765	0.495878	0.999972	1.64039	0.215069	0.732901	0.99998	1.64039	-0.112229	0.848951	0.999998	1.54159	0.110157	0.851581	0.999996	2.02583	0.279917	0.650589	0.999937	2.02583	0.497225	0.40493	0.999958	2.02583	1.54159	1.41374	1.64039
ACLY_7	NM_001038622.1	654404	3.29967	1.08344	0.220582	0.999968	2.48732	-0.198383	0.825123	0.999995	3.49275	1.71711	0.149619	0.999972	3.1066	0.572872	0.550318	0.99998	3.49275	0.177969	0.814605	0.999998	3.49275	0.750058	0.313012	0.999996	3.1066	-1.60269	0.242517	0.999937	1.86805	-1.01733	0.462336	0.999958	1.10285	3.49275	1.86805	3.1066
ACMSD_1	XM_012139175.2	101107168	0.063747	-0.687276	0.52937	0.999968	0.0515421	-0.00616307	0.995492	0.999995	0.0554598	-0.391565	0.788916	0.999972	0.0720341	-1.02523	0.520424	0.99998	0.045468	0.438158	0.790154	0.999998	0.0720341	-0.605938	0.709766	0.999996	0.0554598	0.713441	0.610992	0.999937	0.0720341	-0.249398	0.864451	0.999958	0.0554598	0.045468	0.0720341	0.03105
ACMSD_2	XM_004004737.3	101107168	0.117916	-0.648365	0.629706	0.999968	0.145568	-1.55691	0.241533	0.999995	0.103878	5.31398	0.0403885	0.916581	0.235832	-2.0983	0.215061	0.99998	0.103878	0.817749	0.639355	0.999998	0.235832	-1.26643	0.452152	0.999996	0.055304	-4.48919	0.0753398	0.999937	0.235832	-6.60637	0.0106205	0.386687	0	0.103878	0.235832	0.055304
ACMSD_3	XM_012139185.2	101107168	0.0166562	0.484305	0.694057	0.999968	0.020154	1.19625	0.343368	0.999995	0.0221877	-0.346796	0.833551	0.999972	0.0151922	2.82961	0.218058	0.99998	0.0181203	0.202644	0.901116	0.999998	0.0181203	3.0908	0.190719	0.999996	0.0221877	0.5318	0.746751	0.999937	0.0221877	3.34599	0.162707	0.999958	0.0221877	0.0181203	0	0.0151922
ACMSD_4	XM_012139152.2	101107168	0.0220267	-0.0414188	0.974985	0.999968	0.0220267	-0.0729	0.955924	0.999995	0.0440535	4.19006	0.0972293	0.999972	0.0430185	-4.15315	0.0993445	0.99998	0.0440535	4.10161	0.103093	0.999998	0.0440535	-0.0413072	0.98053	0.999996	0	NaN	NaN	NaN	0.0430185	-4.26457	0.091678	0.873046	0	0.0440535	0.0430185	0
ACMSD_5	XM_012139127.2	101107168	0.0192806	3.26227	0.0649432	0.999968	0.0192806	-3.29777	0.061271	0.834065	0	NaN	NaN	NaN	0.0385613	4.17005	0.0902408	0.99998	0.0385613	-4.24834	0.0835096	0.999998	0	NaN	NaN	NaN	0.0385613	-4.26154	0.0856767	0.999937	0	NaN	NaN	NaN	0	0	0	0.0385613
ACMSD_6	XM_012139161.2	101107168	0.00742854	-1.28815	0.329719	0.999968	0.00960694	-2.66563	0.101064	0.976433	0	NaN	NaN	NaN	0.0148571	-1.51812	0.356619	0.99998	0.0043568	-1.6573	0.476282	0.999998	0.0148571	-3.20558	0.164032	0.999996	0.0043568	-1.69588	0.470914	0.999937	0.0148571	-3.23305	0.164522	0.999958	0	0	0.0148571	0.0043568
ACMSD_7	XM_012139195.2	101107168	0.0112931	2.85073	0.101667	0.999968	0.0112931	2.76913	0.112588	0.999995	0.0225861	3.7342	0.133046	0.999972	0	NaN	NaN	NaN	0.0225861	3.64606	0.142793	0.999998	0.0225861	3.69063	0.134634	0.999996	0	NaN	NaN	NaN	0	NaN	NaN	NaN	0	0.0225861	0	0
ACO1_1	XM_015093260.1	101112791	36.7966	-0.147015	0.644642	0.999968	40.1393	0.351582	0.254813	0.999995	45.3999	-0.399106	0.35258	0.999972	32.0899	0.144796	0.731948	0.99998	34.8786	0.089126	0.831021	0.999998	34.8786	0.239975	0.514018	0.999996	45.3999	0.459843	0.343928	0.999937	45.3999	0.613873	0.14881	0.999958	45.3999	34.8786	28.1933	32.0899
ACO2_1	XM_012176166.1	101103148	100.351	0.160738	0.553215	0.999968	98.8148	-0.195977	0.458929	0.999995	97.5771	0.210915	0.614794	0.999972	103.124	0.101946	0.793414	0.99998	103.124	-0.138072	0.720509	0.999998	97.5771	-0.0232243	0.952246	0.999996	103.124	-0.364086	0.414234	0.999937	94.5055	-0.24473	0.571959	0.999958	80.539	97.5771	94.5055	103.124
ACOT11_1	XM_015092003.1	101118240	3.52859	-0.187651	0.627047	0.999968	3.58613	0.18056	0.634043	0.999995	3.94108	-0.327358	0.53567	0.999972	3.1161	-0.0466026	0.937595	0.99998	3.23118	0.0440147	0.939941	0.999998	3.23118	0.00432323	0.994003	0.999996	3.94108	0.353197	0.513616	0.999937	3.94108	0.318821	0.572533	0.999958	3.94108	3.23118	3.1161	3.04833
ACOT12_1	XM_012178916.2	101118188	0.04934	-0.945416	0.288572	0.999968	0.0472753	0.766428	0.39005	0.999995	0.0592114	-0.744327	0.559233	0.999972	0.0394685	-1.39914	0.336679	0.99998	0.0353392	1.23064	0.382058	0.999998	0.0394685	-0.152495	0.905794	0.999996	0.0592114	1.9742	0.169896	0.999937	0.0592114	0.574254	0.650095	0.999958	0.0592114	0.0353392	0.0394685	0.0141877
ACOT12_2	XM_012178915.2	101118188	0.00377309	2.01468	0.229441	0.999968	0.00377309	-2.06625	0.216565	0.999995	0	NaN	NaN	NaN	0.00754619	2.79352	0.226843	0.99998	0.00754619	-2.84593	0.217143	0.999998	0	NaN	NaN	NaN	0.00754619	-2.87342	0.220305	0.999937	0	NaN	NaN	NaN	0	0	0	0.00754619
ACOT13_1	XM_004019102.3	101118059	24.895	-0.449136	0.046181	0.999968	22.2552	0.0365092	0.874239	0.999995	27.025	-0.699391	0.042035	0.929818	22.7649	-0.213882	0.527771	0.99998	19.9097	-0.226483	0.492045	0.999998	22.7649	-0.433925	0.176021	0.999996	27.025	0.447166	0.205664	0.999937	27.025	0.244803	0.476425	0.999958	27.025	17.4853	22.7649	19.9097
ACOT7_1	XM_015099249.1	101121789	46.573	0.0565797	0.785068	0.999968	45.6906	-0.0628611	0.751321	0.999995	45.5879	-0.0110548	0.973678	0.999972	47.5581	0.105246	0.74987	0.99998	47.5581	-0.106931	0.742452	0.999998	45.5879	0.00776907	0.979543	0.999996	47.5581	-0.118295	0.725992	0.999937	43.9168	-0.000398045	0.998986	0.999958	43.9168	45.5879	43.8232	47.5581
ACOT8_1	XM_004014607.3	101115474	146.665	0.00877189	0.972652	0.999968	149.12	-0.125167	0.615248	0.999995	139.616	-0.0937998	0.814077	0.999972	153.715	0.0894135	0.80533	0.99998	153.715	-0.210439	0.562523	0.999998	144.524	-0.10669	0.743882	0.999996	153.715	-0.135147	0.754575	0.999937	144.524	-0.028192	0.942799	0.999958	138.296	139.616	144.524	153.715
ACOT9_1	XM_015104830.1	101113041	23.1776	0.00721777	0.97279	0.999968	23.3338	0.00487773	0.980938	0.999995	23.8915	-0.125694	0.700738	0.999972	23.579	0.121893	0.695508	0.99998	23.579	-0.103627	0.725536	0.999998	22.7762	0.0278457	0.922329	0.999996	23.8915	-0.00464745	0.989311	0.999937	23.8915	0.130124	0.688304	0.999958	23.8915	22.7762	21.2605	23.579
ACOX1_1	XM_015098943.1	101118626	120.544	-0.120409	0.767739	0.999968	128.27	-0.29742	0.458307	0.999995	118.648	0.197572	0.728138	0.999972	142.748	-0.391742	0.440086	0.99998	118.648	0.007558	0.988172	0.999998	142.748	-0.372737	0.473106	0.999996	113.791	-0.195837	0.746679	0.999937	142.748	-0.563957	0.346442	0.999958	98.3397	118.648	142.748	113.791
ACOX1_2	XM_015098942.1	101118626	54.4081	0.0304014	0.941455	0.999968	58.4039	-0.365743	0.366347	0.999995	56.6028	0.526098	0.369156	0.999972	64.5944	-0.362137	0.450894	0.99998	56.6028	0.0621423	0.897877	0.999998	64.5944	-0.285562	0.553084	0.999996	52.2134	-0.466572	0.437833	0.999937	64.5944	-0.804529	0.174807	0.999958	37.1873	56.6028	64.5944	52.2134
ACOX1_3	XM_015098944.1	101118626	39.232	0.103361	0.823868	0.999968	40.3002	-0.287246	0.531219	0.999995	41.5936	0.588522	0.353348	0.999972	43.73	-0.296011	0.58756	0.99998	41.5936	0.132912	0.821417	0.999998	43.73	-0.153926	0.757656	0.999996	36.8705	-0.460643	0.490851	0.999937	43.73	-0.736202	0.213799	0.999958	26.0509	41.5936	43.73	36.8705
ACOX2_1	XM_012099804.2	101121460	0.0161481	-0.494995	0.678968	0.999968	0.02343	-2.20243	0.070888	0.878017	0.00821009	-3.1121	0.18583	0.999972	0.024086	-0.106215	0.945552	0.99998	0.022774	-4.39424	0.0641719	0.999998	0.024086	-4.54083	0.0630399	0.999996	0.022774	-1.32299	0.407023	0.999937	0.024086	-1.40505	0.386399	0.999958	0.00821009	0	0.024086	0.022774
ACOX2_2	XM_012099805.2	101121460	0.213481	0.147698	0.871519	0.999968	0.266838	0.817601	0.363223	0.999995	0.314622	0.522555	0.690769	0.999972	0.163025	-0.564683	0.67053	0.99998	0.314622	1.38911	0.268285	0.999998	0.314622	0.844864	0.470279	0.999996	0.219054	0.821443	0.578212	0.999937	0.219054	0.269975	0.845017	0.999958	0.219054	0.314622	0.163025	0.11234
ACOX2_3	XM_012099806.1	101121460	0.00569128	-0.554615	0.635368	0.999968	0.0067562	1.12019	0.35396	0.999995	0.0113826	-1.90382	0.244969	0.999972	0.00466895	2.34975	0.294414	0.99998	0.00466895	-0.85413	0.602231	0.999998	0.00212985	1.54484	0.512958	0.999996	0.0113826	1.01594	0.5093	0.999937	0.0113826	3.39156	0.140368	0.999826	0.0113826	0.00212985	0	0.00466895
ACOX2_4	XM_012099807.2	101121460	0.0609196	-0.201514	0.869397	0.999968	0.0773736	0.79462	0.514539	0.999995	0.103464	-1.16316	0.484015	0.999972	0.0659001	1.50897	0.360992	0.99998	0.0659001	-0.421391	0.798468	0.999998	0.0512829	1.07365	0.531564	0.999996	0.103464	0.686341	0.669538	0.999937	0.103464	2.2091	0.190098	0.999958	0.103464	0.0512829	0.018375	0.0659001
ACOX3_1	XM_015096303.1	101119642	2.97616	-0.194557	0.520514	0.999968	3.34682	0.51698	0.0685914	0.871518	3.81315	-0.441032	0.303544	0.999972	2.37196	0.127749	0.784655	0.99998	2.88048	0.23319	0.594007	0.999998	2.88048	0.370019	0.366223	0.999996	3.81315	0.649415	0.183324	0.999937	3.81315	0.785826	0.0775768	0.822874	3.81315	2.88048	2.13917	2.37196
ACOXL_1	XM_012173895.1	101118010	0.00310184	1.61139	0.333586	0.999968	0.00310184	1.50285	0.368057	0.999995	0.00620368	2.33148	0.304932	0.999972	0	NaN	NaN	NaN	0.00620368	2.24417	0.323358	0.999998	0.00620368	2.28085	0.309046	0.999996	0	NaN	NaN	NaN	0	NaN	NaN	NaN	0	0.00620368	0	0
ACOXL_2	XM_015094524.1	101118010	0.0220512	0.992003	0.346293	0.999968	0.024047	-1.10993	0.290559	0.999995	0.0147302	1.55641	0.341806	0.999972	0.0293722	0.806179	0.578728	0.99998	0.0293722	-0.874551	0.539857	0.999998	0.0187218	-0.119979	0.935483	0.999996	0.0293722	-2.44035	0.145053	0.999937	0.0187218	-1.62835	0.341341	0.999958	0.00452147	0.0147302	0.0187218	0.0293722
ACP1_1	XM_004003957.2	101119876	71.9203	0.1034	0.628285	0.999968	69.4908	-0.0748477	0.718006	0.999995	70.9898	0.0594039	0.849229	0.999972	72.8507	0.130095	0.684706	0.99998	72.8507	-0.100337	0.755031	0.999998	70.9898	0.0420704	0.888327	0.999996	72.8507	-0.1799	0.595634	0.999937	66.1309	-0.0338946	0.919744	0.999958	63.3701	70.9898	66.1309	72.8507
ACP1_2	XM_004003958.2	101119876	25.4764	0.0215721	0.925296	0.999968	25.6658	0.0443824	0.843963	0.999995	27.0662	-0.242343	0.49087	0.999972	26.6874	0.277036	0.456919	0.99998	26.6874	-0.199117	0.567654	0.999998	24.2653	0.0881813	0.802204	0.999996	27.0662	0.0175261	0.961507	0.999937	27.0662	0.306173	0.428991	0.999958	27.0662	24.2653	22.0606	26.6874
ACP1_3	XM_015092936.1	101119876	32.4121	0.113392	0.58816	0.999968	30.9112	-0.0157944	0.938641	0.999995	32.2998	0.0312079	0.917489	0.999972	32.5243	0.179392	0.556719	0.99998	32.5243	-0.0777205	0.800161	0.999998	32.2998	0.114405	0.703666	0.999996	32.5243	-0.130575	0.690941	0.999937	29.5226	0.0628391	0.847639	0.999958	29.5226	32.2998	28.7045	32.5243
ACP1_4	XM_012111283.1	101119876	0	NaN	NaN	NaN	0	NaN	NaN	NaN	0	NaN	NaN	NaN	0	NaN	NaN	NaN	0	NaN	NaN	NaN	0	NaN	NaN	NaN	0	NaN	NaN	NaN	0	NaN	NaN	NaN	0	0	0	0
ACP1_5	XM_015092935.1	101119876	0	NaN	NaN	NaN	0	NaN	NaN	NaN	0	NaN	NaN	NaN	0	NaN	NaN	NaN	0	NaN	NaN	NaN	0	NaN	NaN	NaN	0	NaN	NaN	NaN	0	NaN	NaN	NaN	0	0	0	0
ACP2_1	XM_004016450.3	101117016	3.98067	0.144758	0.68412	0.999968	3.8475	-0.142322	0.682309	0.999995	4.14935	0.378078	0.507381	0.999972	3.88301	-0.0801759	0.874731	0.99998	4.14935	0.0834881	0.872824	0.999998	4.14935	0.0121594	0.980371	0.999996	3.81199	-0.310888	0.599404	0.999937	3.88301	-0.373533	0.509931	0.999958	3.08651	4.14935	3.88301	3.81199
ACP5_1	XM_012177576.2	100820744	0.634714	-0.291825	0.698394	0.999968	0.652151	-0.386223	0.602983	0.999995	0.670881	-1.06314	0.371088	0.999972	0.705755	0.244742	0.824953	0.99998	0.705755	-1.13064	0.326388	0.999998	0.598546	-0.85107	0.47449	0.999996	0.705755	-0.0857285	0.941213	0.999937	0.670881	0.178411	0.878628	0.999958	0.670881	0.336136	0.598546	0.705755
ACP5_2	NM_001252177.2	100820744	2.04822	-0.111293	0.846081	0.999968	2.03424	-0.0174918	0.975322	0.999995	2.28908	0.290811	0.743083	0.999972	2.31704	-0.535954	0.545751	0.99998	2.28908	0.427773	0.616455	0.999998	2.31704	-0.0936094	0.906744	0.999996	1.77939	0.111898	0.905462	0.999937	2.31704	-0.406467	0.648061	0.999958	1.77939	2.28908	2.31704	1.6169
ACP6_1	XM_004002403.3	101114832	10.7195	-0.0278133	0.923045	0.999968	11.2904	0.134729	0.634108	0.999995	12.6983	0.278098	0.458785	0.999972	11.5564	-0.385656	0.395663	0.99998	12.6983	0.480996	0.188903	0.999998	12.6983	0.11078	0.778562	0.999996	9.88254	0.183819	0.680686	0.999937	11.5564	-0.189816	0.674926	0.999958	9.88254	12.6983	11.5564	8.61177
ACP7_1	XM_015100572.1	101114897	0.215378	-0.52938	0.454404	0.999968	0.18709	-0.107447	0.878443	0.999995	0.227099	-0.834457	0.453155	0.999972	0.203657	-0.267019	0.811156	0.99998	0.170523	-0.423225	0.714196	0.999998	0.203657	-0.674191	0.546898	0.999996	0.227099	0.38428	0.734624	0.999937	0.227099	0.133114	0.90281	0.999958	0.227099	0.134386	0.203657	0.170523
ACPP_1	XM_012103427.2	101120130	1.18418	-0.405817	0.613013	0.999968	1.32639	0.80027	0.310199	0.999995	1.64822	-0.720575	0.462099	0.999972	0.739458	0.0747312	0.948627	0.99998	1.00456	0.373786	0.745053	0.999998	1.00456	0.473194	0.671726	0.999996	1.64822	1.06034	0.284049	0.999937	1.64822	1.15296	0.235985	0.999958	1.64822	1.00456	0.720146	0.739458
ACPP_2	XM_004003341.3	101120130	3.37359	-0.11238	0.782136	0.999968	3.29418	0.0213771	0.957634	0.999995	3.72496	-0.397368	0.455678	0.999972	3.30005	0.143735	0.803006	0.99998	3.30005	-0.240489	0.601177	0.999998	3.02223	-0.0850892	0.867078	0.999996	3.72496	0.123021	0.831954	0.999937	3.72496	0.272701	0.656511	0.999958	3.72496	2.8634	3.02223	3.30005
ACPP_3	XM_012103419.2	101120130	0.450988	0.425462	0.640382	0.999968	0.497143	0.746504	0.407617	0.999995	0.670045	1.01017	0.406251	0.999972	0.34837	-0.562911	0.694235	0.99998	0.670045	1.49198	0.256838	0.999998	0.670045	0.940964	0.459364	0.999996	0.32424	0.437434	0.742275	0.999937	0.34837	-0.108106	0.936507	0.999958	0.32424	0.670045	0.34837	0.23193
ACPT_1	XM_015100073.1	101119583	0.0681998	-0.730571	0.427737	0.999968	0.0615945	0.328759	0.720969	0.999995	0.0773342	-0.800303	0.543503	0.999972	0.0590653	-0.678286	0.627997	0.99998	0.0458547	0.280835	0.840727	0.999998	0.0590653	-0.399461	0.765693	0.999996	0.0773342	1.03856	0.466923	0.999937	0.0773342	0.380391	0.777158	0.999958	0.0773342	0.0458547	0.0590653	0.0361418
ACR_1	XM_004007058.3	443195	0	NaN	NaN	NaN	0	NaN	NaN	NaN	0	NaN	NaN	NaN	0	NaN	NaN	NaN	0	NaN	NaN	NaN	0	NaN	NaN	NaN	0	NaN	NaN	NaN	0	NaN	NaN	NaN	0	0	0	0
ACR_2	XM_012175809.2	443195	0.00227195	-0.973527	0.581729	0.999968	0.00227195	0.919225	0.603525	0.999995	0.00454389	-1.5705	0.500451	0.999972	0	NaN	NaN	NaN	0	NaN	NaN	NaN	0	NaN	NaN	NaN	0.00454389	1.47407	0.532428	0.999937	0.00454389	1.50736	0.518611	0.999958	0.00454389	0	0	0
ACRBP_1	XM_004006934.2	101112553	0.507425	-0.0859441	0.903682	0.999968	0.574382	0.422969	0.544141	0.999995	0.637083	-0.354062	0.747181	0.999972	0.445886	0.241615	0.832023	0.99998	0.511681	0.147615	0.895665	0.999998	0.511681	0.413961	0.709206	0.999996	0.637083	0.449393	0.699667	0.999937	0.637083	0.709855	0.542681	0.999958	0.637083	0.511681	0.377766	0.445886
ACRC_1	XM_012106895.2	101101959	0.238742	-1.00252	0.323253	0.999968	0.24615	1.12165	0.265569	0.999995	0.365325	-1.67245	0.21	0.999972	0.119389	0.184437	0.90389	0.99998	0.126975	-0.0300645	0.984035	0.999998	0.126975	0.171875	0.903534	0.999996	0.365325	1.61755	0.271131	0.999937	0.365325	1.81253	0.179915	0.999958	0.365325	0.126975	0.112159	0.119389
ACRC_2	XM_012106896.2	101101959	0.399786	-0.1176	0.892905	0.999968	0.455485	-0.538835	0.531567	0.999995	0.321639	-0.0396502	0.975499	0.999972	0.488401	-0.166368	0.896469	0.99998	0.422568	-0.451298	0.702448	0.999998	0.488401	-0.619597	0.621665	0.999996	0.422568	-0.425163	0.742216	0.999937	0.488401	-0.582797	0.679305	0.999958	0.311171	0.321639	0.488401	0.422568
ACRC_3	XM_012106897.2	101101959	0.130653	-0.630747	0.574749	0.999968	0.159433	1.51782	0.168089	0.999995	0.196861	-0.770171	0.61034	0.999972	0.0644449	-0.25158	0.872343	0.99998	0.122005	1.23748	0.44216	0.999998	0.122005	0.982509	0.54187	0.999996	0.196861	1.97554	0.182706	0.999937	0.196861	1.71685	0.254701	0.999958	0.196861	0.122005	0.0644449	0.0504047
ACRC_4	XM_015104935.1	101101959	0.460087	-0.514488	0.476433	0.999968	0.415257	0.210411	0.7687	0.999995	0.490696	-0.663318	0.542568	0.999972	0.429478	-0.346148	0.749661	0.99998	0.339817	0.0325819	0.97592	0.999998	0.429478	-0.303189	0.782851	0.999996	0.490696	0.683786	0.533665	0.999937	0.490696	0.337729	0.761745	0.999958	0.490696	0.339817	0.429478	0.32459
ACRC_5	XM_012106898.1	101101959	0.0282995	-1.64769	0.0886695	0.999968	0.0190811	0.106515	0.913732	0.999995	0.0303075	-2.06816	0.154472	0.999972	0.0262915	-1.26477	0.370751	0.99998	0.0102856	-0.490214	0.736674	0.999998	0.0262915	-1.72632	0.256867	0.999996	0.0303075	1.52002	0.271428	0.999937	0.0303075	0.277916	0.837882	0.999958	0.0303075	0.00785473	0.0262915	0.0102856
ACRV1_1	XM_004019520.3	101111841	1.00652	-0.269926	0.72024	0.999968	1.2165	0.872357	0.236353	0.999995	1.42837	-0.554043	0.603055	0.999972	0.683017	0.202622	0.869616	0.99998	1.00462	0.492022	0.660376	0.999998	1.00462	0.708745	0.530562	0.999996	1.42837	1.01272	0.368056	0.999937	1.42837	1.2236	0.28511	0.999958	1.42837	1.00462	0.584662	0.683017
ACSBG1_1	XM_012098628.2	101121296	0.0960073	-0.076936	0.939666	0.999968	0.103453	-0.349146	0.730359	0.999995	0.107165	0.682933	0.62425	0.999972	0.129562	-0.715993	0.63221	0.99998	0.107165	0.378728	0.790182	0.999998	0.129562	-0.322368	0.825904	0.999996	0.0773446	-0.328815	0.819904	0.999937	0.129562	-1.0516	0.477747	0.999958	0.0624524	0.107165	0.129562	0.0773446
ACSBG1_2	XM_012098620.2	101121296	0	NaN	NaN	NaN	0	NaN	NaN	NaN	0	NaN	NaN	NaN	0	NaN	NaN	NaN	0	NaN	NaN	NaN	0	NaN	NaN	NaN	0	NaN	NaN	NaN	0	NaN	NaN	NaN	0	0	0	0
ACSBG1_3	XM_012098626.2	101121296	0	NaN	NaN	NaN	0	NaN	NaN	NaN	0	NaN	NaN	NaN	0	NaN	NaN	NaN	0	NaN	NaN	NaN	0	NaN	NaN	NaN	0	NaN	NaN	NaN	0	NaN	NaN	NaN	0	0	0	0
ACSBG1_4	XM_012098625.2	101121296	0.00124872	1.02645	0.561425	0.999968	0.00124872	-1.08079	0.540278	0.999995	0	NaN	NaN	NaN	0.00249745	1.60628	0.490763	0.99998	0.00249745	-1.65726	0.476293	0.999998	0	NaN	NaN	NaN	0.00249745	-1.69583	0.470928	0.999937	0	NaN	NaN	NaN	0	0	0	0.00249745
ACSBG1_5	XM_012098633.2	101121296	0.0116171	-1.68267	0.216185	0.999968	0.0116171	1.65179	0.224681	0.999995	0.0232343	-4.22423	0.0860413	0.999972	0.00592076	2.34975	0.294394	0.99998	0.00592076	-2.40189	0.282751	0.999998	0	NaN	NaN	NaN	0.0232343	1.87642	0.286442	0.999937	0.0232343	4.16987	0.0913652	0.873007	0.0232343	0	0	0.00592076
ACSBG1_6	XM_012098629.2	101121296	0	NaN	NaN	NaN	0	NaN	NaN	NaN	0	NaN	NaN	NaN	0	NaN	NaN	NaN	0	NaN	NaN	NaN	0	NaN	NaN	NaN	0	NaN	NaN	NaN	0	NaN	NaN	NaN	0	0	0	0
ACSBG1_7	XM_012098621.2	101121296	0.0359064	-0.361739	0.756451	0.999968	0.0423597	-0.816536	0.482555	0.999995	0.0400858	-2.78166	0.0994836	0.999972	0.0529924	0.690431	0.666632	0.99998	0.0529924	-3.0661	0.0561897	0.999998	0.031727	-2.38919	0.184129	0.999996	0.0529924	-0.334085	0.826308	0.999937	0.0400858	0.412202	0.803382	0.999958	0.0400858	0.00497665	0.031727	0.0529924
ACSBG2_1	XM_012178028.2	101110508	0	NaN	NaN	NaN	0	NaN	NaN	NaN	0	NaN	NaN	NaN	0	NaN	NaN	NaN	0	NaN	NaN	NaN	0	NaN	NaN	NaN	0	NaN	NaN	NaN	0	NaN	NaN	NaN	0	0	0	0
ACSBG2_2	XM_012178024.2	101110508	0.0093904	-2.35705	0.169433	0.999968	0.0093904	-2.44682	0.15274	0.999995	0	NaN	NaN	NaN	0.0187808	-3.2167	0.184725	0.99998	0	NaN	NaN	NaN	0.0187808	-3.29552	0.169547	0.999996	0	NaN	NaN	NaN	0.0187808	-3.32757	0.172066	0.999958	0	0	0.0187808	0
ACSBG2_3	XM_012178022.2	101110508	0	NaN	NaN	NaN	0	NaN	NaN	NaN	0	NaN	NaN	NaN	0	NaN	NaN	NaN	0	NaN	NaN	NaN	0	NaN	NaN	NaN	0	NaN	NaN	NaN	0	NaN	NaN	NaN	0	0	0	0
ACSBG2_4	XM_004009341.3	101110508	0	NaN	NaN	NaN	0	NaN	NaN	NaN	0	NaN	NaN	NaN	0	NaN	NaN	NaN	0	NaN	NaN	NaN	0	NaN	NaN	NaN	0	NaN	NaN	NaN	0	NaN	NaN	NaN	0	0	0	0
ACSBG2_5	XM_012178029.1	101110508	0.00219595	0.0262936	0.985465	0.999968	0.00219595	-0.0850066	0.953033	0.999995	0.003999	-1.57048	0.500457	0.999972	0.0043919	1.60632	0.490752	0.99998	0.0043919	-1.6573	0.476282	0.999998	0	NaN	NaN	NaN	0.0043919	-0.11645	0.944305	0.999937	0.003999	1.50732	0.518622	0.999958	0.003999	0	0	0.0043919
ACSBG2_6	XM_012178027.1	101110508	0	NaN	NaN	NaN	0	NaN	NaN	NaN	0	NaN	NaN	NaN	0	NaN	NaN	NaN	0	NaN	NaN	NaN	0	NaN	NaN	NaN	0	NaN	NaN	NaN	0	NaN	NaN	NaN	0	0	0	0
ACSF2_1	XM_004012763.3	101105582	6.00251	-1.50984	0.0194297	0.708567	6.67918	2.13867	0.000399207	0.069071	10.5261	-1.93504	0.0122802	0.629451	1.47896	-0.146269	0.877135	0.99998	2.83228	0.992832	0.236241	0.999998	2.83228	0.851532	0.268854	0.999996	10.5261	2.87148	0.000625875	0.169364	10.5261	2.7254	0.00029278	0.0636459	10.5261	2.83228	1.47896	1.34529
ACSF3_1	XM_012189678.2	101109383	0.0555434	-5.27315	0.00554255	0.407909	0.0555434	5.24559	0.00583762	0.293047	0.111087	-6.27623	0.0158663	0.690456	0	NaN	NaN	NaN	0	NaN	NaN	NaN	0	NaN	NaN	NaN	0.111087	6.17293	0.0189043	0.662184	0.111087	6.22312	0.0168539	0.462544	0.111087	0	0	0
ACSF3_2	XM_012189677.2	101109383	1.57121	0.12411	0.804576	0.999968	1.61194	-0.267742	0.58493	0.999995	1.38911	-0.0547188	0.94976	0.999972	1.76374	0.245136	0.746912	0.99998	1.76374	-0.398366	0.605953	0.999998	1.46013	-0.140138	0.851925	0.999996	1.76374	-0.380376	0.646647	0.999937	1.46013	-0.107544	0.895338	0.999958	1.38911	1.37869	1.46013	1.76374
ACSL1_1	XM_015104563.1	101110905	0.154438	-1.11965	0.350113	0.999968	0.139682	-0.792249	0.509186	0.999995	0.100154	-0.479975	0.764774	0.999972	0.208723	-1.5507	0.34412	0.99998	0.0826684	-0.0904341	0.960028	0.999998	0.208723	-1.59277	0.322931	0.999996	0.100154	0.385996	0.81198	0.999937	0.208723	-1.12868	0.427761	0.999958	0.100154	0.0826684	0.208723	0.0706408
ACSL1_2	XM_015104562.1	101110905	0.488932	0.126328	0.84967	0.999968	0.554656	-0.568269	0.380632	0.999995	0.407395	0.183976	0.866766	0.999972	0.570469	0.0782425	0.936206	0.99998	0.570469	-0.510706	0.60811	0.999998	0.538844	-0.419563	0.677316	0.999996	0.570469	-0.700684	0.51935	0.999937	0.538844	-0.614941	0.565276	0.999958	0.352517	0.407395	0.538844	0.570469
ACSL1_3	XM_004021693.3	101110905	0.00154405	1.61145	0.333568	0.999968	0.00154405	-1.66725	0.31612	0.999995	0	NaN	NaN	NaN	0.00308811	2.37722	0.295794	0.99998	0.00308811	-2.43501	0.283917	0.999998	0	NaN	NaN	NaN	0.00308811	-2.46419	0.285486	0.999937	0	NaN	NaN	NaN	0	0	0	0.00308811
ACSL1_4	XM_012105724.2	101110905	0.00417252	-0.273134	0.831221	0.999968	0.00417252	-0.329527	0.796623	0.999995	0.00699304	3.26299	0.180628	0.999972	0.00834505	-3.50667	0.154852	0.99998	0.00699304	3.18517	0.190909	0.999998	0.00834505	-0.283167	0.864804	0.999996	0	NaN	NaN	NaN	0.00834505	-3.61521	0.143809	0.999958	0	0.00699304	0.00834505	0
ACSL3_1	XM_004004964.3	101120728	44.6559	0.498513	0.246717	0.999968	44.6354	-0.605133	0.152647	0.999995	38.7734	0.734964	0.21978	0.999972	50.5384	0.334651	0.515843	0.99998	50.5384	-0.44845	0.409608	0.999998	38.7734	-0.0948918	0.849937	0.999996	50.5384	-1.18664	0.061225	0.93837	38.7324	-0.825158	0.158676	0.999958	21.6726	38.7734	38.7324	50.5384
ACSL4_1	XM_012107559.2	101111781	0.495453	0.507785	0.51839	0.999968	0.433519	-0.167188	0.83099	0.999995	0.478432	0.585163	0.601411	0.999972	0.512474	0.425993	0.690794	0.99998	0.512474	-0.105741	0.910137	0.999998	0.478432	0.333245	0.749321	0.999996	0.512474	-0.705236	0.532415	0.999937	0.354564	-0.249249	0.848086	0.999958	0.286659	0.478432	0.354564	0.512474
ACSL4_2	XM_004022425.3	101111781	14.9934	0.288014	0.518186	0.999968	16.1701	-0.62742	0.146257	0.999995	13.6891	0.741063	0.251478	0.999972	16.2977	-0.00771153	0.984927	0.99998	16.2977	-0.299029	0.478562	0.999998	16.0426	-0.292811	0.444919	0.999996	16.2977	-1.0491	0.113289	0.999937	16.0426	-1.03725	0.107954	0.924852	7.48468	13.6891	16.0426	16.2977
ACSL4_3	XM_012107561.2	101111781	1.64911	0.29205	0.694804	0.999968	1.78839	-0.650509	0.376382	0.999995	2.02931	2.38353	0.0120812	0.625303	2.30788	-0.803496	0.325032	0.99998	2.02931	0.54002	0.526636	0.999998	2.30788	-0.233045	0.580413	0.999996	1.2689	-1.83925	0.14656	0.999937	2.30788	-2.61645	0.00383209	0.247811	0.384489	2.02931	2.30788	1.2689
ACSL5_1	XM_012102932.1	101121475	3.14058	-2.04629	0.0262113	0.826311	3.51708	3.12051	0.000297166	0.0572586	5.89338	-2.41338	0.0310798	0.83348	0.387769	-0.0869202	0.944509	0.99998	1.14077	1.554	0.139851	0.999998	1.14077	1.47853	0.188902	0.999996	5.89338	3.90118	0.000585874	0.163389	5.89338	3.82258	0.0013692	0.150263	5.89338	1.14077	0.387769	0.369257
ACSL5_2	XM_012102935.1	101121475	0.586106	-0.823809	0.353952	0.999968	0.586889	0.727891	0.411798	0.999995	0.71878	-0.712308	0.545792	0.999972	0.453433	-1.08731	0.430196	0.99998	0.454998	0.980774	0.507468	0.999998	0.454998	-0.0727093	0.950556	0.999996	0.71878	1.65428	0.230022	0.999937	0.71878	0.603496	0.582667	0.999958	0.71878	0.454998	0.453433	0.20741
ACSL5_3	XM_004020199.3	101121475	0.669564	-0.810434	0.474644	0.999968	0.750615	1.28975	0.247816	0.999995	1.20596	-2.0878	0.141798	0.999972	0.444587	1.81228	0.213785	0.99998	0.444587	-0.697726	0.629206	0.999998	0.295272	1.12507	0.47641	0.999996	1.20596	1.3308	0.320151	0.999937	1.20596	3.137	0.0310025	0.5911	1.20596	0.295272	0.133171	0.444587
ACSL5_4	XM_012102934.2	101121475	1.45469	-1.77963	0.121296	0.999968	1.47252	1.74833	0.127049	0.999995	2.54508	-2.76275	0.0426219	0.934867	0.444967	0.250039	0.872318	0.99998	0.444967	-0.285549	0.864504	0.999998	0.399968	-0.0199948	0.990371	0.999996	2.54508	2.41855	0.0548961	0.907231	2.54508	2.67759	0.0336721	0.606023	2.54508	0.399968	0.36431	0.444967
ACSL5_5	XM_012102933.2	101121475	0.0201264	-0.545865	0.685053	0.999968	0.0336711	4.51621	0.013157	0.430251	0.0402528	-0.619382	0.721248	0.999972	0	NaN	NaN	NaN	0.0270895	4.22648	0.095063	0.999998	0.0270895	4.2728	0.0890393	0.999996	0.0402528	4.72418	0.0640759	0.948717	0.0402528	4.77295	0.0597643	0.747538	0.0402528	0.0270895	0	0
ACSL6_1	XM_012178141.1	101102389	42.2259	-0.117505	0.711678	0.999968	44.4566	0.201301	0.5173	0.999995	47.4912	-0.258111	0.602963	0.999972	38.939	0.0287789	0.942492	0.99998	41.422	0.0581054	0.892215	0.999998	41.422	0.0974971	0.828332	0.999996	47.4912	0.305229	0.507984	0.999937	47.4912	0.351375	0.457029	0.999958	47.4912	41.422	36.9606	38.939
ACSL6_2	XM_012178144.1	101102389	17.627	0.0114082	0.965829	0.999968	18.5425	0.184807	0.475196	0.999995	18.927	-0.0187545	0.961906	0.999972	16.327	0.029574	0.929193	0.99998	18.927	0.165093	0.654787	0.999998	18.927	0.206937	0.556189	0.999996	18.1581	0.16934	0.654381	0.999937	18.1581	0.217693	0.546128	0.999958	18.1581	18.927	15.6431	16.327
ACSL6_3	XM_012178143.1	101102389	42.445	0.26576	0.317366	0.999968	40.9395	-0.242696	0.35157	0.999995	41.0137	0.362237	0.371384	0.999972	43.8763	0.169949	0.655094	0.99998	43.8763	-0.146843	0.696046	0.999998	41.0137	0.0341176	0.92806	0.999996	43.8763	-0.526928	0.205966	0.999937	38.0027	-0.339004	0.39152	0.999958	30.4307	41.0137	38.0027	43.8763
ACSL6_4	XM_012178147.2	101102389	0.19963	0.827857	0.508158	0.999968	0.160263	-0.0481797	0.969289	0.999995	0.273834	2.81766	0.0683249	0.999972	0.195101	-0.497736	0.767925	0.99998	0.273834	1.04523	0.501619	0.999998	0.273834	0.54096	0.695972	0.999996	0.125425	-1.77775	0.33512	0.999937	0.195101	-2.30041	0.176165	0.999958	0.0310751	0.273834	0.195101	0.125425
ACSL6_5	XM_012178146.2	101102389	0.0335728	0.305412	0.70151	0.999968	0.0316074	0.131361	0.868493	0.999995	0.0382865	0.495487	0.697646	0.999972	0.028859	0.0643688	0.958453	0.99998	0.0382865	0.336623	0.781438	0.999998	0.0382865	0.42315	0.735327	0.999996	0.028859	-0.207436	0.866612	0.999937	0.0277609	-0.111304	0.930812	0.999958	0.0249284	0.0382865	0.0277609	0.028859
ACSL6_6	XM_012178145.2	101102389	7.39786	0.108602	0.667605	0.999968	7.07101	-0.0635484	0.799278	0.999995	7.84102	0.314396	0.380749	0.999972	7.18733	-0.101644	0.758072	0.99998	7.84102	0.145992	0.690146	0.999998	7.84102	0.0523703	0.886683	0.999996	6.9547	-0.184132	0.591011	0.999937	7.18733	-0.268408	0.44263	0.999958	6.11663	7.84102	7.18733	6.9547
ACSM1_1	XM_004020815.2	101120375	0.034108	-4.12249	0.024466	0.795073	0.034108	-4.18485	0.0220707	0.546064	0	NaN	NaN	NaN	0.068216	-5.04793	0.0519751	0.99998	0	NaN	NaN	NaN	0.068216	-5.1345	0.0444679	0.968795	0	NaN	NaN	NaN	0.068216	-5.16713	0.0456177	0.686851	0	0	0.068216	0
ACSM1_2	XM_012104199.1	101120375	0.00671773	-0.652366	0.611696	0.999968	0.0104879	-2.82169	0.0905366	0.949587	0	NaN	NaN	NaN	0.0134355	-0.711951	0.662053	0.99998	0.0075403	-2.40189	0.283392	0.999998	0.0134355	-3.10003	0.187797	0.999996	0.0075403	-2.43386	0.283964	0.999937	0.0134355	-3.13508	0.189425	0.999958	0	0	0.0134355	0.0075403
ACSM1_3	XM_012104201.2	101120375	0.0157758	-0.818687	0.442314	0.999968	0.0126767	-0.104375	0.920844	0.999995	0.019571	-1.90379	0.230597	0.999972	0.0133728	0.0648657	0.966011	0.99998	0.0133728	-1.34291	0.406123	0.999998	0.0119805	-1.29444	0.445306	0.999996	0.019571	0.531931	0.706125	0.999937	0.019571	0.600637	0.688142	0.999958	0.019571	0.00374488	0.0119805	0.0133728
ACSM1_4	XM_004020814.2	101120375	0	NaN	NaN	NaN	0	NaN	NaN	NaN	0	NaN	NaN	NaN	0	NaN	NaN	NaN	0	NaN	NaN	NaN	0	NaN	NaN	NaN	0	NaN	NaN	NaN	0	NaN	NaN	NaN	0	0	0	0
ACSM1_5	XM_012104198.2	101120375	0	NaN	NaN	NaN	0	NaN	NaN	NaN	0	NaN	NaN	NaN	0	NaN	NaN	NaN	0	NaN	NaN	NaN	0	NaN	NaN	NaN	0	NaN	NaN	NaN	0	NaN	NaN	NaN	0	0	0	0
ACSM3_1	XM_012104208.2	101121307	0.166617	-0.155449	0.899555	0.999968	0.302586	-3.91173	0.000705881	0.0987535	0.0327836	-4.22423	0.086029	0.999972	0.304721	0.0322239	0.981882	0.99998	0.304721	-7.15659	0.00328901	0.414944	0.30045	-7.17116	0.00368003	0.40641	0.304721	-2.94896	0.0618026	0.939479	0.30045	-2.92789	0.0658877	0.777123	0.0327836	0	0.30045	0.304721
ACSM3_2	XM_004020818.3	101121307	0.505016	-1.45003	0.174811	0.999968	0.520119	1.52663	0.150386	0.999995	0.791682	-1.72411	0.162754	0.999972	0.21835	-0.797692	0.641387	0.99998	0.248555	0.900028	0.574394	0.999998	0.248555	0.114886	0.939592	0.999996	0.791682	2.59767	0.0734964	0.999937	0.791682	1.81329	0.168355	0.999958	0.791682	0.248555	0.21835	0.128465
ACSM3_3	XM_012104207.2	101121307	0.36589	1.43199	0.144385	0.999968	0.248901	0.00689768	0.994507	0.999995	0.329181	0.860857	0.54938	0.999972	0.402599	2.15322	0.128526	0.99998	0.402599	-0.34214	0.771852	0.999998	0.329181	1.83112	0.197283	0.999996	0.402599	-1.20031	0.405208	0.999937	0.153862	0.952081	0.564361	0.999958	0.153862	0.329181	0.0952035	0.402599
ACSM3_4	XM_015104111.1	101121307	0.0321246	-0.485457	0.723482	0.999968	0.0546567	-5.00331	0.00637483	0.305235	0	NaN	NaN	NaN	0.0642493	-0.502887	0.776655	0.99998	0.0450641	-4.69161	0.0595639	0.999998	0.0642493	-5.22904	0.041297	0.954213	0.0450641	-4.71192	0.0627964	0.939479	0.0642493	-5.24214	0.043254	0.670889	0	0	0.0642493	0.0450641
ACSM4_1	XM_004020816.3	101120794	0.628803	-0.155261	0.807169	0.999968	0.638592	-0.174484	0.779203	0.999995	0.596546	-0.216754	0.83409	0.999972	0.661059	-0.121233	0.901982	0.99998	0.616125	-0.209918	0.835816	0.999998	0.661059	-0.314712	0.75304	0.999996	0.616125	-0.0233713	0.981971	0.999937	0.661059	-0.122049	0.902069	0.999958	0.596546	0.556021	0.661059	0.616125
ACSM5_1	XM_015104104.1	101112785	0.00712118	2.54238	0.127732	0.999968	0.00712118	2.44414	0.144365	0.999995	0.0142424	3.40607	0.150769	0.999972	0	NaN	NaN	NaN	0.0142424	3.3175	0.160986	0.999998	0.0142424	3.35957	0.151072	0.999996	0	NaN	NaN	NaN	0	NaN	NaN	NaN	0	0.0142424	0	0
ACSM5_2	XM_015104105.1	101112785	0	NaN	NaN	NaN	0	NaN	NaN	NaN	0	NaN	NaN	NaN	0	NaN	NaN	NaN	0	NaN	NaN	NaN	0	NaN	NaN	NaN	0	NaN	NaN	NaN	0	NaN	NaN	NaN	0	0	0	0
ACSM5_3	XM_015104106.1	101112785	0.0141266	-0.398411	0.75225	0.999968	0.0247237	-4.17792	0.0165535	0.480617	0	NaN	NaN	NaN	0.0282532	-0.412075	0.801043	0.99998	0.0211943	-3.95597	0.0924028	0.999998	0.0282532	-4.34941	0.0817324	0.999996	0.0211943	-3.98281	0.0933806	0.999937	0.0282532	-4.38999	0.0827159	0.836991	0	0	0.0282532	0.0211943
ACSM5_4	XM_015104103.1	101112785	0.0141317	-3.38437	0.0587604	0.999968	0.0141317	-3.45526	0.0529428	0.794765	0	NaN	NaN	NaN	0.0282633	-4.27815	0.0915214	0.99998	0	NaN	NaN	NaN	0.0282633	-4.34941	0.0817541	0.999996	0	NaN	NaN	NaN	0.0282633	-4.38999	0.0827513	0.836991	0	0	0.0282633	0
ACSM5_5	XM_012104195.2	101112785	0	NaN	NaN	NaN	0	NaN	NaN	NaN	0	NaN	NaN	NaN	0	NaN	NaN	NaN	0	NaN	NaN	NaN	0	NaN	NaN	NaN	0	NaN	NaN	NaN	0	NaN	NaN	NaN	0	0	0	0
ACSM5_6	XM_015104107.1	101112785	0.031826	-1.16308	0.326064	0.999968	0.0347706	1.68364	0.157724	0.999995	0.0427479	-0.736809	0.621282	0.999972	0.0209041	-3.51975	0.154587	0.99998	0.0267933	3.9571	0.115406	0.999998	0.0267933	0.420066	0.804068	0.999996	0.0427479	4.57699	0.0550203	0.907622	0.0427479	1.1352	0.451786	0.999958	0.0427479	0.0267933	0.0209041	0
ACSS1_1	XM_015099680.1	780456	8.97914	-0.476379	0.34978	0.999968	8.67866	0.293946	0.564834	0.999995	11.381	-0.957643	0.0801301	0.999972	6.97627	0.0556217	0.937726	0.99998	6.97627	-0.258854	0.692838	0.999998	6.5773	-0.195916	0.744264	0.999996	11.381	0.661577	0.330508	0.999937	11.381	0.725318	0.243154	0.999958	11.381	5.97634	6.5773	6.97627
ACSS2_1	XM_004014514.3	101114126	0.210254	0.0258245	0.981416	0.999968	0.319379	1.79795	0.0932369	0.958601	0.326645	-0.0232553	0.985005	0.999972	0.0938636	0.130732	0.939529	0.99998	0.326645	1.73408	0.203067	0.999998	0.326645	1.87726	0.205784	0.999996	0.312113	1.73006	0.257756	0.999937	0.312113	1.87414	0.242863	0.999958	0.312113	0.326645	0.0723963	0.0938636
ACSS2_2	XM_004014513.3	101114126	3.09809	0.184657	0.672524	0.999968	3.3265	0.37873	0.375616	0.999995	3.49228	-0.16458	0.767061	0.999972	3.03547	0.620136	0.367643	0.99998	3.16071	0.03711	0.952312	0.999998	3.16071	0.664704	0.233559	0.999996	3.49228	0.175021	0.789454	0.999937	3.49228	0.801522	0.198223	0.999958	3.49228	3.16071	1.9419	3.03547
ACSS3_1	XM_015094557.1	101103801	1.61202	-0.800856	0.202106	0.999968	1.31226	0.0233331	0.97069	0.999995	1.78418	-1.16219	0.196855	0.999972	1.43986	-0.474344	0.610919	0.99998	1.02654	-0.381212	0.696787	0.999998	1.43986	-0.848464	0.34479	0.999996	1.78418	0.744162	0.413234	0.999937	1.78418	0.275918	0.754943	0.999958	1.78418	0.84034	1.43986	1.02654
ACTA1_1	XM_004021341.2	101107662	8.53189	0.0455024	0.928604	0.999968	10.7546	-0.983331	0.0396262	0.712667	6.56543	0.418045	0.504496	0.999972	11.0109	-0.143882	0.826173	0.99998	10.4984	-0.703208	0.212862	0.999998	11.0109	-0.846159	0.178184	0.999996	10.4984	-1.14638	0.0727143	0.999937	11.0109	-1.2832	0.0593422	0.746666	4.74623	6.56543	11.0109	10.4984
ACTA2_1	XM_004020019.2	101121051	22.801	-0.491618	0.303578	0.999968	26.7608	0.980114	0.0309904	0.64618	33.1212	-0.732711	0.24363	0.999972	12.4807	-0.0905872	0.863316	0.99998	20.4004	0.651024	0.150947	0.999998	20.4004	0.56619	0.232638	0.999996	33.1212	1.33306	0.0381454	0.80527	33.1212	1.25241	0.0537369	0.726744	33.1212	20.4004	12.4807	12.2507
ACTB_1_1	NM_001009784.1	443052	0.0101719	1.61132	0.333612	0.999968	0.00559928	-0.0850213	0.953025	0.999995	0.00914535	1.60081	0.501946	0.999972	0.0111986	1.60632	0.490752	0.99998	0.0111986	-0.109537	0.947611	0.999998	0.00914535	1.54484	0.512958	0.999996	0.0111986	-1.69588	0.470914	0.999937	0	NaN	NaN	NaN	0	0.00914535	0	0.0111986
ACTB_2_1	NM_001009784.1	443052	2621.43	0.0554118	0.850048	0.999968	2670.03	0.0727246	0.800254	0.999995	2795.26	-0.172373	0.707902	0.999972	2698.05	0.27258	0.498705	0.99998	2698.05	-0.129504	0.766102	0.999998	2544.81	0.152411	0.715049	0.999996	2795.26	0.0152198	0.974711	0.999937	2795.26	0.298632	0.517698	0.999958	2795.26	2544.81	2206.08	2698.05
ACTBL2_1	XM_012096894.2	101110871	0.00561547	-0.559031	0.605046	0.999968	0.00547941	0.495107	0.646574	0.999995	0.00688338	-0.518845	0.722863	0.999972	0.00434757	-0.677487	0.664739	0.99998	0.00407543	0.619916	0.697917	0.999998	0.00434757	-0.0481005	0.974426	0.999996	0.00688338	1.10451	0.486364	0.999937	0.00688338	0.447452	0.754859	0.999958	0.00688338	0.00407543	0.00434757	0.00248616
ACTC1_1	XM_004010972.3	101111554	4.17592	-0.194445	0.751154	0.999968	5.31518	-1.08559	0.063755	0.85201	3.36182	0.772724	0.380568	0.999972	6.4171	-0.660985	0.418808	0.99998	4.21326	-0.380522	0.632177	0.999998	6.4171	-1.03031	0.187778	0.999996	4.21326	-1.16547	0.178832	0.999937	6.4171	-1.81096	0.031024	0.5911	1.93474	3.36182	6.4171	4.21326
ACTG1_1	XM_004013078.3	443340	2870.99	0.097628	0.724941	0.999968	2815.43	-0.1234	0.64945	0.999995	2771.23	0.0314619	0.943598	0.999972	2970.75	0.137887	0.723901	0.99998	2970.75	-0.164118	0.696745	0.999998	2771.23	-0.0129526	0.974034	0.999996	2970.75	-0.219903	0.630656	0.999937	2660.1	-0.0656276	0.883446	0.999958	2597.33	2771.23	2660.1	2970.75
ACTG2_1	XM_004006081.2	101114256	0.236245	-1.40215	0.172578	0.999968	0.257083	1.79609	0.077523	0.903298	0.39524	-1.70886	0.218358	0.999972	0.077249	-0.56163	0.701854	0.99998	0.118925	1.03503	0.449471	0.999998	0.118925	0.588859	0.660922	0.999996	0.39524	2.71662	0.0797783	0.999937	0.39524	2.13812	0.154134	0.999958	0.39524	0.118925	0.077249	0.0544012
ACTL6A_1	XM_015092540.1	101108709	21.168	0.112815	0.583507	0.999968	20.6617	-0.116902	0.552889	0.999995	20.4638	0.0579386	0.856357	0.999972	21.8721	0.147271	0.629086	0.99998	21.8721	-0.146694	0.621061	0.999998	20.4638	0.0109088	0.968947	0.999996	21.8721	-0.22825	0.507589	0.999937	19.4512	-0.0668181	0.831947	0.999958	18.8157	20.4638	19.4512	21.8721
ACTL6B_1	XM_004021008.3	101103114	0.00229778	1.02641	0.561441	0.999968	0.00229778	0.919197	0.603537	0.999995	0.00459556	1.60081	0.501946	0.999972	0	NaN	NaN	NaN	0.00459556	1.51457	0.526097	0.999998	0.00459556	1.54484	0.512958	0.999996	0	NaN	NaN	NaN	0	NaN	NaN	NaN	0	0.00459556	0	0
ACTL7A_1	XM_015092919.1	101115937	0.0021471	0.0262236	0.985504	0.999968	0.00424891	1.50276	0.368093	0.999995	0.0042942	-0.0174971	0.991625	0.999972	0	NaN	NaN	NaN	0.00420361	1.51457	0.526097	0.999998	0.00420361	1.54484	0.512958	0.999996	0.0042942	1.47407	0.532428	0.999937	0.0042942	1.50736	0.518611	0.999958	0.0042942	0.00420361	0	0
ACTL7B_1	XM_004004029.3	101116203	0.0030987	1.02647	0.561417	0.999968	0.0030987	-1.08081	0.540269	0.999995	0	NaN	NaN	NaN	0.00619741	1.60632	0.490752	0.99998	0.00619741	-1.6573	0.476282	0.999998	0	NaN	NaN	NaN	0.00619741	-1.69588	0.470914	0.999937	0	NaN	NaN	NaN	0	0	0	0.00619741
ACTL8_1	XM_015092934.1	101106921	0.155718	2.08874	0.0551256	0.999968	0.111128	-0.572762	0.603834	0.999995	0.147953	4.09178	0.0279521	0.814781	0.163483	1.34978	0.359429	0.99998	0.163483	-0.160744	0.915383	0.999998	0.147953	1.19764	0.403004	0.999996	0.163483	-4.27831	0.0241987	0.709111	0.0587732	-2.97786	0.0748145	0.807585	0.005698	0.147953	0.0587732	0.163483
ACTL9_1	XM_004023176.3	101104573	0	NaN	NaN	NaN	0	NaN	NaN	NaN	0	NaN	NaN	NaN	0	NaN	NaN	NaN	0	NaN	NaN	NaN	0	NaN	NaN	NaN	0	NaN	NaN	NaN	0	NaN	NaN	NaN	0	0	0	0
ACTN1_1	XM_015097138.1	101122194	91.9199	0.0597563	0.826182	0.999968	92.1342	0.0333191	0.900453	0.999995	93.071	-0.0725581	0.864473	0.999972	92.6423	0.174099	0.657329	0.99998	92.6423	-0.0723125	0.847993	0.999998	91.1974	0.110894	0.775677	0.999996	93.071	-0.0270393	0.95223	0.999937	93.071	0.160514	0.718506	0.999958	93.071	91.1974	79.7437	92.6423
ACTN2_1	XM_004021370.3	101116372	0.305276	0.317012	0.631784	0.999968	0.277479	0.0016101	0.998047	0.999995	0.307801	0.245162	0.821709	0.999972	0.302751	0.392236	0.709899	0.99998	0.307801	-0.0491128	0.962151	0.999998	0.307801	0.339567	0.736743	0.999996	0.302751	-0.312658	0.77994	0.999937	0.247156	0.079857	0.941177	0.999958	0.247156	0.307801	0.232144	0.302751
ACTN3_1	XM_012102161.2	101115917	1.59317	-0.0306034	0.944507	0.999968	1.66596	0.0783232	0.856155	0.999995	1.74576	-0.17386	0.80716	0.999972	1.58892	0.101538	0.885861	0.99998	1.58892	-0.0503304	0.939296	0.999998	1.58616	0.0645648	0.923788	0.999996	1.74576	0.103375	0.889791	0.999937	1.74576	0.214217	0.773142	0.999958	1.74576	1.58616	1.44059	1.58892
ACTN4_1	XM_015100203.1	101111737	141.598	0.0561217	0.827755	0.999968	137.85	-0.0427186	0.865805	0.999995	145.025	0.0865669	0.839295	0.999972	138.171	0.00626434	0.987191	0.99998	145.025	0.0093218	0.980534	0.999998	145.025	0.0264512	0.945792	0.999996	138.171	-0.103575	0.817278	0.999937	134.513	-0.082115	0.852972	0.999958	130.676	145.025	134.513	138.171
ACTR10_1	XM_012181718.2	101115545	17.1724	0.0545346	0.788954	0.999968	16.9795	0.02059	0.916406	0.999995	17.604	0.0321507	0.918178	0.999972	16.7408	0.0569712	0.853186	0.99998	17.604	0.0218464	0.941386	0.999998	17.604	0.0890911	0.754449	0.999996	16.7408	-0.0368187	0.914636	0.999937	16.3549	0.0344772	0.91249	0.999958	16.3549	17.604	15.7952	16.7408
ACTR1A_1	XM_004020147.2	101108440	54.4196	0.0293704	0.895384	0.999968	53.2245	-0.0514931	0.811482	0.999995	55.9928	0.0938813	0.776562	0.999972	53.455	-0.0535332	0.865061	0.99998	55.9928	0.0330499	0.91579	0.999998	55.9928	-0.00954899	0.97468	0.999996	52.8464	-0.0828748	0.811606	0.999937	53.455	-0.1218	0.714358	0.999958	50.4562	55.9928	53.455	52.8464
ACTR1B_1	XM_015094509.1	101112894	8.20442	0.083871	0.730718	0.999968	8.16029	-0.145587	0.538914	0.999995	7.96221	0.0551214	0.893411	0.999972	8.44663	0.0895817	0.81649	0.99998	8.44663	-0.151138	0.666106	0.999998	7.96221	-0.0477059	0.893529	0.999996	8.44663	-0.231981	0.566768	0.999937	7.87394	-0.127634	0.741008	0.999958	7.29472	7.96221	7.87394	8.44663
ACTR1B_2	XM_012173822.2	101112894	0.192149	0.448289	0.614862	0.999968	0.186677	-0.420149	0.635387	0.999995	0.143091	-0.0685651	0.958394	0.999972	0.241208	0.840481	0.519654	0.99998	0.241208	-0.81713	0.540486	0.999998	0.143091	0.0597641	0.962504	0.999996	0.241208	-0.767666	0.582904	0.999937	0.135927	0.0825593	0.949231	0.999958	0.135927	0.143091	0.132146	0.241208
ACTR1B_3	XM_012173821.2	101112894	0.0201325	-1.51004	0.269202	0.999968	0.0201325	1.49365	0.273424	0.999995	0.0402649	-5.11822	0.0423966	0.932778	0.0116571	3.47311	0.144355	0.99998	0.0116571	-3.52056	0.137969	0.999998	0	NaN	NaN	NaN	0.0402649	1.58826	0.360876	0.999937	0.0402649	5.06452	0.0477761	0.696433	0.0402649	0	0	0.0116571
ACTR2_1	XM_015094303.1	101112965	0.173734	0.0679131	0.952658	0.999968	0.182834	-0.265023	0.816128	0.999995	0.2142	1.09174	0.502918	0.999972	0.2324	-0.771632	0.613798	0.99998	0.2142	0.641286	0.668176	0.999998	0.2324	-0.131658	0.923132	0.999996	0.133268	-0.467731	0.784862	0.999937	0.2324	-1.22863	0.45262	0.999958	0.095702	0.2142	0.2324	0.133268
ACTR2_2	XM_015094304.1	101112965	96.4119	-0.0173001	0.947708	0.999968	98.4798	0.024021	0.925773	0.999995	99.3208	-0.0724459	0.861829	0.999972	95.185	0.0177753	0.962861	0.99998	97.6389	-0.00652098	0.986319	0.999998	97.6389	0.020962	0.95573	0.999996	99.3208	0.0399861	0.927616	0.999937	99.3208	0.0713271	0.868046	0.999958	99.3208	97.6389	91.634	95.185
ACTR3_1	XM_015093450.1	101108990	132.946	-0.0689103	0.802531	0.999968	139.05	0.129586	0.631488	0.999995	148.524	-0.241085	0.588951	0.999972	128.315	0.0951356	0.813302	0.99998	129.576	-0.0218687	0.9564	0.999998	129.576	0.0799015	0.834178	0.999996	148.524	0.186766	0.70172	0.999937	148.524	0.291753	0.523049	0.999958	148.524	129.576	117.368	128.315
ACTR3B_1	XM_015095463.1	101105653	0.611291	0.271164	0.778304	0.999968	0.701012	-0.884082	0.351108	0.999995	0.459648	0.442954	0.771845	0.999972	0.762933	0.172853	0.885233	0.99998	0.762933	-0.762618	0.539892	0.999998	0.639091	-0.574728	0.671626	0.999996	0.762933	-1.22466	0.372265	0.999937	0.639091	-1.02263	0.499965	0.999958	0.286262	0.459648	0.639091	0.762933
ACTR3B_2	XM_015095461.1	101105653	0.721112	-0.00769	0.99366	0.999968	0.929458	0.865023	0.362246	0.999995	1.28877	1.08832	0.329823	0.999972	0.833174	-2.32306	0.137319	0.99998	1.28877	2.92051	0.0364988	0.968807	1.28877	0.598145	0.613509	0.999996	0.570145	1.82104	0.227766	0.999937	0.833174	-0.513795	0.688805	0.999958	0.570145	1.28877	0.833174	0.153452
ACTR3B_3	XM_015095460.1	101105653	1.63948	0.232828	0.687965	0.999968	1.62621	-0.266397	0.640092	0.999995	1.46145	-0.215336	0.819188	0.999972	1.96205	0.584995	0.514372	0.99998	1.96205	-0.625494	0.485378	0.999998	1.31691	-0.031222	0.97392	0.999996	1.96205	-0.444378	0.63273	0.999937	1.46145	0.153633	0.877593	0.999958	1.46145	1.31691	1.29037	1.96205
ACTR3B_4	XM_012177383.2	101105653	0.0171773	-0.86513	0.452594	0.999968	0.023129	-2.4716	0.0460535	0.759318	0.00340152	-0.0173865	0.991708	0.999972	0.0315237	-1.02376	0.506783	0.99998	0.0147343	-1.8451	0.295616	0.999998	0.0315237	-2.90658	0.0916992	0.999996	0.0147343	-1.88976	0.288144	0.999937	0.0315237	-2.91875	0.0921217	0.873974	0.00283093	0.00340152	0.0315237	0.0147343
ACTR3B_5	XM_012177381.2	101105653	0	NaN	NaN	NaN	0	NaN	NaN	NaN	0	NaN	NaN	NaN	0	NaN	NaN	NaN	0	NaN	NaN	NaN	0	NaN	NaN	NaN	0	NaN	NaN	NaN	0	NaN	NaN	NaN	0	0	0	0
ACTR3B_6	XM_012177382.2	101105653	0.00915313	-2.585	0.122928	0.999968	0.00584207	-0.528841	0.681623	0.999995	0.00662212	-2.31413	0.304155	0.999972	0.0116841	-2.83138	0.233149	0.99998	0	NaN	NaN	NaN	0.0116841	-2.90671	0.215964	0.999996	0.00662212	2.21028	0.333682	0.999937	0.0116841	-0.584773	0.723327	0.999958	0.00662212	0	0.0116841	0
ACTR3B_7	XM_015095462.1	101105653	0.605849	-0.446088	0.589458	0.999968	0.612973	0.430574	0.600907	0.999995	0.633993	-0.0339622	0.977365	0.999972	0.619744	-1.04889	0.434046	0.99998	0.633993	1.03487	0.441997	0.999998	0.633993	0.00657124	0.995573	0.999996	0.591954	1.058	0.430743	0.999937	0.619744	0.0170284	0.988601	0.999958	0.591954	0.633993	0.619744	0.293416
ACTR5_1	XM_012189463.2	101105517	4.41481	-0.0292615	0.903417	0.999968	4.50094	0.0262448	0.911009	0.999995	4.50799	-0.0691427	0.862854	0.999972	4.32163	-0.00605198	0.987516	0.99998	4.50799	0.00590607	0.986613	0.999998	4.50799	0.0103773	0.976474	0.999996	4.4939	0.0536746	0.893125	0.999937	4.4939	0.058985	0.877949	0.999958	4.4939	4.50799	4.29618	4.32163
ACTR6_1	XM_012174869.2	101104475	0.618653	-0.355944	0.725217	0.999968	0.585275	0.0779143	0.938278	0.999995	0.622782	0.193338	0.885238	0.999972	0.689538	-1.00302	0.490894	0.99998	0.622782	0.788884	0.59423	0.999998	0.689538	-0.220421	0.829575	0.999996	0.547768	0.564844	0.740564	0.999937	0.689538	-0.442746	0.738355	0.999958	0.547768	0.622782	0.689538	0.340536
ACTR6_2	XM_004006649.3	101104475	6.0877	-0.038529	0.895812	0.999968	6.12797	0.015953	0.955624	0.999995	6.21122	-0.128667	0.780668	0.999972	6.13069	0.0442742	0.920413	0.99998	6.13069	-0.0575585	0.898045	0.999998	6.04472	-0.00687657	0.986471	0.999996	6.21122	0.0506764	0.918126	0.999937	6.21122	0.105365	0.813591	0.999958	6.21122	6.04472	5.90591	6.13069
ACTR8_1	XM_015102369.1	101110005	4.1418	0.101958	0.652522	0.999968	3.98585	-0.0644057	0.771702	0.999995	4.18999	0.132358	0.721002	0.999972	4.0936	0.0554308	0.878787	0.99998	4.18999	-0.0175013	0.960919	0.999998	4.18999	0.0497309	0.882032	0.999996	4.0936	-0.170421	0.656372	0.999937	3.8781	-0.0984076	0.795429	0.999958	3.63571	4.18999	3.8781	4.0936
ACTRT2_1	XM_004013769.3	101102916	0	NaN	NaN	NaN	0	NaN	NaN	NaN	0	NaN	NaN	NaN	0	NaN	NaN	NaN	0	NaN	NaN	NaN	0	NaN	NaN	NaN	0	NaN	NaN	NaN	0	NaN	NaN	NaN	0	0	0	0
ACTRT3_1	XM_012099685.2	101120792	0.168626	-0.0844198	0.915139	0.999968	0.193159	-0.502905	0.520111	0.999995	0.142418	-0.102953	0.932535	0.999972	0.198683	-0.0923701	0.940949	0.99998	0.187636	-0.495134	0.682616	0.999998	0.198683	-0.563176	0.660634	0.999996	0.187636	-0.41638	0.735441	0.999937	0.198683	-0.5021	0.689545	0.999958	0.138569	0.142418	0.198683	0.187636
ACVR1_1	XM_004004681.3	443161	3.86672	0.0402107	0.887313	0.999968	3.9463	0.0771146	0.780163	0.999995	4.05577	0.0336463	0.937209	0.999972	3.67768	0.0253347	0.95552	0.99998	4.05577	0.0944629	0.8203	0.999998	4.05577	0.130626	0.733566	0.999996	3.83684	0.0377758	0.939017	0.999937	3.83684	0.0770955	0.865026	0.999958	3.83684	4.05577	3.50113	3.67768
ACVR1_2	XM_012136681.2	443161	0.0430502	0.790597	0.422443	0.999968	0.0409538	0.676971	0.490485	0.999995	0.0495256	0.404174	0.780823	0.999972	0.0365749	1.36078	0.317831	0.99998	0.0495256	0.338833	0.803725	0.999998	0.0495256	1.73812	0.231446	0.999996	0.0365749	-0.104053	0.941865	0.999937	0.032382	1.29679	0.379995	0.999958	0.032382	0.0495256	0.0138892	0.0365749
ACVR1B_1	XM_012174234.2	101113836	0.855485	0.0285817	0.9104	0.999968	0.876573	0.0538934	0.82846	0.999995	0.881448	-0.0271542	0.947686	0.999972	0.829521	0.0657512	0.865222	0.99998	0.881448	0.026671	0.938797	0.999998	0.881448	0.10148	0.772544	0.999996	0.871698	0.0231688	0.95604	0.999937	0.871698	0.0992978	0.812942	0.999958	0.871698	0.881448	0.77553	0.829521
ACVR1C_1	XM_015093411.1	101111867	0	NaN	NaN	NaN	0	NaN	NaN	NaN	0	NaN	NaN	NaN	0	NaN	NaN	NaN	0	NaN	NaN	NaN	0	NaN	NaN	NaN	0	NaN	NaN	NaN	0	NaN	NaN	NaN	0	0	0	0
ACVR1C_2	XM_015093412.1	101111867	0.00109301	-0.558835	0.681102	0.999968	0.00153979	-2.08293	0.202085	0.999995	0	NaN	NaN	NaN	0.00218602	-0.677554	0.68593	0.99998	0.000893569	-1.65726	0.476293	0.999998	0.00218602	-2.36947	0.300586	0.999996	0.000893569	-1.69583	0.470928	0.999937	0.00218602	-2.40201	0.302766	0.999958	0	0	0.00218602	0.000893569
ACVR1C_3	XM_012136730.2	101111867	0	NaN	NaN	NaN	0	NaN	NaN	NaN	0	NaN	NaN	NaN	0	NaN	NaN	NaN	0	NaN	NaN	NaN	0	NaN	NaN	NaN	0	NaN	NaN	NaN	0	NaN	NaN	NaN	0	0	0	0
ACVR1C_4	XM_012136741.2	101111867	0	NaN	NaN	NaN	0	NaN	NaN	NaN	0	NaN	NaN	NaN	0	NaN	NaN	NaN	0	NaN	NaN	NaN	0	NaN	NaN	NaN	0	NaN	NaN	NaN	0	NaN	NaN	NaN	0	0	0	0
ACVR1C_5	XM_012136694.2	101111867	0	NaN	NaN	NaN	0	NaN	NaN	NaN	0	NaN	NaN	NaN	0	NaN	NaN	NaN	0	NaN	NaN	NaN	0	NaN	NaN	NaN	0	NaN	NaN	NaN	0	NaN	NaN	NaN	0	0	0	0
ACVR1C_6	XM_012136722.2	101111867	0	NaN	NaN	NaN	0	NaN	NaN	NaN	0	NaN	NaN	NaN	0	NaN	NaN	NaN	0	NaN	NaN	NaN	0	NaN	NaN	NaN	0	NaN	NaN	NaN	0	NaN	NaN	NaN	0	0	0	0
ACVR1C_7	XM_012136704.2	101111867	0.000545476	-0.973566	0.581712	0.999968	0.000545476	-1.08082	0.540263	0.999995	0	NaN	NaN	NaN	0.00109095	-1.5651	0.511502	0.99998	0	NaN	NaN	NaN	0.00109095	-1.62511	0.4896	0.999996	0	NaN	NaN	NaN	0.00109095	-1.6636	0.484417	0.999958	0	0	0.00109095	0
ACVR2A_1	XM_012111024.2	443304	0.881012	0.0943619	0.890854	0.999968	0.869644	-0.150522	0.825247	0.999995	0.915265	0.300585	0.788677	0.999972	0.892529	-0.110844	0.916883	0.99998	0.915265	0.0464615	0.96637	0.999998	0.915265	-0.0412014	0.967269	0.999996	0.846758	-0.262957	0.819969	0.999937	0.892529	-0.3511	0.738434	0.999958	0.705911	0.915265	0.892529	0.846758
ACVR2A_2	NM_001009293.1	443304	2.89885	0.446324	0.358043	0.999968	2.67416	-0.293687	0.541589	0.999995	2.77487	0.587605	0.485317	0.999972	3.02284	0.310476	0.676078	0.99998	3.02284	-0.161142	0.813355	0.999998	2.77487	0.159254	0.823673	0.999996	3.02284	-0.781423	0.349574	0.999937	2.32548	-0.455542	0.583357	0.999958	1.78624	2.77487	2.32548	3.02284
ACVR2B_1	XM_012099394.2	443156	0.705652	-0.206487	0.524301	0.999968	0.722711	0.207267	0.510977	0.999995	0.727221	-0.0783909	0.873298	0.999972	0.684082	-0.382055	0.465993	0.99998	0.718201	0.386435	0.461385	0.999998	0.718201	0.0141892	0.974605	0.999996	0.727221	0.440105	0.44689	0.999937	0.727221	0.0733635	0.887743	0.999958	0.727221	0.718201	0.684082	0.530951
ACVR2B_2	XM_012099393.2	443156	0.051546	0.319491	0.725603	0.999968	0.0480092	-0.169762	0.851945	0.999995	0.0555157	0.664914	0.645184	0.999972	0.048442	-0.0234674	0.985529	0.99998	0.0555157	0.151302	0.909305	0.999998	0.0555157	0.152455	0.912241	0.999996	0.0475764	-0.576915	0.678136	0.999937	0.048442	-0.571735	0.680261	0.999958	0.0312394	0.0555157	0.048442	0.0475764
ACVRL1_1	XM_015093920.1	101114095	0.179676	0.421262	0.609429	0.999968	0.209408	0.994121	0.218752	0.999995	0.230906	0.21668	0.860191	0.999972	0.128445	0.733402	0.586727	0.99998	0.230906	0.762447	0.532118	0.999998	0.230906	1.55793	0.228397	0.999996	0.18791	0.526473	0.671525	0.999937	0.18791	1.28543	0.329759	0.999958	0.18791	0.230906	0.0775439	0.128445
ACY1_1	XM_012099974.2	101113801	0.534311	-1.12872	0.352069	0.999968	0.510199	-0.84192	0.488536	0.999995	0.405297	-1.74547	0.311322	0.999972	0.663325	-0.816243	0.586189	0.99998	0.357072	-1.50663	0.342825	0.999998	0.663325	-2.3024	0.174458	0.999996	0.405297	0.2494	0.872613	0.999937	0.663325	-0.555436	0.732509	0.999958	0.405297	0.129894	0.663325	0.357072
ACY1_2	XM_012099973.2	101113801	0.411493	-0.161171	0.894042	0.999968	0.444186	0.469736	0.696588	0.999995	0.45632	0.110628	0.945048	0.999972	0.390935	-0.592086	0.717474	0.99998	0.45632	0.855232	0.594284	0.999998	0.45632	0.281886	0.858612	0.999996	0.432052	0.73108	0.656285	0.999937	0.432052	0.131347	0.935033	0.999958	0.432052	0.45632	0.390935	0.230857
ACY1_3	XM_004018411.3	101113801	7.83043	-0.111694	0.736171	0.999968	9.41707	0.659088	0.0301876	0.636654	10.1601	-0.272886	0.52097	0.999972	6.07791	0.112182	0.82703	0.99998	8.67402	0.479447	0.297847	0.999998	8.67402	0.599857	0.180887	0.999996	10.1601	0.72465	0.136199	0.999937	10.1601	0.850553	0.0712832	0.797059	10.1601	8.67402	5.50075	6.07791
ACYP1_1	XM_012182065.1	101109618	0.253193	0.146103	0.87052	0.999968	0.271131	0.309939	0.728961	0.999995	0.295706	-0.274747	0.825129	0.999972	0.259831	0.686326	0.630203	0.99998	0.259831	-0.13998	0.917696	0.999998	0.246555	0.563517	0.680926	0.999996	0.295706	0.137388	0.91726	0.999937	0.295706	0.84049	0.535626	0.999958	0.295706	0.246555	0.164684	0.259831
ACYP1_2	XM_004010797.3	101109618	11.3607	-0.0326557	0.924776	0.999968	11.9388	-0.168749	0.617329	0.999995	11.4156	-0.256581	0.668127	0.999972	12.5719	0.156001	0.768391	0.99998	12.5719	-0.361817	0.497387	0.999998	11.3057	-0.198693	0.708882	0.999996	12.5719	-0.130261	0.823923	0.999937	11.4156	0.0416235	0.940615	0.999958	11.4156	10.1363	11.3057	12.5719
ACYP2_1	XM_015094385.1	105608759	3.02771	0.0463777	0.939085	0.999968	3.21884	0.295002	0.621246	0.999995	3.74535	0.328039	0.71897	0.999972	2.97231	-0.305924	0.739242	0.99998	3.74535	0.618159	0.476186	0.999998	3.74535	0.326439	0.679517	0.999996	2.69234	0.273623	0.781743	0.999937	2.97231	-0.01579	0.986555	0.999958	2.69234	3.74535	2.97231	2.31006
ADA_1	XM_015099501.1	101106352	19.9627	-0.0158745	0.947389	0.999968	22.066	-0.315997	0.163864	0.999995	18.5315	0.0277245	0.936408	0.999972	22.7437	-0.0650266	0.854637	0.99998	21.3883	-0.261198	0.385396	0.999998	22.7437	-0.313119	0.339984	0.999996	21.3883	-0.305923	0.426847	0.999937	22.7437	-0.361598	0.336209	0.999958	17.1816	18.5315	22.7437	21.3883
ADAD1_1	XM_012097535.2	101104272	0.0051098	2.02628	0.209227	0.999968	0.0051098	1.91709	0.235797	0.999995	0.0102196	2.81393	0.209792	0.999972	0	NaN	NaN	NaN	0.0102196	2.72614	0.225299	0.999998	0.0102196	2.76559	0.209985	0.999996	0	NaN	NaN	NaN	0	NaN	NaN	NaN	0	0.0102196	0	0
ADAD1_2	XM_015101538.1	101104272	0.00240377	-0.973566	0.581712	0.999968	0.00240377	-1.08082	0.540263	0.999995	0	NaN	NaN	NaN	0.00480754	-1.5651	0.511502	0.99998	0	NaN	NaN	NaN	0.00480754	-1.62511	0.4896	0.999996	0	NaN	NaN	NaN	0.00480754	-1.6636	0.484417	0.999958	0	0	0.00480754	0
ADAD1_3	XM_004017274.3	101104272	0	NaN	NaN	NaN	0	NaN	NaN	NaN	0	NaN	NaN	NaN	0	NaN	NaN	NaN	0	NaN	NaN	NaN	0	NaN	NaN	NaN	0	NaN	NaN	NaN	0	NaN	NaN	NaN	0	0	0	0
ADAD2_1	XM_015100147.1	101123319	0	NaN	NaN	NaN	0	NaN	NaN	NaN	0	NaN	NaN	NaN	0	NaN	NaN	NaN	0	NaN	NaN	NaN	0	NaN	NaN	NaN	0	NaN	NaN	NaN	0	NaN	NaN	NaN	0	0	0	0
ADAL_1	XM_004017927.3	101106885	3.85906	-0.0351105	0.930437	0.999968	4.18571	-0.286042	0.468545	0.999995	3.99189	0.342633	0.611975	0.999972	4.64519	-0.358438	0.55905	0.99998	3.99189	0.0770169	0.900108	0.999998	4.64519	-0.275607	0.592391	0.999996	3.72624	-0.285378	0.693475	0.999937	4.64519	-0.631621	0.301024	0.999958	2.99243	3.99189	4.64519	3.72624
ADAL_2	XM_012098894.2	101106885	0.945757	0.213226	0.81033	0.999968	0.98256	-0.443038	0.614455	0.999995	0.749486	-0.104175	0.931725	0.999972	1.1492	0.435857	0.733099	0.99998	1.1492	-0.696681	0.499621	0.999998	0.815918	-0.247422	0.848395	0.999996	1.1492	-0.609228	0.601806	0.999937	0.815918	-0.160398	0.911798	0.999958	0.749486	0.742313	0.815918	1.1492
ADAM10_1	XM_004010565.3	101116733	17.3637	0.105695	0.703832	0.999968	18.4869	-0.415808	0.115851	0.999995	18.1313	0.676758	0.0724366	0.999972	20.3778	-0.333341	0.349524	0.99998	18.1313	0.067896	0.85621	0.999998	20.3778	-0.251892	0.490456	0.999996	16.5961	-0.629564	0.078716	0.999937	20.3778	-0.9452	0.0109986	0.38951	10.8761	18.1313	20.3778	16.5961
ADAM10_2	XM_012181456.2	101116733	0.326058	-0.0904114	0.919414	0.999968	0.339912	-0.194684	0.825991	0.999995	0.298927	-0.110788	0.928416	0.999972	0.353189	-0.07966	0.950466	0.99998	0.326634	-0.197105	0.86848	0.999998	0.353189	-0.271314	0.813594	0.999996	0.326634	-0.094638	0.944245	0.999937	0.353189	-0.170655	0.898415	0.999958	0.298927	0.292629	0.353189	0.326634
ADAM10_3	XM_015097007.1	101116733	0.0807627	-1.65858	0.0812986	0.999968	0.0599363	0.412735	0.672914	0.999995	0.0906166	-1.82593	0.204932	0.999972	0.0709089	-1.45727	0.298798	0.99998	0.0292559	0.124772	0.932644	0.999998	0.0709089	-1.26697	0.333417	0.999996	0.0906166	1.94203	0.190153	0.999937	0.0906166	0.521485	0.699232	0.999958	0.0906166	0.0292559	0.0709089	0.0240459
ADAM11_1	XM_015098831.1	101117948	0.2881	0.0907276	0.901971	0.999968	0.324128	0.472864	0.515327	0.999995	0.361764	0.264045	0.813348	0.999972	0.24088	-0.180271	0.881234	0.99998	0.361764	0.710393	0.543724	0.999998	0.361764	0.536602	0.638418	0.999996	0.286491	0.408431	0.727661	0.999937	0.286491	0.249512	0.831827	0.999958	0.286491	0.361764	0.24088	0.214435
ADAM12_1	XM_015103498.1	101106128	0.0649759	0.235991	0.797377	0.999968	0.0718897	0.545985	0.549518	0.999995	0.0738937	0.0494571	0.967576	0.999972	0.0560581	0.462194	0.757084	0.99998	0.0738937	0.391952	0.773791	0.999998	0.0738937	0.858398	0.514646	0.999996	0.0698857	0.296014	0.828475	0.999937	0.0698857	0.769627	0.561122	0.999958	0.0698857	0.0738937	0.039124	0.0560581
ADAM15_1	XM_015092283.1	101105128	0.638046	0.0173651	0.979849	0.999968	0.64034	0.00255053	0.996996	0.999995	0.665254	-0.16156	0.869547	0.999972	0.660666	0.164188	0.881902	0.99998	0.660666	-0.137926	0.89197	0.999998	0.615425	0.0351779	0.974291	0.999996	0.665254	-0.0115574	0.991078	0.999937	0.665254	0.165423	0.878828	0.999958	0.665254	0.615425	0.571271	0.660666
ADAM17_1	XM_004005676.3	101116815	16.3997	0.099035	0.648688	0.999968	16.2525	-0.171266	0.409965	0.999995	16.3091	0.18776	0.581583	0.999972	16.4904	0.000663739	0.998428	0.99998	16.4904	-0.0695121	0.826979	0.999998	16.3091	-0.0572994	0.858441	0.999996	16.4904	-0.279722	0.406702	0.999937	16.0145	-0.263824	0.419878	0.999958	13.7598	16.3091	16.0145	16.4904
ADAM19_1	XM_015096164.1	101113590	0.193768	2.04026	0.133368	0.999968	0.238745	6.01767	2.429e-06	0.00223838	0.3864	2.08315	0.176635	0.999972	0.00455625	-1.7379	0.322868	0.99998	0.3864	7.80857	1.65431e-05	0.0350631	0.3864	6.15964	8.37825e-05	0.0640626	0.0910897	5.65876	0.00384906	0.369144	0.0910897	4.01952	0.0238225	0.525914	0.0910897	0.3864	0.00455625	0.00113585
ADAM19_2	XM_015096163.1	101113590	2.74635	-0.0368326	0.887843	0.999968	3.12006	0.356444	0.153707	0.999995	3.26132	0.0861445	0.823814	0.999972	2.51391	-0.216778	0.542407	0.99998	3.26132	0.520802	0.159621	0.999998	3.26132	0.316804	0.327416	0.999996	2.97879	0.418523	0.291781	0.999937	2.97879	0.21527	0.562895	0.999958	2.97879	3.26132	2.51391	2.20685
ADAM2_1	XM_012105982.2	101120051	0.00215391	1.02651	0.561401	0.999968	0.00215391	-1.08085	0.540253	0.999995	0	NaN	NaN	NaN	0.00430781	1.6064	0.490728	0.99998	0.00430781	-1.65738	0.476255	0.999998	0	NaN	NaN	NaN	0.00430781	-1.69595	0.470891	0.999937	0	NaN	NaN	NaN	0	0	0	0
ADAM2_2	XM_012105979.2	101120051	0.001692	1.02648	0.561412	0.999968	0.001692	0.919263	0.603508	0.999995	0.003384	1.60094	0.501908	0.999972	0	NaN	NaN	NaN	0.003384	1.5147	0.526059	0.999998	0.003384	1.54497	0.512919	0.999996	0	NaN	NaN	NaN	0	NaN	NaN	NaN	0	0	0	0
ADAM2_3	XM_012105978.2	101120051	0	NaN	NaN	NaN	0	NaN	NaN	NaN	0	NaN	NaN	NaN	0	NaN	NaN	NaN	0	NaN	NaN	NaN	0	NaN	NaN	NaN	0	NaN	NaN	NaN	0	NaN	NaN	NaN	0.0014245	0	0	0
ADAM2_4	XM_012105981.2	101120051	0	NaN	NaN	NaN	0	NaN	NaN	NaN	0	NaN	NaN	NaN	0	NaN	NaN	NaN	0	NaN	NaN	NaN	0	NaN	NaN	NaN	0	NaN	NaN	NaN	0	NaN	NaN	NaN	0.00940928	0.00781142	0.0115118	0.00418704
ADAM22_1	XM_012176914.2	101116564	0	NaN	NaN	NaN	0	NaN	NaN	NaN	0	NaN	NaN	NaN	0	NaN	NaN	NaN	0	NaN	NaN	NaN	0	NaN	NaN	NaN	0	NaN	NaN	NaN	0	NaN	NaN	NaN	0.0390781	0.112221	0.127402	0.024788
ADAM22_2	XM_012176915.2	101116564	0	NaN	NaN	NaN	0	NaN	NaN	NaN	0	NaN	NaN	NaN	0	NaN	NaN	NaN	0	NaN	NaN	NaN	0	NaN	NaN	NaN	0	NaN	NaN	NaN	0	NaN	NaN	NaN	0.213694	0.312341	0.132467	0.0340463
ADAM22_3	XM_012176916.2	101116564	0.00071225	-0.973541	0.581723	0.999968	0.00071225	0.919239	0.603519	0.999995	0.0014245	-1.57053	0.500442	0.999972	0	NaN	NaN	NaN	0	NaN	NaN	NaN	0	NaN	NaN	NaN	0.0014245	1.4741	0.532419	0.999937	0.0014245	1.50739	0.518602	0.999958	5.87715	5.5172	0.909784	1.07546
ADAM22_4	XM_012176918.2	101116564	0.0104606	-0.652267	0.495329	0.999968	0.00861035	0.130139	0.89098	0.999995	0.00940928	-0.259927	0.855822	0.999972	0.0115118	-1.20447	0.389134	0.99998	0.00781142	0.757899	0.59492	0.999998	0.0115118	-0.437556	0.737972	0.999996	0.00940928	0.962164	0.528334	0.999937	0.0115118	-0.21006	0.878177	0.999958	0	0	0	0
ADAM23_1	XM_015093509.1	101105313	0.0832399	-0.386263	0.750027	0.999968	0.0760948	-0.0632787	0.958315	0.999995	0.112221	1.18733	0.458646	0.999972	0.127402	-2.16484	0.193712	0.99998	0.112221	1.84068	0.293527	0.999998	0.127402	-0.269119	0.865458	0.999996	0.0390781	0.657868	0.682964	0.999937	0.127402	-1.5026	0.306347	0.999958	0	0	0	0
ADAM28_1	XM_012119077.2	101120058	0.173193	-0.0267035	0.980992	0.999968	0.263017	1.6441	0.13016	0.999995	0.312341	0.452181	0.732045	0.999972	0.132467	-1.79672	0.289633	0.99998	0.312341	3.05053	0.0483536	0.999998	0.312341	1.25027	0.383927	0.999996	0.213694	2.55135	0.102192	0.999937	0.213694	0.738733	0.609731	0.999958	0	0	0	0.00430781
ADAM28_2	XM_004005253.3	101120058	3.39347	-0.0937284	0.928216	0.999968	5.69718	2.39421	0.0146065	0.451223	5.87715	-0.180096	0.896592	0.999972	1.07546	0.211202	0.843278	0.99998	5.5172	2.24188	0.0600874	0.999998	5.5172	2.46278	0.0605172	0.999996	5.87715	2.36364	0.021067	0.684839	5.87715	2.58272	0.0242371	0.530129	0	0.003384	0	0
ADAM29_1	XM_004005337.3	101112201	0	NaN	NaN	NaN	0	NaN	NaN	NaN	0	NaN	NaN	NaN	0	NaN	NaN	NaN	0	NaN	NaN	NaN	0	NaN	NaN	NaN	0	NaN	NaN	NaN	0	NaN	NaN	NaN	0	0	0	0
ADAM29_2	XM_015093277.1	101112201	0	NaN	NaN	NaN	0	NaN	NaN	NaN	0	NaN	NaN	NaN	0	NaN	NaN	NaN	0	NaN	NaN	NaN	0	NaN	NaN	NaN	0	NaN	NaN	NaN	0	NaN	NaN	NaN	0	0	0	0
ADAM32_1	XM_012105971.1	101115508	0	NaN	NaN	NaN	0	NaN	NaN	NaN	0	NaN	NaN	NaN	0	NaN	NaN	NaN	0	NaN	NaN	NaN	0	NaN	NaN	NaN	0	NaN	NaN	NaN	0	NaN	NaN	NaN	0	0	0	0
ADAM32_10	XM_012105967.1	101115508	0.00262853	-1.97601	0.236641	0.999968	0.00262853	-2.07581	0.21261	0.999995	0	NaN	NaN	NaN	0.00525707	-2.77744	0.235242	0.99998	0	NaN	NaN	NaN	0.00525707	-2.84577	0.222436	0.999996	0	NaN	NaN	NaN	0.00525707	-2.87077	0.221536	0.999958	0	0	0.00525707	0
ADAM32_11	XM_012105969.1	101115508	0.01588	-4.15232	0.0174635	0.673592	0.0125657	-1.60611	0.209235	0.999995	0.00662865	-3.1121	0.185823	0.999972	0.0251314	-4.74239	0.0566091	0.99998	0	NaN	NaN	NaN	0.0251314	-4.81951	0.0493685	0.999996	0.00662865	3.01487	0.20372	0.999937	0.0251314	-1.697	0.305094	0.999958	0.00662865	0	0.0251314	0
ADAM32_12	XM_012105968.2	101115508	0	NaN	NaN	NaN	0	NaN	NaN	NaN	0	NaN	NaN	NaN	0	NaN	NaN	NaN	0	NaN	NaN	NaN	0	NaN	NaN	NaN	0	NaN	NaN	NaN	0	NaN	NaN	NaN	0	0	0	0
ADAM32_2	XM_015104625.1	101115508	0	NaN	NaN	NaN	0	NaN	NaN	NaN	0	NaN	NaN	NaN	0	NaN	NaN	NaN	0	NaN	NaN	NaN	0	NaN	NaN	NaN	0	NaN	NaN	NaN	0	NaN	NaN	NaN	0	0	0	0
ADAM32_3	XM_012105964.1	101115508	0	NaN	NaN	NaN	0	NaN	NaN	NaN	0	NaN	NaN	NaN	0	NaN	NaN	NaN	0	NaN	NaN	NaN	0	NaN	NaN	NaN	0	NaN	NaN	NaN	0	NaN	NaN	NaN	0	0	0	0
ADAM32_4	XM_004021792.2	101115508	0.00517745	-0.946623	0.46704	0.999968	0.00517745	-1.0048	0.438508	0.999995	0.00483412	2.79645	0.231947	0.999972	0.0103549	-3.79243	0.125478	0.99998	0.00483412	2.70286	0.248568	0.999998	0.0103549	-1.12531	0.500253	0.999996	0	NaN	NaN	NaN	0.0103549	-3.88628	0.11686	0.946568	0	0.00483412	0.0103549	0
ADAM32_5	XM_012105965.1	101115508	0	NaN	NaN	NaN	0	NaN	NaN	NaN	0	NaN	NaN	NaN	0	NaN	NaN	NaN	0	NaN	NaN	NaN	0	NaN	NaN	NaN	0	NaN	NaN	NaN	0	NaN	NaN	NaN	0	0	0	0
ADAM32_6	XM_012105974.1	101115508	0.0385539	0.310572	0.76749	0.999968	0.040962	0.441973	0.67304	0.999995	0.0530114	-0.919466	0.518489	0.999972	0.0481953	2.35069	0.137859	0.99998	0.0481953	-0.793169	0.579446	0.999998	0.0289125	1.56028	0.310541	0.999996	0.0530114	0.0923153	0.948161	0.999937	0.0530114	2.44052	0.123722	0.962154	0.0530114	0.0289125	0.00977739	0.0481953
ADAM32_7	XM_012105970.1	101115508	0.0132731	-1.06758	0.407777	0.999968	0.0191925	4.43742	0.0124123	0.419357	0.0265463	-1.16741	0.47135	0.999972	0	NaN	NaN	NaN	0.0118387	3.75812	0.132263	0.999998	0.0118387	3.80441	0.124596	0.999996	0.0265463	4.84436	0.0505779	0.883433	0.0265463	4.8929	0.0460955	0.68851	0.0265463	0.0118387	0	0
ADAM32_8	XM_012105966.1	101115508	0.0123692	-3.8759	0.0284942	0.857861	0.0123692	-3.94399	0.0253978	0.59161	0	NaN	NaN	NaN	0.0247383	-4.80983	0.0542592	0.99998	0	NaN	NaN	NaN	0.0247383	-4.88119	0.0476119	0.999637	0	NaN	NaN	NaN	0.0247383	-4.90801	0.049282	0.706341	0	0	0.0247383	0
ADAM32_9	XM_012105972.1	101115508	0.0241747	4.65716	0.0090752	0.504853	0.0129064	0.115489	0.928862	0.999995	0.0258129	4.77733	0.0554304	0.999972	0.0225364	4.53266	0.0698262	0.99998	0.0258129	0.131099	0.936107	0.999998	0.0258129	4.73397	0.0546137	0.999996	0.0225364	-4.60119	0.0684629	0.973189	0	NaN	NaN	NaN	0	0.0258129	0	0.0225364
ADAM33_1	XM_015099725.1	101111218	0.0101143	0.765083	0.471167	0.999968	0.00796926	-0.0714757	0.945927	0.999995	0.0095906	0.325156	0.82704	0.999972	0.0106379	1.17701	0.454596	0.99998	0.0106379	-0.386741	0.789649	0.999998	0.0095906	0.827034	0.600787	0.999996	0.0106379	-0.771904	0.602249	0.999937	0.00634792	0.447311	0.773239	0.999958	0.00634792	0.0095906	0.00515624	0.0106379
ADAM7_1	XM_012119035.2	101119797	0	NaN	NaN	NaN	0	NaN	NaN	NaN	0	NaN	NaN	NaN	0	NaN	NaN	NaN	0	NaN	NaN	NaN	0	NaN	NaN	NaN	0	NaN	NaN	NaN	0	NaN	NaN	NaN	0	0	0	0
ADAM7_2	XM_015093091.1	101119797	0	NaN	NaN	NaN	0	NaN	NaN	NaN	0	NaN	NaN	NaN	0	NaN	NaN	NaN	0	NaN	NaN	NaN	0	NaN	NaN	NaN	0	NaN	NaN	NaN	0	NaN	NaN	NaN	0	0	0	0
ADAM7_3	XM_012119044.2	101119797	0.019459	0.118246	0.919391	0.999968	0.0263516	1.22307	0.293967	0.999995	0.0288312	0.170277	0.912872	0.999972	0.0110441	-0.0380077	0.981527	0.99998	0.0288312	1.35329	0.431269	0.999998	0.0288312	1.30483	0.44992	0.999996	0.023872	1.18046	0.433021	0.999937	0.023872	1.20932	0.425838	0.999958	0.023872	0.0288312	0.0110441	0.0100869
ADAM9_1	XM_004021791.3	101115001	10.4262	-0.117525	0.705389	0.999968	11.3427	0.217244	0.475495	0.999995	12.269	0.189742	0.672303	0.999972	10.4362	-0.514762	0.159582	0.99998	12.269	0.607632	0.115278	0.999998	12.269	0.105662	0.78856	0.999996	10.4163	0.378275	0.385282	0.999937	10.4362	-0.115786	0.786286	0.999958	10.4163	12.269	10.4362	7.62109
ADAM9_2	XM_012105962.2	101115001	0.0629334	1.30728	0.279141	0.999968	0.0597576	-1.03342	0.393392	0.999995	0.0590061	6.06725	0.0186396	0.718335	0.0668608	0.449751	0.770437	0.99998	0.0668608	-0.276142	0.862342	0.999998	0.0590061	0.199411	0.897325	0.999996	0.0668608	-6.30637	0.0131336	0.58773	0.0526544	-5.89174	0.017703	0.469074	0	0.0590061	0.0526544	0.0668608
ADAMDEC1_1	XM_012119057.2	101112701	0.0102872	-0.271284	0.8175	0.999968	0.0160394	-2.24076	0.091557	0.953027	0.00443031	1.60094	0.501908	0.999972	0.0205743	-0.65371	0.673209	0.99998	0.0115044	-1.27926	0.447947	0.999998	0.0205743	-1.92372	0.250304	0.999996	0.0115044	-2.87342	0.219658	0.999937	0.0205743	-3.53934	0.133901	0.981512	0	0.00443031	0.0205743	0.0115044
ADAMDEC1_2	XM_004004181.3	101112701	0.0326927	-0.665558	0.623858	0.999968	0.0529048	4.70433	0.0102137	0.386046	0.0653854	-0.740799	0.675681	0.999972	0	NaN	NaN	NaN	0.0404241	4.34147	0.0861356	0.999998	0.0404241	4.38806	0.082039	0.999996	0.0653854	4.95917	0.0531664	0.8995	0.0653854	5.00826	0.0495789	0.706341	0.0653854	0.0404241	0	0
ADAMTS1_1	XM_004002797.3	100415773	14.5551	-0.160145	0.691023	0.999968	19.9393	1.21437	0.00037746	0.0668883	20.1542	-0.0298968	0.9485	0.999972	9.38571	-0.513564	0.231386	0.99998	20.1542	1.50624	0.000660219	0.257757	20.1542	0.998574	0.0163372	0.687719	19.7244	1.49837	0.00178642	0.265195	19.7244	0.990691	0.0311968	0.593042	0.0685219	0.0420507	0.0186975	0.0198834
ADAMTS10_1	XM_015095648.1	101105076	0.0436097	-0.490579	0.634068	0.999968	0.0552863	1.46495	0.150005	0.999995	0.0685219	-0.748207	0.605975	0.999972	0.0198834	0.222219	0.879265	0.99998	0.0420507	0.920098	0.500015	0.999998	0.0420507	1.16864	0.417619	0.999996	0.0685219	1.70687	0.253282	0.999937	0.0685219	1.88964	0.221955	0.999958	0.0738336	0.0499515	0.0313445	0.0306384
ADAMTS12_1	XM_012097115.2	101118642	0.052589	-0.347319	0.747156	0.999968	0.0618926	1.01306	0.342965	0.999995	0.0738336	-0.547085	0.700549	0.999972	0.0313445	0.0304274	0.984902	0.99998	0.0499515	0.695631	0.62658	0.999998	0.0499515	0.758164	0.593685	0.999996	0.0738336	1.2583	0.419343	0.999937	0.0738336	1.27927	0.422859	0.999958	0.00592416	0.00697262	0.00151456	0.00668697
ADAMTS13_1	XM_015093818.1	101112214	0.00682979	0.624526	0.552211	0.999968	0.00644839	0.493492	0.638753	0.999995	0.00697262	0.0474566	0.97479	0.999972	0.00668697	1.6489	0.296186	0.99998	0.00697262	-0.134671	0.925228	0.999998	0.00697262	1.57047	0.356459	0.999996	0.00668697	-0.120218	0.93357	0.999937	0.00592416	1.54267	0.348914	0.999958	0.0195173	0.0137777	0.00787869	0.0134591
ADAMTS14_1	XM_015104296.1	101106305	0.013698	-0.00488087	0.99613	0.999968	0.0166475	0.626135	0.531951	0.999995	0.0195173	-0.545249	0.677481	0.999972	0.0134591	0.802981	0.619322	0.99998	0.0137777	-0.0107197	0.99409	0.999998	0.0137777	0.868313	0.534761	0.999996	0.0195173	0.526657	0.724024	0.999937	0.0195173	1.35957	0.355004	0.999958	0.0103336	0.0175765	0.00783785	0.0095841
ADAMTS15_1	XM_004019832.3	101120284	0.0135803	0.60437	0.484877	0.999968	0.0139551	0.655909	0.44893	0.999995	0.0175765	0.723464	0.578873	0.999972	0.0095841	0.404893	0.768199	0.99998	0.0175765	0.789351	0.54825	0.999998	0.0175765	1.15737	0.39565	0.999996	0.0103336	0.02365	0.985185	0.999937	0.0103336	0.456612	0.732996	0.999958	0.00917232	0.00422121	0.00851288	0.00541778
ADAMTS16_1	XM_015101199.1	101107994	0.0088426	-0.781481	0.404306	0.999968	0.00696533	-0.0917081	0.921121	0.999995	0.00917232	-1.13934	0.41942	0.999972	0.00851288	-0.454271	0.741512	0.99998	0.00541778	-0.495453	0.722913	0.999998	0.00851288	-0.942592	0.511997	0.999996	0.00917232	0.616724	0.647588	0.999937	0.00917232	0.17651	0.896313	0.999958	0.818959	0.994235	0.707292	0.779736
ADAMTS17_1	XM_015101860.1	101110624	0.886985	0.197748	0.648697	0.999968	0.906597	0.233867	0.583951	0.999995	0.994235	0.244005	0.725192	0.999972	0.779736	0.114366	0.870072	0.99998	0.994235	0.30105	0.644079	0.999998	0.994235	0.429994	0.496883	0.999996	0.818959	0.038103	0.959866	0.999937	0.818959	0.172978	0.815449	0.999958	0.053792	0.0881903	0.0829995	0.0549703
ADAMTS18_1	XM_015100376.1	101118979	0.0715803	0.0716409	0.943705	0.999968	0.0709912	0.00723534	0.99427	0.999995	0.0881903	0.681636	0.634467	0.999972	0.0829995	-0.567019	0.711025	0.99998	0.0881903	0.628682	0.647913	0.999998	0.0881903	0.0767561	0.955178	0.999996	0.0549703	-0.0756524	0.96101	0.999937	0.0829995	-0.654095	0.670345	0.999958	0.0181225	0.0110124	0.00348067	0.00861785
ADAMTS19_1	XM_012178168.2	101102235	0.0108016	-0.140698	0.894646	0.999968	0.0145675	1.11381	0.295666	0.999995	0.0181225	-0.733627	0.61947	0.999972	0.00861785	1.20881	0.42039	0.99998	0.0110124	0.247408	0.868884	0.999998	0.0110124	1.42033	0.367355	0.999996	0.0181225	0.950661	0.516464	0.999937	0.0181225	2.14656	0.168548	0.999958	19.7244	20.1542	9.38571	6.7725
ADAMTS2_1	XM_012177620.1	101120574	0.593056	0.399156	0.525452	0.999968	0.716624	1.08898	0.0691602	0.871518	0.755866	0.126235	0.875331	0.999972	0.430246	0.968647	0.351684	0.99998	0.755866	0.761632	0.349984	0.999998	0.755866	1.74207	0.041939	0.959414	0.677383	0.610613	0.513731	0.999937	0.677383	1.59204	0.100299	0.899921	0	0	0.000993926	0.00373906
ADAMTS20_1	XM_004006435.3	101115444	0.00186953	1.04934	0.440593	0.999968	0.00236649	-2.39905	0.145279	0.999995	0	NaN	NaN	NaN	0.00373906	1.30388	0.443887	0.99998	0.00373906	-2.87953	0.212037	0.999998	0.000993926	-1.62499	0.489634	0.999996	0.00373906	-2.9173	0.215018	0.999937	0.000993926	-1.66349	0.484449	0.999958	0.00110274	0.00966773	0.00578911	0
ADAMTS20_2	XM_012174462.2	101115444	0.00483387	0.554146	0.619816	0.999968	0.00538524	0.879018	0.436564	0.999995	0.00966773	2.47177	0.12827	0.999972	0.00578911	-3.2167	0.184638	0.99998	0.00966773	4.00161	0.0854416	0.999998	0.00966773	0.85176	0.559726	0.999996	0.00110274	1.47407	0.532428	0.999937	0.00578911	-1.72667	0.334773	0.999958	0.00135477	0.00325563	0.00129502	0
ADAMTS20_3	XM_015094726.1	101115444	0.00162781	0.109168	0.926585	0.999968	0.0023052	1.19707	0.334335	0.999995	0.00325563	0.923528	0.569672	0.999972	0.00129502	-2.29546	0.311233	0.99998	0.00325563	3.18517	0.190518	0.999998	0.00325563	0.984656	0.551424	0.999996	0.00135477	2.20988	0.324057	0.999937	0.00135477	-0.0402956	0.978439	0.999958	0.677383	0.755866	0.221979	0.430246
ADAMTS3_1	XM_012180125.2	101102903	0.808827	-0.124676	0.805272	0.999968	0.892121	-0.425675	0.38992	0.999995	0.949929	0.985357	0.212808	0.999972	1.16765	-0.969003	0.130088	0.99998	0.949929	0.552628	0.427341	0.999998	1.16765	-0.401472	0.495586	0.999996	0.616589	-0.443768	0.62231	0.999937	1.16765	-1.39266	0.0676517	0.783326	0.45	0.949929	1.16765	0.616589
ADAMTS4_1	XM_004003720.3	101106565	0.0358774	0.834912	0.374447	0.999968	0.0319593	0.353627	0.707075	0.999995	0.038937	0.568206	0.671839	0.999972	0.0328179	1.16695	0.42663	0.99998	0.038937	0.133327	0.920767	0.999998	0.038937	1.34819	0.305563	0.999996	0.0328179	-0.412665	0.777789	0.999937	0.0249815	0.743296	0.608061	0.999958	0.0249815	0.038937	0.0143825	0.0328179
ADAMTS5_1	XM_015092381.1	101110635	0.0221675	-0.517332	0.597719	0.999968	0.0292403	1.61193	0.091564	0.953027	0.0301635	0.00252442	0.998473	0.999972	0.0160179	-2.83675	0.0765117	0.99998	0.0301635	3.68696	0.0195176	0.791869	0.0301635	0.84874	0.530505	0.999996	0.028317	3.63268	0.024398	0.709111	0.028317	0.797912	0.565199	0.999958	0.028317	0.0301635	0.0160179	0.00180278
ADAMTS6_1	XM_015101273.1	101103840	0.134492	-0.90559	0.377107	0.999968	0.13059	0.744043	0.467354	0.999995	0.199268	-1.78221	0.196687	0.999972	0.0825936	0.329527	0.824964	0.99998	0.0825936	-0.542868	0.720001	0.999998	0.0697157	-0.20477	0.896778	0.999996	0.199268	1.22414	0.36008	0.999937	0.199268	1.55972	0.249267	0.999958	0.199268	0.0619109	0.0697157	0.0825936
ADAMTS6_2	XM_012096846.2	101103840	0.0119702	3.77622	0.0324247	0.904335	0.00797379	-0.865664	0.507218	0.999995	0.00799293	3.26299	0.180527	0.999972	0.0159476	4.09108	0.0958641	0.99998	0.0159476	-0.894221	0.591061	0.999998	0.00799293	3.22132	0.180555	0.999996	0.0159476	-4.18631	0.0923565	0.999937	0	NaN	NaN	NaN	0	0.00799293	0	0.0159476
ADAMTS6_3	XM_012096844.2	101103840	0.0060802	0.665815	0.607894	0.999968	0.00958389	3.65096	0.0383984	0.703013	0.0121604	0.722341	0.66748	0.999972	0	NaN	NaN	NaN	0.0121604	3.99635	0.112499	0.999998	0.0121604	4.03945	0.10459	0.999996	0.00700739	3.22256	0.18169	0.999937	0.00700739	3.26777	0.170959	0.999958	0.00700739	0.0121604	0	0
ADAMTS6_4	XM_004016937.3	101103840	0	NaN	NaN	NaN	0	NaN	NaN	NaN	0	NaN	NaN	NaN	0	NaN	NaN	NaN	0	NaN	NaN	NaN	0	NaN	NaN	NaN	0	NaN	NaN	NaN	0	NaN	NaN	NaN	0	0	0	0
ADAMTS6_5	XM_015101274.1	101103840	0.0266106	-0.354026	0.782416	0.999968	0.0388994	1.86867	0.140767	0.999995	0.0424606	0.243215	0.885064	0.999972	0.0178828	-4.61412	0.0627808	0.99998	0.0424606	5.69377	0.0300504	0.898967	0.0424606	1.07011	0.532844	0.999996	0.0353383	5.3717	0.0323572	0.766857	0.0353383	0.809156	0.609822	0.999958	0.0353383	0.0424606	0.0178828	0
ADAMTS6_6	XM_015101275.1	101103840	0.0118334	-0.43802	0.681297	0.999968	0.0136321	0.855256	0.420566	0.999995	0.018279	-1.08165	0.468955	0.999972	0.00868611	0.563098	0.705564	0.99998	0.00898525	-0.0609299	0.966717	0.999998	0.00898525	0.463364	0.746366	0.999996	0.018279	1.00326	0.51873	0.999937	0.018279	1.60807	0.313284	0.999958	0.018279	0.00898525	0.00538784	0.00868611
ADAMTS6_7	XM_015101276.1	101103840	0.0421712	0.245772	0.8138	0.999968	0.0552037	1.21532	0.236039	0.999995	0.0578613	-0.15805	0.906146	0.999972	0.0317963	1.15165	0.473554	0.99998	0.0525461	0.686791	0.620732	0.999998	0.0525461	1.88271	0.217745	0.999996	0.0578613	0.806864	0.573256	0.999937	0.0578613	1.95985	0.213814	0.999958	0.0578613	0.0525461	0.0148921	0.0317963
ADAMTS6_8	XM_015101272.1	101103840	0.0129753	-1.66166	0.188328	0.999968	0.00961149	0.45686	0.712785	0.999995	0.019223	-4.81236	0.0484223	0.986057	0.00687502	0.161261	0.92147	0.99998	0.00687502	-3.44838	0.146766	0.999998	0.0067276	-3.29552	0.170223	0.999996	0.019223	1.31923	0.417011	0.999937	0.019223	1.47891	0.371817	0.999958	0.019223	0	0.0067276	0.00687502
ADAMTS7_1	XM_015101792.1	101114142	0.394903	-0.458462	0.507462	0.999968	0.515379	1.47897	0.0215648	0.544126	0.631428	-0.71483	0.428334	0.999972	0.189278	0.193338	0.866128	0.99998	0.399331	1.00462	0.330681	0.999998	0.399331	1.20782	0.255177	0.999996	0.631428	1.69425	0.0848227	0.999937	0.631428	1.90494	0.059074	0.745775	0.631428	0.399331	0.158377	0.189278
ADAMTS8_1	XM_004019831.3	101120031	0.0157702	-0.559084	0.562782	0.999968	0.0131144	0.0233499	0.980552	0.999995	0.0174822	-0.959291	0.49533	0.999972	0.0140583	-0.163746	0.908203	0.99998	0.0120256	-0.428093	0.770836	0.999998	0.0140583	-0.580485	0.685441	0.999996	0.0174822	0.50731	0.716271	0.999937	0.0174822	0.357208	0.79033	0.999958	0.0174822	0.00874661	0.0140583	0.0120256
ADAMTS9_1	XM_015102339.1	101119080	6.88123	-0.0677204	0.786907	0.999968	7.06129	-0.150199	0.54084	0.999995	7.76675	0.399099	0.221231	0.999972	8.12688	-0.497806	0.163902	0.99998	7.76675	0.314678	0.335046	0.999998	8.12688	-0.174688	0.620862	0.999996	5.99571	-0.0975587	0.771104	0.999937	8.12688	-0.57996	0.117521	0.946842	5.55961	7.76675	8.12688	5.99571
ADAMTSL1_1	XM_012126599.2	101122835	0	NaN	NaN	NaN	0	NaN	NaN	NaN	0	NaN	NaN	NaN	0	NaN	NaN	NaN	0	NaN	NaN	NaN	0	NaN	NaN	NaN	0	NaN	NaN	NaN	0	NaN	NaN	NaN	0	0	0	0
ADAMTSL1_2	XM_012126609.2	101122835	0.204882	-0.15455	0.852786	0.999968	0.259159	0.978953	0.227083	0.999995	0.326973	-0.782524	0.451989	0.999972	0.17458	1.0535	0.408837	0.99998	0.191345	0.130921	0.915026	0.999998	0.191345	1.19015	0.300727	0.999996	0.326973	0.88105	0.464394	0.999937	0.326973	1.93708	0.0864791	0.854062	0.326973	0.191345	0.0827911	0.17458
ADAMTSL1_3	XM_004004390.2	101122835	0.00373144	0.454953	0.703941	0.999968	0.00377819	0.404032	0.736063	0.999995	0.00519766	-1.09667	0.491461	0.999972	0.00510417	3.39648	0.153444	0.99998	0.00510417	-1.07319	0.520403	0.999998	0.00235871	2.29897	0.319005	0.999996	0.00519766	-0.0348034	0.982798	0.999937	0.00519766	3.38185	0.146413	0.999958	0.00519766	0.00235871	0	0.00510417
ADAMTSL2_1	XM_015094099.1	101111183	0.00125244	1.02651	0.561401	0.999968	0.00125244	-1.08085	0.540253	0.999995	0	NaN	NaN	NaN	0.00250488	1.6064	0.490728	0.99998	0.00250488	-1.65738	0.476255	0.999998	0	NaN	NaN	NaN	0.00250488	-1.69595	0.470891	0.999937	0	NaN	NaN	NaN	0	0	0	0.00250488
ADAMTSL3_1	XM_015101929.1	101107392	0	NaN	NaN	NaN	0	NaN	NaN	NaN	0	NaN	NaN	NaN	0	NaN	NaN	NaN	0	NaN	NaN	NaN	0	NaN	NaN	NaN	0	NaN	NaN	NaN	0	NaN	NaN	NaN	0	0	0	0
ADAMTSL3_2	XM_015101931.1	101107392	0	NaN	NaN	NaN	0	NaN	NaN	NaN	0	NaN	NaN	NaN	0	NaN	NaN	NaN	0	NaN	NaN	NaN	0	NaN	NaN	NaN	0	NaN	NaN	NaN	0	NaN	NaN	NaN	0	0	0	0
ADAMTSL3_3	XM_015101930.1	101107392	0	NaN	NaN	NaN	0	NaN	NaN	NaN	0	NaN	NaN	NaN	0	NaN	NaN	NaN	0	NaN	NaN	NaN	0	NaN	NaN	NaN	0	NaN	NaN	NaN	0	NaN	NaN	NaN	0	0	0	0
ADAMTSL3_4	XM_015101932.1	101107392	0.00267555	0.611191	0.642757	0.999968	0.00245409	0.498598	0.705265	0.999995	0.00267876	-0.0173865	0.991712	0.999972	0.00267234	1.60632	0.490752	0.99998	0.00267876	-0.109422	0.947664	0.999998	0.00267876	1.54495	0.512923	0.999996	0.00267234	-0.116421	0.944318	0.999937	0.00222941	1.50736	0.518611	0.999958	0.00222941	0.00267876	0	0.00267234
ADAMTSL4_1	XM_015092231.1	101106381	6.44289	0.385968	0.230402	0.999968	5.89736	0.0815152	0.801758	0.999995	7.0946	0.57255	0.157349	0.999972	5.79118	0.177399	0.70143	0.99998	7.0946	0.268823	0.548636	0.999998	7.0946	0.450037	0.283789	0.999996	5.79118	-0.322811	0.46034	0.999937	4.96127	-0.136329	0.747448	0.999958	4.70011	7.0946	4.96127	5.79118
ADAMTSL4_2	XM_015092233.1	101106381	3.424	-1.594	0.00736515	0.463906	3.08902	1.0464	0.0910886	0.952454	5.10419	-2.38927	2.12621e-05	0.0386554	1.74381	-0.409378	0.659859	0.99998	1.30052	-0.36646	0.661502	0.999998	1.74381	-0.757851	0.40163	0.999996	5.10419	2.00552	0.000940879	0.197445	5.10419	1.61694	0.0266676	0.554907	5.10419	1.07385	1.74381	1.30052
ADAMTSL4_3	XM_012180594.2	101106381	0.29821	-0.582334	0.511677	0.999968	0.315155	0.774123	0.378688	0.999995	0.378812	-0.746145	0.559878	0.999972	0.217609	-0.324769	0.795586	0.99998	0.251499	0.543811	0.680054	0.999998	0.251499	0.219578	0.853081	0.999996	0.378812	1.25868	0.349499	0.999937	0.378812	0.94681	0.443312	0.999958	0.378812	0.251499	0.217609	0.172315
ADAMTSL4_4	XM_015092232.1	101106381	0.224215	-0.476999	0.608188	0.999968	0.257544	0.776712	0.397729	0.999995	0.290541	-0.549638	0.641358	0.999972	0.15789	-0.350091	0.815342	0.99998	0.224546	0.663924	0.597562	0.999998	0.224546	0.324642	0.809417	0.999996	0.290541	1.19885	0.359253	0.999937	0.290541	0.883016	0.524682	0.999958	0.290541	0.224546	0.15789	0.141132
ADAMTSL5_1	XM_012178464.2	101119210	0.579687	0.0915047	0.895915	0.999968	0.569595	0.0414805	0.952037	0.999995	0.572822	-0.0807135	0.941513	0.999972	0.593006	0.244303	0.827925	0.99998	0.593006	-0.10144	0.925951	0.999998	0.566367	0.155778	0.886036	0.999996	0.593006	-0.0507586	0.965124	0.999937	0.572822	0.214452	0.853004	0.999958	0.572822	0.566367	0.481671	0.593006
ADAP2_1	XM_012185352.2	101121946	0	NaN	NaN	NaN	0	NaN	NaN	NaN	0	NaN	NaN	NaN	0	NaN	NaN	NaN	0	NaN	NaN	NaN	0	NaN	NaN	NaN	0	NaN	NaN	NaN	0	NaN	NaN	NaN	0	0	0	0
ADAP2_2	XM_012185354.2	101121946	0.0592027	-0.614095	0.617196	0.999968	0.0504234	-0.216971	0.859587	0.999995	0.0545794	0.46465	0.782448	0.999972	0.0780388	-1.78161	0.278351	0.99998	0.0545794	1.16192	0.464691	0.999998	0.0780388	-0.592823	0.722052	0.999996	0.0403665	0.630742	0.708468	0.999937	0.0780388	-1.10538	0.523979	0.999958	0.0403665	0.0545794	0.0780388	0.022808
ADAP2_3	XM_012185353.2	101121946	0.152168	-0.178918	0.872806	0.999968	0.196034	-1.07631	0.328719	0.999995	0.0970455	0.178982	0.90606	0.999972	0.223016	-0.339452	0.818541	0.99998	0.169051	-0.811192	0.610488	0.999998	0.223016	-1.14276	0.440208	0.999996	0.169051	-0.974627	0.529972	0.999937	0.223016	-1.32873	0.353713	0.999958	0.0813202	0.0970455	0.223016	0.169051
ADAP2_4	XM_012185355.1	101121946	0.0170357	-4.3989	0.015527	0.642988	0.0106933	0.625271	0.64149	0.999995	0.0213865	-4.74495	0.0580985	0.999972	0.0126849	-4.01639	0.109553	0.99998	0	NaN	NaN	NaN	0.0126849	-4.08747	0.0987085	0.999996	0.0213865	4.64225	0.0674937	0.969134	0.0213865	0.687064	0.692602	0.999958	0.0213865	0	0.0126849	0
ADAR_1	XM_012182507.1	101104366	0.265447	-1.69455	0.174276	0.999968	0.22239	-0.638098	0.613454	0.999995	0.16406	-1.23626	0.479756	0.999972	0.366834	-2.02915	0.183692	0.99998	0.0842965	-0.0641436	0.970643	0.999998	0.366834	-2.05952	0.132191	0.999996	0.16406	1.16907	0.525679	0.999937	0.366834	-0.838542	0.589503	0.999958	0.16406	0.0842965	0.366834	0.0779461
ADAR_2	XM_012182492.1	101104366	0.653013	-0.217921	0.782336	0.999968	0.767164	0.748655	0.33364	0.999995	0.865448	0.368186	0.691668	0.999972	0.637144	-1.32108	0.260329	0.99998	0.865448	1.75588	0.110498	0.999998	0.865448	0.434361	0.556399	0.999996	0.668881	1.35668	0.310176	0.999937	0.668881	0.0359029	0.971315	0.999958	0.668881	0.865448	0.637144	0.260705
ADAR_3	XM_012182501.1	101104366	3.75442	0.243867	0.359382	0.999968	3.45223	-0.00134418	0.995958	0.999995	3.95086	0.339434	0.398979	0.999972	3.55799	0.131927	0.706578	0.99998	3.95086	0.100215	0.786876	0.999998	3.95086	0.245322	0.471022	0.999996	3.55799	-0.259253	0.551843	0.999937	3.19291	-0.107755	0.803669	0.999958	2.95359	3.95086	3.19291	3.55799
ADAR_4	XM_012182486.1	101104366	0.262024	0.329266	0.777639	0.999968	0.439039	-3.50381	0.00088481	0.112973	0.0466112	0.277676	0.871004	0.999972	0.477438	0.322199	0.788806	0.99998	0.477438	-3.5094	0.00833884	0.596695	0.400641	-3.17132	0.0221861	0.754185	0.477438	-3.78702	0.00838547	0.494358	0.400641	-3.46215	0.0226976	0.515203	0.0350785	0.0466112	0.400641	0.477438
ADAR_5	XM_012182519.2	101104366	1.2952	-0.479599	0.589888	0.999968	1.16012	0.00733072	0.993432	0.999995	1.42313	-0.717091	0.554211	0.999972	1.16727	-0.262376	0.796134	0.99998	0.984182	-0.226766	0.850612	0.999998	1.16727	-0.483937	0.559124	0.999996	1.42313	0.466171	0.724625	0.999937	1.42313	0.203403	0.841139	0.999958	1.42313	0.897111	1.16727	0.984182
ADARB1_1	XM_015092692.1	101105469	0.450473	0.102075	0.887429	0.999968	0.522098	0.553958	0.431571	0.999995	0.538107	0.0445055	0.961623	0.999972	0.362839	0.138544	0.907963	0.99998	0.538107	0.530801	0.634424	0.999998	0.538107	0.681319	0.495879	0.999996	0.506089	0.448327	0.69798	0.999937	0.506089	0.604874	0.55378	0.999958	0.506089	0.538107	0.313844	0.362839
ADARB1_2	XM_015092693.1	101105469	0.0565934	-0.5329	0.695984	0.999968	0.0940755	-6.5382	0.000309296	0.0590589	0	NaN	NaN	NaN	0.113187	-0.535511	0.739908	0.99998	0.0749641	-6.19255	0.013545	0.710562	0.113187	-6.77604	0.00792687	0.551636	0.0749641	-6.23339	0.014294	0.608003	0.113187	-6.81126	0.00858433	0.351873	0	0	0.113187	0.0749641
ADARB1_3	XM_012104531.2	101105469	0.00279442	1.61137	0.333593	0.999968	0.00279442	-1.66718	0.316145	0.999995	0	NaN	NaN	NaN	0.00558884	2.34983	0.298552	0.99998	0.00558884	-2.40196	0.28551	0.999998	0	NaN	NaN	NaN	0.00558884	-2.43395	0.286244	0.999937	0	NaN	NaN	NaN	0	0	0	0.00558884
ADARB1_4	XM_012104523.2	101105469	0.0162924	0.308947	0.742037	0.999968	0.0148441	-0.0281258	0.976079	0.999995	0.0210547	-1.45788	0.264239	0.999972	0.0248556	2.38076	0.106562	0.99998	0.0248556	-1.69254	0.198086	0.999998	0.00772921	0.687116	0.61938	0.999996	0.0248556	-0.237851	0.857441	0.999937	0.0210547	2.15603	0.142328	0.999958	0.0210547	0.00772921	0.00483263	0.0248556
ADARB1_5	XM_012104501.2	101105469	0.30149	-0.00582201	0.993223	0.999968	0.320087	-0.243585	0.718253	0.999995	0.290047	-0.187414	0.863904	0.999972	0.334672	0.11943	0.913622	0.99998	0.334672	-0.367939	0.740565	0.999998	0.305502	-0.259288	0.809376	0.999996	0.334672	-0.227145	0.845464	0.999937	0.305502	-0.0587218	0.956975	0.999958	0.290047	0.268307	0.305502	0.334672
ADAT1_1	XM_012189577.2	101118042	0.0436829	-3.53139	0.0185046	0.691547	0.0436829	3.51166	0.0193597	0.517764	0.0873659	-6.14125	0.0178642	0.711838	0.00505008	2.34983	0.287912	0.99998	0.00505008	-2.40196	0.275527	0.999998	0	NaN	NaN	NaN	0.0873659	3.74921	0.0496642	0.878426	0.0873659	6.09956	0.0183486	0.477469	0.0873659	0	0	0.00505008
ADAT1_2	XM_012189572.2	101118042	1.7896	-0.0967103	0.81025	0.999968	1.89184	-0.242814	0.540318	0.999995	1.62911	-0.0314737	0.962632	0.999972	2.00054	-0.158868	0.805042	0.99998	1.78315	-0.169313	0.788073	0.999998	2.00054	-0.316997	0.588081	0.999996	1.78315	-0.154703	0.824447	0.999937	2.00054	-0.300193	0.6343	0.999958	1.57867	1.62911	2.00054	1.78315
ADAT1_3	XM_012189576.2	101118042	0.168584	0.606848	0.579273	0.999968	0.142521	-0.0329813	0.975947	0.999995	0.192794	-1.06952	0.490796	0.999972	0.24492	2.75884	0.0672964	0.99998	0.24492	-1.44287	0.36063	0.999998	0.0922488	1.34187	0.425907	0.999996	0.24492	-0.404955	0.766924	0.999937	0.192794	2.35436	0.102123	0.906407	0.192794	0.0922488	0.0366663	0.24492
ADAT1_4	XM_012189575.2	101118042	0.235693	-0.100651	0.907154	0.999968	0.305472	-0.958712	0.254717	0.999995	0.188032	0.345991	0.783061	0.999972	0.331757	-0.347255	0.785725	0.99998	0.279187	-0.586661	0.655382	0.999998	0.331757	-0.93461	0.447651	0.999996	0.279187	-0.966829	0.481956	0.999937	0.331757	-1.28805	0.307528	0.999958	0.13963	0.188032	0.331757	0.279187
ADAT2_1	XM_015097448.1	101117852	0.015769	0.957158	0.440277	0.999968	0.0156513	0.892622	0.47277	0.999995	0.0281368	2.65515	0.153532	0.999972	0.010849	-1.42382	0.407529	0.99998	0.0281368	2.56955	0.164845	0.999998	0.0281368	1.22529	0.470312	0.999996	0.00340107	-0.116394	0.94439	0.999937	0.010849	-1.5252	0.380632	0.999958	0.0031658	0.0281368	0.010849	0.00340107
ADAT2_2	XM_004011387.2	101117852	1.43489	-0.20464	0.702032	0.999968	1.44774	-0.196715	0.708492	0.999995	1.36146	0.0502122	0.955392	0.999972	1.66048	-0.446443	0.569835	0.99998	1.36146	0.0803403	0.924366	0.999998	1.66048	-0.353682	0.640468	0.999996	1.23499	0.00503119	0.995623	0.999937	1.66048	-0.426188	0.598573	0.999958	1.20929	1.36146	1.66048	1.23499
ADAT2_3	XM_012183021.2	101117852	0.145655	-0.973394	0.44736	0.999968	0.163573	-1.51152	0.232868	0.999995	0.106258	-3.04113	0.0965459	0.999972	0.185052	-0.493149	0.760842	0.99998	0.142095	-3.45216	0.0445111	0.999998	0.185052	-3.93967	0.0244852	0.781951	0.142095	-0.409144	0.810553	0.999937	0.185052	-0.89188	0.607136	0.999958	0.106258	0.0114241	0.185052	0.142095
ADAT2_4	XM_015097451.1	101117852	0.392037	0.140762	0.851944	0.999968	0.39354	0.230729	0.756699	0.999995	0.467422	0.432162	0.69751	0.999972	0.363582	-0.202359	0.86628	0.99998	0.467422	0.534714	0.633808	0.999998	0.467422	0.35058	0.758478	0.999996	0.319659	0.0793822	0.94618	0.999937	0.363582	-0.095533	0.938162	0.999958	0.319659	0.467422	0.363582	0.316653
ADAT2_5	XM_015097450.1	101117852	0.152728	6.53419	0.00049973	0.144581	0.119095	-2.01482	0.154692	0.999995	0.0672672	5.25067	0.0369991	0.888607	0.238189	7.14909	0.00642341	0.617434	0.238189	-2.06079	0.232568	0.999998	0.0672672	5.20539	0.0360095	0.899861	0.238189	-7.24182	0.00598518	0.437698	0	NaN	NaN	NaN	0	0.0672672	0	0.238189
ADAT2_6	XM_015097449.1	101117852	0.0185696	-0.373797	0.780144	0.999968	0.0311998	4.31145	0.0174655	0.495889	0.0371392	-0.444819	0.794708	0.999972	0	NaN	NaN	NaN	0.0252604	4.09046	0.10424	0.999998	0.0252604	4.13787	0.0966494	0.999996	0.0371392	4.44358	0.0786443	0.999937	0.0371392	4.49191	0.0727115	0.797119	0.0371392	0.0252604	0	0
ADAT3_1	XM_004023455.3	101117762	0.79511	-0.136664	0.787132	0.999968	0.86188	0.324504	0.512659	0.999995	0.913488	-0.248324	0.758519	0.999972	0.676732	-0.0147142	0.985991	0.99998	0.810273	0.220041	0.787148	0.999998	0.810273	0.208305	0.783548	0.999996	0.913488	0.442049	0.608298	0.999937	0.913488	0.434772	0.581972	0.999958	0.913488	0.810273	0.676732	0.667578
ADCK1_1	XM_004010823.3	101116318	1.97237	-0.0706427	0.877218	0.999968	1.99441	0.0320315	0.942883	0.999995	2.04958	0.0169126	0.981728	0.999972	2.00551	-0.182182	0.803965	0.99998	2.04958	0.143502	0.838813	0.999998	2.04958	-0.0223667	0.973584	0.999996	1.93923	0.104335	0.89636	0.999937	2.00551	-0.0587718	0.938755	0.999958	1.93923	2.04958	2.00551	1.79033
ADCK2_1	XM_004008109.3	101106933	5.60781	0.0741625	0.773874	0.999968	5.63124	0.0662968	0.792451	0.999995	5.8692	0.0603702	0.880326	0.999972	5.34642	0.0670351	0.871476	0.99998	5.8692	0.0748377	0.843243	0.999998	5.8692	0.152017	0.679501	0.999996	5.39328	-0.00995109	0.982444	0.999937	5.39328	0.0722149	0.865852	0.999958	5.39328	5.8692	5.0387	5.34642
ADCK3_1	XM_012187162.2	101114037	0.135538	-0.18567	0.81943	0.999968	0.154697	0.532472	0.508239	0.999995	0.181654	-0.560365	0.66419	0.999972	0.113596	0.320461	0.802279	0.99998	0.12774	0.094929	0.937872	0.999998	0.12774	0.426607	0.739332	0.999996	0.181654	0.636903	0.613456	0.999937	0.181654	0.957471	0.46637	0.999958	0.181654	0.12774	0.0894223	0.113596
ADCK4_1	XM_012190421.2	101120265	6.50659	0.00323136	0.989719	0.999968	6.62161	-0.108327	0.658631	0.999995	6.44261	-0.189285	0.653026	0.999972	7.02499	0.171131	0.661242	0.99998	7.02499	-0.2796	0.438337	0.999998	6.21822	-0.10025	0.787129	0.999996	7.02499	-0.105991	0.800373	0.999937	6.44261	0.0746517	0.85104	0.999958	6.44261	5.9882	6.21822	7.02499
ADCK5_1	XM_015097594.1	101112143	9.55791	-0.382808	0.165503	0.999968	9.78525	0.410315	0.128534	0.999995	12.2131	-0.833198	0.0296714	0.828515	7.86953	0.179794	0.665903	0.99998	7.86953	-0.141829	0.712736	0.999998	7.35738	0.0453549	0.903085	0.999996	12.2131	0.672682	0.0918839	0.999937	12.2131	0.861096	0.0287471	0.570234	12.2131	7.35738	6.9027	7.86953
ADCY1_1	XM_015095352.1	101117327	0.378849	0.598805	0.606759	0.999968	0.367661	-0.550003	0.635086	0.999995	0.406962	-1.8059	0.232222	0.999972	0.638379	2.60004	0.0836674	0.99998	0.638379	-2.45322	0.0981985	0.999998	0.119319	0.165464	0.912925	0.999996	0.638379	-0.713176	0.646319	0.999937	0.406962	1.91187	0.223273	0.999958	0.0044491	0.00131709	0.00269211	0.00291074
ADCY10_1	XM_015092355.1	101111248	0.00357061	-0.558993	0.595426	0.999968	0.0028831	-0.0899362	0.930909	0.999995	0.0044491	-1.24933	0.424882	0.999972	0.00291074	0.0660557	0.963719	0.99998	0.00291074	-0.854117	0.578876	0.999998	0.00269211	-0.78385	0.60202	0.999996	0.0044491	0.366494	0.797337	0.999937	0.0044491	0.447511	0.753628	0.999958	0.406962	0.119319	0.096943	0.638379
ADCY2_1	XM_012097177.2	101102089	0.0267361	0.320369	0.74758	0.999968	0.0378587	1.84357	0.0624836	0.844066	0.0513917	0.947307	0.482213	0.999972	0.0166802	-2.43599	0.148934	0.99998	0.0513917	3.93104	0.0259938	0.850683	0.0513917	1.53637	0.277506	0.999996	0.0243257	2.94005	0.0796491	0.999937	0.0243257	0.528318	0.700157	0.999958	0.0243257	0.0513917	0.0166802	0.00208061
ADCY3_1	XM_012165877.2	101108203	0.187377	0.0436944	0.952018	0.999968	0.192466	0.110979	0.877438	0.999995	0.20863	-0.299208	0.796544	0.999972	0.198453	0.398158	0.734863	0.99998	0.198453	-0.213362	0.85471	0.999998	0.176302	0.20246	0.859384	0.999996	0.20863	0.0563968	0.961534	0.999937	0.20863	0.463354	0.69257	0.999958	0.20863	0.176302	0.150977	0.198453
ADCY4_1	XM_012180920.1	101119139	0.0162851	-0.898317	0.375201	0.999968	0.0164105	0.875916	0.385335	0.999995	0.0205424	-0.743697	0.581383	0.999972	0.0120279	-1.29101	0.412216	0.99998	0.0122787	1.24688	0.389038	0.999998	0.0122787	-0.049915	0.970775	0.999996	0.0205424	2.01364	0.212875	0.999937	0.0205424	0.733268	0.621324	0.999958	0.0205424	0.0122787	0.0120279	0.00400262
ADCY5_1	XM_015092472.1	105602258	0.00362495	0.0261594	0.98333	0.999968	0.00693863	2.23871	0.168982	0.999995	0.0072499	-0.0304085	0.984456	0.999972	0	NaN	NaN	NaN	0.0072499	2.24417	0.323358	0.999998	0.0072499	2.28085	0.309035	0.999996	0.00662737	2.21028	0.331889	0.999937	0.00662737	2.25011	0.320442	0.999958	0.00662737	0.0072499	0	0
ADCY6_1	XM_015094700.1	101105735	0.205823	-0.266001	0.679664	0.999968	0.235959	0.653918	0.296018	0.999995	0.250245	-0.220262	0.812923	0.999972	0.1614	-0.370163	0.7229	0.99998	0.221672	0.764667	0.448856	0.999998	0.221672	0.40223	0.676017	0.999996	0.250245	0.948213	0.363893	0.999937	0.250245	0.578496	0.571873	0.999958	0.250245	0.221672	0.1614	0.12448
ADCY7_1	XM_015100432.1	101112667	0.885307	-0.37362	0.49453	0.999968	1.072	0.969815	0.0629492	0.847172	1.27711	-0.598129	0.42974	0.999972	0.520946	0.00769196	0.992783	0.99998	0.866887	0.663824	0.369763	0.999998	0.866887	0.681438	0.350221	0.999996	1.27711	1.21985	0.134264	0.999937	1.27711	1.23583	0.11202	0.937968	1.27711	0.866887	0.493505	0.520946
ADCY8_1	XM_015097656.1	101121944	0.0144292	-1.15829	0.305686	0.999968	0.0159834	1.73178	0.13149	0.999995	0.0243647	-1.58915	0.302108	0.999972	0.00449376	0.0659919	0.965928	0.99998	0.00760214	0.718272	0.610295	0.999998	0.00760214	0.799178	0.592686	0.999996	0.0243647	2.27579	0.172325	0.999937	0.0243647	2.27768	0.183327	0.999958	0.0243647	0.00760214	0.00449376	0.00393237
ADCY9_1	XM_015104057.1	101122401	2.15762	0.269544	0.446085	0.999968	2.19308	-0.4468	0.18899	0.999995	2.04587	0.551322	0.33573	0.999972	2.26937	0.0495114	0.919497	0.99998	2.26937	-0.214115	0.672437	0.999998	2.1168	-0.15318	0.750317	0.999996	2.26937	-0.779425	0.182235	0.999937	2.1168	-0.717393	0.212763	0.999958	1.34213	2.04587	2.1168	2.26937
ADCYAP1_1	NM_001009776.1	443337	3.18403	-1.31915	0.144557	0.999968	4.20572	3.66702	3.00056e-06	0.00254388	5.95473	-1.37864	0.198517	0.999972	0.413339	-0.941582	0.447585	0.99998	2.45671	3.41928	0.00178917	0.341634	2.45671	2.4824	0.0253438	0.788197	5.95473	4.72669	3.77629e-07	0.00160077	5.95473	3.79302	7.51146e-05	0.0254728	5.95473	2.45671	0.413339	0.209232
ADCYAP1R1_1	XM_015095317.1	443231	0.143734	-0.0757961	0.917869	0.999968	0.156766	0.248291	0.731475	0.999995	0.160126	-0.116666	0.915103	0.999972	0.128965	-0.0479047	0.9681	0.99998	0.153406	0.218815	0.849482	0.999998	0.153406	0.18898	0.866014	0.999996	0.160126	0.323694	0.781285	0.999937	0.160126	0.296142	0.802757	0.999958	0.160126	0.153406	0.127342	0.128965
ADD1_1	XM_015096665.1	101123212	1.96175	0.108416	0.775403	0.999968	1.91081	-0.0110104	0.976557	0.999995	2.16488	-0.420193	0.477789	0.999972	2.26677	0.609976	0.295029	0.99998	2.26677	-0.491487	0.368594	0.999998	1.65674	0.128052	0.831067	0.999996	2.26677	-0.104651	0.854633	0.999937	2.16488	0.518505	0.384113	0.999958	2.16488	1.65674	1.43438	2.26677
ADD1_2	XM_015096666.1	101123212	0.0629316	-6.16528	0.00151016	0.223338	0.0629316	6.13881	0.00160233	0.150605	0.125863	-7.17107	0.00578457	0.487491	0	NaN	NaN	NaN	0	NaN	NaN	NaN	0	NaN	NaN	NaN	0.125863	7.06751	0.0073578	0.473103	0.125863	7.11812	0.00683303	0.315182	0.125863	0	0	0
ADD1_3	XM_015096667.1	101123212	11.0214	0.0853943	0.688263	0.999968	11.1804	0.106653	0.603506	0.999995	11.8778	0.138512	0.659405	0.999972	10.1649	0.00738244	0.981382	0.99998	11.8778	0.183759	0.545643	0.999998	11.8778	0.200795	0.498216	0.999996	10.483	0.0212475	0.952202	0.999937	10.483	0.0400962	0.899831	0.999958	10.483	11.8778	9.93491	10.1649
ADD2_1	XM_015094445.1	101106757	0.00934117	-0.134614	0.896266	0.999968	0.0139377	1.51878	0.144202	0.999995	0.0144433	0.000227082	0.999868	0.999972	0.00525019	-0.757732	0.621736	0.99998	0.0144433	1.95121	0.208773	0.999998	0.0144433	1.1911	0.409404	0.999996	0.0134321	1.93252	0.227062	0.999937	0.0134321	1.2104	0.406534	0.999958	0.0134321	0.0144433	0.00525019	0.00301103
ADD2_2	XM_004006050.3	101106757	0.00484021	3.11596	0.0768856	0.999968	0.00484021	3.04005	0.0849321	0.928239	0.00968041	4.03766	0.10732	0.999972	0	NaN	NaN	NaN	0.00968041	3.93383	0.117085	0.999998	0.00968041	3.98074	0.109307	0.999996	0	NaN	NaN	NaN	0	NaN	NaN	NaN	0	0.00968041	0	0
ADD2_3	XM_012173602.2	101106757	0	NaN	NaN	NaN	0	NaN	NaN	NaN	0	NaN	NaN	NaN	0	NaN	NaN	NaN	0	NaN	NaN	NaN	0	NaN	NaN	NaN	0	NaN	NaN	NaN	0	NaN	NaN	NaN	0	0	0	0
ADD3_1	XM_012102903.2	101117808	9.92618	0.625209	0.0392955	0.972865	10.1486	0.745199	0.0102667	0.387538	13.2788	0.85535	0.0229972	0.769706	6.5736	0.243369	0.537007	0.99998	13.2788	1.00285	0.00994423	0.61705	13.2788	1.25117	0.00183083	0.309198	7.01846	0.13032	0.743127	0.999937	7.01846	0.380733	0.314195	0.999958	7.01846	13.2788	5.4675	6.5736
ADD3_2	XM_004020184.3	101117808	5.03327	-1.6745	0.00905539	0.504413	4.05864	-0.640867	0.346193	0.999995	4.39706	-2.48173	0.00170642	0.319163	5.66948	-1.28391	0.0959965	0.99998	2.44781	-1.54312	0.125067	0.999998	5.66948	-2.82791	3.83811e-05	0.0416021	4.39706	0.887274	0.298979	0.999937	5.66948	-0.381619	0.470803	0.999958	4.39706	0.803391	5.66948	2.44781
ADD3_3	XM_012102909.2	101117808	0.187219	2.88775	0.0431338	0.999968	0.212237	7.69263	4.29275e-05	0.0172139	0.374437	2.88026	0.0797947	0.999972	0	NaN	NaN	NaN	0.374437	8.53463	0.000866542	0.270093	0.374437	8.58199	0.000673425	0.191587	0.0500371	5.54562	0.0333735	0.775054	0.0500371	5.59531	0.0299725	0.580018	0.0500371	0.374437	0	0
ADD3_4	XM_012102906.2	101117808	7.61025	0.243373	0.403646	0.999968	7.00436	-0.136998	0.635354	0.999995	7.43445	0.209099	0.639248	0.999972	7.78605	0.261802	0.484031	0.99998	7.78605	-0.144533	0.674694	0.999998	7.43445	0.124657	0.728878	0.999996	7.78605	-0.370023	0.429169	0.999937	6.25727	-0.0941702	0.833214	0.999958	6.25727	7.43445	6.22267	7.78605
ADD3_5	XM_012102904.2	101117808	0.00153976	-1.94284	0.24172	0.999968	0.00153976	-2.04556	0.216435	0.999995	0	NaN	NaN	NaN	0.00307952	-2.71676	0.240712	0.99998	0	NaN	NaN	NaN	0.00307952	-2.78653	0.22413	0.999996	0	NaN	NaN	NaN	0.00307952	-2.81897	0.224083	0.999958	0	0	0.00307952	0
ADD3_6	XM_012102905.2	101117808	0.00776738	-0.511607	0.679673	0.999968	0.0080904	0.63452	0.607907	0.999995	0.0109792	0.848748	0.597888	0.999972	0.0103331	-4.15315	0.099831	0.99998	0.0109792	4.22735	0.0848607	0.999998	0.0109792	0.0912248	0.95509	0.999996	0.00520164	3.30035	0.172917	0.999937	0.0103331	-0.7517	0.656549	0.999958	0.00520164	0.0109792	0.0103331	0
ADD3_7	XM_012102910.2	101117808	0.0326285	-0.926904	0.325882	0.999968	0.0270616	-0.226255	0.812059	0.999995	0.0263195	-0.573626	0.687396	0.999972	0.0389376	-1.26571	0.356145	0.99998	0.0191876	0.249221	0.859896	0.999998	0.0389376	-0.999436	0.46845	0.999996	0.0263195	0.806807	0.580949	0.999937	0.0389376	-0.452941	0.744139	0.999958	0.0263195	0.0191876	0.0389376	0.0151855
ADGB_1	XM_012183068.2	101121178	0.00383468	0.0201161	0.984965	0.999968	0.00525946	1.022	0.348638	0.999995	0.00754856	-1.15693	0.444996	0.999972	0.004699	3.20217	0.152328	0.99998	0.004699	-0.495839	0.731947	0.999998	0.00297036	2.70586	0.243234	0.999996	0.00754856	0.616445	0.659058	0.999937	0.00754856	3.84006	0.0960214	0.887522	0.00754856	0.00297036	0	0.004699
ADGRA2_1	XM_015104529.1	101117990	0.375948	0.239958	0.763254	0.999968	0.483292	1.22207	0.111886	0.999995	0.534138	0.27626	0.78856	0.999972	0.217758	0.118031	0.926921	0.99998	0.534138	1.31609	0.256628	0.999998	0.534138	1.43911	0.166308	0.999996	0.432445	1.0179	0.41403	0.999937	0.432445	1.13894	0.309618	0.999958	0.432445	0.534138	0.201207	0.217758
ADGRA3_1	XM_015096412.1	101102902	4.05481	-0.143614	0.598939	0.999968	4.26558	0.215953	0.419026	0.999995	4.48299	-0.185601	0.646502	0.999972	3.62663	-0.118159	0.783842	0.99998	4.04817	0.195633	0.594965	0.999998	4.04817	0.0880481	0.822787	0.999996	4.48299	0.357348	0.408086	0.999937	4.48299	0.252447	0.551545	0.999958	4.48299	4.04817	3.62663	3.40957
ADGRB1_1	XM_015097644.1	101117595	0.028132	0.17939	0.844978	0.999968	0.033728	0.877144	0.334506	0.999995	0.0382	-0.437003	0.730007	0.999972	0.0270079	1.3827	0.348966	0.99998	0.0292561	0.119734	0.930854	0.999998	0.0292561	1.53436	0.24645	0.999996	0.0382	0.537372	0.703743	0.999937	0.0382	1.94802	0.160786	0.999958	0.0382	0.0292561	0.00985979	0.0270079
ADGRB2_1	XM_015092851.1	101106749	0.0302515	0.233555	0.830228	0.999968	0.0513295	3.58678	0.000599876	0.0908169	0.0542274	0.0873802	0.947063	0.999972	0.00627556	2.14893	0.208373	0.99998	0.0542274	2.94831	0.0409534	0.999998	0.0542274	5.10057	0.004719	0.453602	0.0484315	2.81684	0.0504131	0.882783	0.0484315	4.9875	0.00497465	0.273543	0.0484315	0.0542274	0.00118667	0.00627556
ADGRB3_1	XM_012183406.2	101109454	0	NaN	NaN	NaN	0	NaN	NaN	NaN	0	NaN	NaN	NaN	0	NaN	NaN	NaN	0	NaN	NaN	NaN	0	NaN	NaN	NaN	0	NaN	NaN	NaN	0	NaN	NaN	NaN	0	0	0	0
ADGRB3_2	XM_012183405.2	101109454	0	NaN	NaN	NaN	0	NaN	NaN	NaN	0	NaN	NaN	NaN	0	NaN	NaN	NaN	0	NaN	NaN	NaN	0	NaN	NaN	NaN	0	NaN	NaN	NaN	0	NaN	NaN	NaN	0	0	0	0
ADGRB3_3	XM_004011580.3	101109454	0	NaN	NaN	NaN	0	NaN	NaN	NaN	0	NaN	NaN	NaN	0	NaN	NaN	NaN	0	NaN	NaN	NaN	0	NaN	NaN	NaN	0	NaN	NaN	NaN	0	NaN	NaN	NaN	0	0	0	0
ADGRB3_4	XM_012183408.2	101109454	0.00100777	0.0260523	0.982679	0.999968	0.00103957	-0.0878245	0.941656	0.999995	0.000871613	-0.0174971	0.991625	0.999972	0.00114393	0.0530187	0.974647	0.99998	0.0009352	-0.109502	0.947628	0.999998	0.00114393	-0.0458568	0.978186	0.999996	0.0009352	-0.116376	0.94434	0.999937	0.00114393	-0.0511907	0.975753	0.999958	0.000871613	0.000853226	0.00114393	0.0009352
ADGRB3_5	XM_012183407.1	101109454	0	NaN	NaN	NaN	0	NaN	NaN	NaN	0	NaN	NaN	NaN	0	NaN	NaN	NaN	0	NaN	NaN	NaN	0	NaN	NaN	NaN	0	NaN	NaN	NaN	0	NaN	NaN	NaN	0	0	0	0
ADGRD1_1	XM_004017304.3	101113363	0	NaN	NaN	NaN	0	NaN	NaN	NaN	0	NaN	NaN	NaN	0	NaN	NaN	NaN	0	NaN	NaN	NaN	0	NaN	NaN	NaN	0	NaN	NaN	NaN	0	NaN	NaN	NaN	0	0	0	0
ADGRD1_2	XM_004017305.3	101113363	0.00374894	1.60859	0.226255	0.999968	0.00312802	-0.834955	0.499165	0.999995	0.00264933	2.33135	0.30376	0.999972	0.00484855	1.27616	0.452344	0.99998	0.00484855	-0.620518	0.697778	0.999998	0.00264933	0.690051	0.662834	0.999996	0.00484855	-2.9173	0.215573	0.999937	0.00140749	-1.66355	0.484432	0.999958	0	0.00264933	0.00140749	0.00484855
ADGRD2_1	XM_015093859.1	101113403	0.0026446	-1.55854	0.349596	0.999968	0.00135069	-0.0849977	0.953038	0.999995	0.00258783	-1.57048	0.500457	0.999972	0.00270137	-1.56506	0.511514	0.99998	0	NaN	NaN	NaN	0.00270137	-1.62506	0.489613	0.999996	0.00258783	1.47403	0.532439	0.999937	0.00270137	-0.0511792	0.975507	0.999958	0.00258783	0	0.00270137	0
ADGRE1_1	XM_012177999.2	101107096	0	NaN	NaN	NaN	0	NaN	NaN	NaN	0	NaN	NaN	NaN	0	NaN	NaN	NaN	0	NaN	NaN	NaN	0	NaN	NaN	NaN	0	NaN	NaN	NaN	0	NaN	NaN	NaN	0	0	0	0
ADGRE1_2	XM_012178001.2	101107096	0	NaN	NaN	NaN	0	NaN	NaN	NaN	0	NaN	NaN	NaN	0	NaN	NaN	NaN	0	NaN	NaN	NaN	0	NaN	NaN	NaN	0	NaN	NaN	NaN	0	NaN	NaN	NaN	0	0	0	0
ADGRE1_3	XM_012178002.2	101107096	0	NaN	NaN	NaN	0	NaN	NaN	NaN	0	NaN	NaN	NaN	0	NaN	NaN	NaN	0	NaN	NaN	NaN	0	NaN	NaN	NaN	0	NaN	NaN	NaN	0	NaN	NaN	NaN	0	0	0	0
ADGRE1_4	XM_012178000.2	101107096	0	NaN	NaN	NaN	0	NaN	NaN	NaN	0	NaN	NaN	NaN	0	NaN	NaN	NaN	0	NaN	NaN	NaN	0	NaN	NaN	NaN	0	NaN	NaN	NaN	0	NaN	NaN	NaN	0	0	0	0
ADGRE1_5	XM_012177998.2	101107096	0	NaN	NaN	NaN	0	NaN	NaN	NaN	0	NaN	NaN	NaN	0	NaN	NaN	NaN	0	NaN	NaN	NaN	0	NaN	NaN	NaN	0	NaN	NaN	NaN	0	NaN	NaN	NaN	0	0	0	0
ADGRE2_1	XM_015095609.1	101116830	1.65123	0.389641	0.575045	0.999968	2.01735	1.09786	0.101828	0.97834	2.12232	0.15809	0.853579	0.999972	1.18013	0.85429	0.44584	0.99998	2.12232	0.827669	0.391285	0.999998	2.12232	1.68974	0.0587915	0.999996	1.91238	0.648553	0.528241	0.999937	1.91238	1.51459	0.115124	0.943246	1.91238	2.12232	0.632	1.18013
ADGRE3_1	XM_012177789.2	105610502	0.00189059	1.02647	0.561418	0.999968	0.00189059	-1.08081	0.54027	0.999995	0	NaN	NaN	NaN	0.00378119	1.60632	0.490752	0.99998	0.00378119	-1.6573	0.476282	0.999998	0	NaN	NaN	NaN	0.00378119	-1.69587	0.470917	0.999937	0	NaN	NaN	NaN	0	0	0	0.00378119
ADGRE3_2	XM_012177788.2	105610502	0	NaN	NaN	NaN	0	NaN	NaN	NaN	0	NaN	NaN	NaN	0	NaN	NaN	NaN	0	NaN	NaN	NaN	0	NaN	NaN	NaN	0	NaN	NaN	NaN	0	NaN	NaN	NaN	0	0	0	0
ADGRE5_1	XM_015095783.1	101122596	25.766	0.000858854	0.99833	0.999968	32.5834	0.730027	0.0596853	0.82904	35.2983	-0.248324	0.597572	0.999972	21.6187	0.380476	0.486447	0.99998	29.8685	0.444572	0.388405	0.999998	29.8685	0.831771	0.0697319	0.999996	35.2983	0.666157	0.224677	0.999937	35.2983	1.05502	0.0370197	0.626084	35.2983	29.8685	16.2337	21.6187
ADGRF1_1	XM_012100779.2	101121464	0.0301936	-0.566777	0.67555	0.999968	0.0508829	5.39693	0.00322636	0.222745	0.0603872	-0.618622	0.713045	0.999972	0	NaN	NaN	NaN	0.0413786	5.09928	0.0486418	0.999998	0.0413786	5.14722	0.0441198	0.968001	0.0603872	5.61184	0.0281739	0.736309	0.0603872	5.6613	0.0246454	0.534315	0.0603872	0.0413786	0	0
ADGRF1_2	XM_012100782.2	101121464	0.00808779	3.00158	0.087061	0.999968	0.00808779	2.92295	0.0963118	0.963539	0.0161756	3.9025	0.118167	0.999972	0	NaN	NaN	NaN	0.0161756	3.81424	0.126757	0.999998	0.0161756	3.85939	0.117341	0.999996	0	NaN	NaN	NaN	0	NaN	NaN	NaN	0	0.0161756	0	0
ADGRF1_3	XM_004018869.3	101121464	0	NaN	NaN	NaN	0	NaN	NaN	NaN	0	NaN	NaN	NaN	0	NaN	NaN	NaN	0	NaN	NaN	NaN	0	NaN	NaN	NaN	0	NaN	NaN	NaN	0	NaN	NaN	NaN	0	0	0	0
ADGRF1_4	XM_012100781.2	101121464	0.0213417	-2.0881	0.13375	0.999968	0.025321	4.42894	0.0153044	0.46109	0.0426834	-2.29777	0.19438	0.999972	0	NaN	NaN	NaN	0.00795851	2.97948	0.213644	0.999998	0.00795851	3.02099	0.202508	0.999996	0.0426834	5.09701	0.0471145	0.867707	0.0426834	5.14626	0.0443456	0.677702	0.0426834	0.00795851	0	0
ADGRF1_5	XM_012100773.2	101121464	0	NaN	NaN	NaN	0	NaN	NaN	NaN	0	NaN	NaN	NaN	0	NaN	NaN	NaN	0	NaN	NaN	NaN	0	NaN	NaN	NaN	0	NaN	NaN	NaN	0	NaN	NaN	NaN	0	0	0	0
ADGRF1_6	XM_012100784.1	101121464	0.0734126	-0.590259	0.570093	0.999968	0.0780979	0.815722	0.430267	0.999995	0.12687	-2.06184	0.163014	0.999972	0.0652222	1.65503	0.24518	0.99998	0.0652222	-1.13806	0.430377	0.999998	0.0293259	0.477168	0.722548	0.999996	0.12687	0.891499	0.545499	0.999937	0.12687	2.53561	0.0908617	0.871606	0.12687	0.0293259	0.0199553	0.0652222
ADGRF2_1	XM_012100793.2	101121719	0	NaN	NaN	NaN	0	NaN	NaN	NaN	0	NaN	NaN	NaN	0	NaN	NaN	NaN	0	NaN	NaN	NaN	0	NaN	NaN	NaN	0	NaN	NaN	NaN	0	NaN	NaN	NaN	0	0	0	0
ADGRF2_2	XM_004018870.3	101121719	0	NaN	NaN	NaN	0	NaN	NaN	NaN	0	NaN	NaN	NaN	0	NaN	NaN	NaN	0	NaN	NaN	NaN	0	NaN	NaN	NaN	0	NaN	NaN	NaN	0	NaN	NaN	NaN	0	0	0	0
ADGRF2_3	XM_012100790.2	101121719	0	NaN	NaN	NaN	0	NaN	NaN	NaN	0	NaN	NaN	NaN	0	NaN	NaN	NaN	0	NaN	NaN	NaN	0	NaN	NaN	NaN	0	NaN	NaN	NaN	0	NaN	NaN	NaN	0	0	0	0
ADGRF2_4	XM_012100795.2	101121719	0	NaN	NaN	NaN	0	NaN	NaN	NaN	0	NaN	NaN	NaN	0	NaN	NaN	NaN	0	NaN	NaN	NaN	0	NaN	NaN	NaN	0	NaN	NaN	NaN	0	NaN	NaN	NaN	0	0	0	0
ADGRF2_5	XM_015102743.1	101121719	0	NaN	NaN	NaN	0	NaN	NaN	NaN	0	NaN	NaN	NaN	0	NaN	NaN	NaN	0	NaN	NaN	NaN	0	NaN	NaN	NaN	0	NaN	NaN	NaN	0	NaN	NaN	NaN	0	0	0	0
ADGRF2_6	XM_012100796.2	101121719	0	NaN	NaN	NaN	0	NaN	NaN	NaN	0	NaN	NaN	NaN	0	NaN	NaN	NaN	0	NaN	NaN	NaN	0	NaN	NaN	NaN	0	NaN	NaN	NaN	0	NaN	NaN	NaN	0	0	0	0
ADGRF2_7	XM_012100798.1	101121719	0.00140394	-1.55854	0.349597	0.999968	0.00140394	-1.66712	0.316164	0.999995	0	NaN	NaN	NaN	0.00280787	-2.29553	0.311217	0.99998	0	NaN	NaN	NaN	0.00280787	-2.3631	0.2894	0.999996	0	NaN	NaN	NaN	0.00280787	-2.3951	0.289547	0.999958	0	0	0.00280787	0
ADGRF3_1	XM_015093872.1	101110223	0.0244368	-0.00462417	0.99579	0.999968	0.0266131	0.266764	0.759759	0.999995	0.0271709	-0.189175	0.890216	0.999972	0.0228184	0.193536	0.882467	0.99998	0.0260552	0.0883609	0.948812	0.999998	0.0260552	0.299869	0.824502	0.999996	0.0271709	0.25216	0.848195	0.999937	0.0271709	0.458498	0.7233	0.999958	0.0271709	0.0260552	0.0194369	0.0228184
ADGRF4_1	XM_012100799.2	101121979	0.0369123	0.112745	0.932811	0.999968	0.0369123	-0.118295	0.929411	0.999995	0.0694124	-5.83055	0.0176897	0.710101	0.0738247	5.84553	0.0232995	0.905659	0.0738247	-5.89596	0.0214132	0.808868	0	NaN	NaN	NaN	0.0738247	-0.118209	0.941609	0.999937	0.0694124	5.75176	0.0189605	0.483886	0.0694124	0	0	0.0738247
ADGRF4_2	XM_012100800.2	101121979	0.101701	-1.24257	0.286408	0.999968	0.111985	-1.74035	0.131336	0.999995	0.0568408	2.0205	0.204277	0.999972	0.192121	-2.51868	0.100972	0.99998	0.0568408	0.684554	0.654024	0.999998	0.192121	-1.82482	0.216713	0.999996	0.0318485	-1.32873	0.416699	0.999937	0.192121	-3.83833	0.0184375	0.478315	0.0112811	0.0568408	0.192121	0.0318485
ADGRF4_3	XM_012100802.2	101121979	0.0309433	-4.81685	0.00867646	0.494074	0.0182923	-0.614957	0.651031	0.999995	0.025302	-4.51447	0.0704216	0.999972	0.0365847	-5.07985	0.0506857	0.99998	0	NaN	NaN	NaN	0.0365847	-5.14916	0.0435799	0.968001	0.025302	4.41188	0.0812574	0.999937	0.0365847	-0.59682	0.735356	0.999958	0.025302	0	0.0365847	0
ADGRF5_1	XM_004018868.3	101121209	0.133465	-0.704271	0.389657	0.999968	0.121191	-0.385718	0.637421	0.999995	0.0973885	-0.105882	0.929706	0.999972	0.169541	-1.22	0.331254	0.99998	0.0946111	0.302691	0.806293	0.999998	0.169541	-0.898507	0.440716	0.999996	0.0973885	0.400809	0.759264	0.999937	0.169541	-0.801546	0.530073	0.999958	0.0973885	0.0946111	0.169541	0.0728411
ADGRG1_1	XM_012094993.1	101120942	2.2712	-0.160598	0.723384	0.999968	2.37168	-0.359988	0.419096	0.999995	2.09959	0.0732479	0.908603	0.999972	2.69575	-0.367819	0.537442	0.99998	2.09959	-0.116168	0.864539	0.999998	2.69575	-0.457173	0.463411	0.999996	2.0476	-0.219866	0.718515	0.999937	2.69575	-0.561748	0.313616	0.999958	1.84664	2.09959	2.69575	2.0476
ADGRG2_1	XM_015104817.1	101109070	0.0827998	-0.0383841	0.966573	0.999968	0.117924	1.19609	0.179366	0.999995	0.12029	0.00827091	0.994554	0.999972	0.047694	-0.207963	0.888435	0.99998	0.12029	1.31983	0.32347	0.999998	0.12029	1.12115	0.416	0.999996	0.115559	1.29025	0.332378	0.999937	0.115559	1.10068	0.422732	0.999958	0.115559	0.12029	0.047694	0.0453102
ADGRG2_2	XM_012106347.2	101109070	0	NaN	NaN	NaN	0	NaN	NaN	NaN	0	NaN	NaN	NaN	0	NaN	NaN	NaN	0	NaN	NaN	NaN	0	NaN	NaN	NaN	0	NaN	NaN	NaN	0	NaN	NaN	NaN	0	0	0	0
ADGRG2_3	XM_015104818.1	101109070	0.0293486	1.9435	0.145801	0.999968	0.0248774	-0.98533	0.461484	0.999995	0.0237927	5.00196	0.0523488	0.999972	0.0349044	1.26055	0.474412	0.99998	0.0349044	-0.506347	0.775685	0.999998	0.0237927	0.744107	0.663747	0.999996	0.0349044	-5.4937	0.0329584	0.770244	0.0148504	-4.28389	0.0891237	0.863104	0	0.0237927	0.0148504	0.0349044
ADGRG3_1	XM_012189833.2	101121194	0.0339794	-1.92281	0.146686	0.999968	0.0371226	2.57989	0.0557213	0.809744	0.0656736	-2.80054	0.120339	0.999972	0.00704634	1.24605	0.461899	0.99998	0.00857159	0.176845	0.912142	0.999998	0.00857159	1.43851	0.407538	0.999996	0.0656736	2.89511	0.114581	0.999937	0.0656736	4.0954	0.0402926	0.649057	0.0656736	0.00857159	0.00228517	0.00704634
ADGRG5_1	XM_015100451.1	101102583	0.00387463	0.989524	0.461339	0.999968	0.00534673	2.22163	0.176631	0.999995	0.00774926	1.14428	0.498593	0.999972	0	NaN	NaN	NaN	0.00774926	2.66638	0.254658	0.999998	0.00774926	2.70586	0.24372	0.999996	0.0029442	1.4741	0.532419	0.999937	0.0029442	1.50739	0.518602	0.999958	0.0029442	0.00774926	0	0
ADGRG6_1	XM_012182995.2	101116915	0.339192	0.484677	0.680738	0.999968	0.360774	0.720764	0.537739	0.999995	0.624257	2.51887	0.0838723	0.999972	0.310231	-2.63176	0.0724767	0.99998	0.624257	3.34621	0.015934	0.743881	0.624257	0.732918	0.596144	0.999996	0.0972912	0.78986	0.620083	0.999937	0.310231	-1.82346	0.23256	0.999958	0.0972912	0.624257	0.310231	0.0541278
ADGRG6_2	XM_012182994.2	101116915	0.400949	-1.44053	0.194933	0.999968	0.393572	-1.42617	0.197093	0.999995	0.28233	-3.1246	0.0560988	0.999972	0.519568	-1.03775	0.377189	0.99998	0.267576	-3.04093	0.043532	0.999998	0.519568	-4.08031	0.00343218	0.393375	0.28233	0.00927968	0.994772	0.999937	0.519568	-1.00556	0.444903	0.999958	0.28233	0.0312813	0.519568	0.267576
ADGRG6_3	XM_004011385.3	101116915	0.984493	0.202856	0.729547	0.999968	1.09708	-0.646822	0.260798	0.999995	0.955928	0.737925	0.426724	0.999972	1.1811	-0.150077	0.814932	0.99998	1.01306	-0.233723	0.763253	0.999998	1.1811	-0.36331	0.632105	0.999996	1.01306	-1.00441	0.22736	0.999937	1.1811	-1.15369	0.141819	0.999826	0.548633	0.955928	1.1811	1.01306
ADGRG6_4	XM_004011384.3	101116915	1.16535	0.55312	0.321309	0.999968	1.16478	0.596982	0.279606	0.999995	1.45996	0.645323	0.259317	0.999972	0.870734	0.393294	0.669809	0.99998	1.45996	0.718693	0.401132	0.999998	1.45996	1.12072	0.0384961	0.927714	0.870734	0.0367905	0.96903	0.999937	0.869599	0.450121	0.52365	0.999958	0.869599	1.45996	0.638575	0.870734
ADGRG6_5	XM_015097434.1	101116915	0.175592	-0.704708	0.559805	0.999968	0.178847	0.617948	0.608541	0.999995	0.245476	-1.13829	0.491638	0.999972	0.105707	-0.139217	0.929794	0.99998	0.112217	0.0464366	0.976036	0.999998	0.112217	-0.0880104	0.957043	0.999996	0.245476	1.13135	0.481356	0.999937	0.245476	0.990307	0.551603	0.999958	0.245476	0.112217	0.105707	0.104452
ADGRG6_6	XM_015097435.1	101116915	0.160954	-0.708491	0.565808	0.999968	0.172852	0.651204	0.596794	0.999995	0.191799	-0.306018	0.838176	0.999972	0.130109	-1.48333	0.401476	0.99998	0.153906	1.4481	0.361908	0.999998	0.153906	-0.0369074	0.981203	0.999996	0.191799	1.68858	0.325366	0.999937	0.191799	0.247623	0.882696	0.999958	0.191799	0.153906	0.130109	0.0569003
ADGRG6_7	XM_012182993.2	101116915	0.0194902	-0.864843	0.531391	0.999968	0.0282983	4.0425	0.00661636	0.310595	0.0369614	-0.839238	0.63636	0.999972	0.00201891	-2.29546	0.311233	0.99998	0.0196352	5.07306	0.0510068	0.999998	0.0196352	2.92136	0.109181	0.999996	0.0369614	5.80932	0.0261729	0.722612	0.0369614	3.69802	0.0491932	0.706341	0.0369614	0.0196352	0.00201891	0
ADGRG6_8	XM_012182992.2	101116915	0.240857	-0.252793	0.801506	0.999968	0.298543	0.952453	0.334421	0.999995	0.405701	-1.10718	0.365567	0.999972	0.20689	1.35636	0.348584	0.99998	0.20689	-0.215042	0.869247	0.999998	0.191385	1.16104	0.410224	0.999996	0.405701	0.869357	0.486004	0.999937	0.405701	2.24658	0.0998804	0.897881	0.405701	0.191385	0.0760131	0.20689
ADGRG7_1	XM_004002884.3	101110721	0.00292642	0.0260523	0.982679	0.999968	0.00301874	-0.0878245	0.941653	0.999995	0.00253103	-0.0174971	0.991625	0.999972	0.00332181	0.0530187	0.974647	0.99998	0.00271568	-0.109502	0.947628	0.999998	0.00332181	-0.0458568	0.978132	0.999996	0.00271568	-0.116376	0.94434	0.999937	0.00332181	-0.0511907	0.975774	0.999958	0.00253103	0.00247764	0.00332181	0.00271568
ADGRL1_1	XM_015095610.1	101118356	0.327535	-0.224065	0.724187	0.999968	0.419171	1.09485	0.0678314	0.867861	0.492694	-0.553932	0.541284	0.999972	0.218733	0.434521	0.687737	0.99998	0.345647	0.613233	0.526084	0.999998	0.345647	1.05671	0.291746	0.999996	0.492694	1.13926	0.23085	0.999937	0.492694	1.57796	0.106381	0.920353	0.492694	0.345647	0.162375	0.218733
ADGRL2_1	XM_012174502.2	101104103	1.26398	0.367158	0.345351	0.999968	1.11948	-0.0766289	0.843248	0.999995	1.21097	0.202784	0.742849	0.999972	1.31699	0.500264	0.318039	0.99998	1.31699	-0.189619	0.713453	0.999998	1.21097	0.320746	0.552267	0.999996	1.31699	-0.428021	0.465322	0.999937	1.028	0.0842859	0.893579	0.999958	1.028	1.21097	0.899679	1.31699
ADGRL2_10	XM_012174591.2	101104103	0	NaN	NaN	NaN	0	NaN	NaN	NaN	0	NaN	NaN	NaN	0	NaN	NaN	NaN	0	NaN	NaN	NaN	0	NaN	NaN	NaN	0	NaN	NaN	NaN	0	NaN	NaN	NaN	0	0	0	0
ADGRL2_11	XM_012174567.2	101104103	0	NaN	NaN	NaN	0	NaN	NaN	NaN	0	NaN	NaN	NaN	0	NaN	NaN	NaN	0	NaN	NaN	NaN	0	NaN	NaN	NaN	0	NaN	NaN	NaN	0	NaN	NaN	NaN	0	0	0	0
ADGRL2_12	XM_012174583.2	101104103	0.0513409	-6.66197	0.000490234	0.144581	0.0513409	6.6357	0.00053018	0.0834549	0.102682	-7.68541	0.00260354	0.372851	0	NaN	NaN	NaN	0	NaN	NaN	NaN	0	NaN	NaN	NaN	0.102682	7.59245	0.00336451	0.346171	0.102682	7.64287	0.00294493	0.217863	0.102682	0	0	0
ADGRL2_13	XM_012174615.2	101104103	0.230807	-0.990267	0.386865	0.999968	0.178828	-0.0961706	0.933433	0.999995	0.186892	-0.0940916	0.952362	0.999972	0.274721	-2.12675	0.133168	0.99998	0.170763	1.29493	0.374037	0.999998	0.274721	-0.809209	0.527029	0.999996	0.186892	1.3201	0.445336	0.999937	0.274721	-0.769517	0.6171	0.999958	0.186892	0.170763	0.274721	0.065778
ADGRL2_14	XM_012174595.2	101104103	2.9477	0.147219	0.529058	0.999968	2.90231	0.0648335	0.777638	0.999995	3.09894	0.156587	0.666752	0.999972	2.79645	0.115245	0.728963	0.99998	3.09894	0.0973949	0.77819	0.999998	3.09894	0.223689	0.504485	0.999996	2.79645	-0.0828651	0.824799	0.999937	2.70568	0.045027	0.907338	0.999958	2.70568	3.09894	2.52143	2.79645
ADGRL2_15	XM_012174604.2	101104103	1.31746	0.336408	0.710723	0.999968	1.35195	-0.573261	0.524563	0.999995	1.21731	0.757756	0.586544	0.999972	1.41761	0.0336311	0.96828	0.99998	1.41761	-0.224453	0.82682	0.999998	1.28629	-0.189223	0.820897	0.999996	1.41761	-1.05744	0.461733	0.999937	1.28629	-1.0088	0.434892	0.999958	0.723564	1.21731	1.28629	1.41761
ADGRL2_16	XM_012174612.2	101104103	1.04478	0.143455	0.802832	0.999968	1.3018	0.87913	0.109954	0.999995	1.55817	0.566134	0.475948	0.999972	0.817012	-0.684069	0.447873	0.99998	1.55817	1.53171	0.0490133	0.999998	1.55817	0.851032	0.236336	0.999996	1.04543	0.931078	0.324929	0.999937	1.04543	0.253247	0.765861	0.999958	1.04543	1.55817	0.817012	0.531389
ADGRL2_17	XM_012174509.2	101104103	0.113501	2.24353	0.0943848	0.999968	0.0785239	0.375724	0.784406	0.999995	0.108464	1.13848	0.504161	0.999972	0.118539	7.77691	0.00225393	0.478345	0.118539	-0.129229	0.935263	0.999998	0.108464	7.70456	0.00260426	0.351574	0.118539	-1.34255	0.430545	0.999937	0.0485841	6.44588	0.0136765	0.426081	0.0485841	0.108464	0	0.118539
ADGRL2_18	XM_012174549.2	101104103	0.430837	-0.162116	0.764413	0.999968	0.465098	0.373013	0.480817	0.999995	0.555409	-0.624868	0.432465	0.999972	0.393489	0.39901	0.65077	0.99998	0.393489	-0.135733	0.873645	0.999998	0.374787	0.267887	0.74213	0.999996	0.555409	0.458199	0.586073	0.999937	0.555409	0.863717	0.288427	0.999958	0.555409	0.374787	0.306265	0.393489
ADGRL2_19	XM_012174560.2	101104103	0.00681741	3.75926	0.0382205	0.968424	0.00681741	3.69184	0.042326	0.733059	0.0136348	4.72902	0.0650801	0.999972	0	NaN	NaN	NaN	0.0136348	4.64022	0.0707956	0.999998	0.0136348	4.68743	0.0660117	0.999996	0	NaN	NaN	NaN	0	NaN	NaN	NaN	0	0.0136348	0	0
ADGRL2_2	XM_012174543.2	101104103	0.0449278	2.16193	0.0704062	0.999968	0.0291135	-0.24383	0.842246	0.999995	0.0404808	1.73329	0.268994	0.999972	0.0493748	2.51311	0.145267	0.99998	0.0493748	-0.386646	0.799055	0.999998	0.0404808	2.14155	0.171791	0.999996	0.0493748	-2.19203	0.196369	0.999937	0.0120389	0.339237	0.845119	0.999958	0.0120389	0.0404808	0.00885221	0.0493748
ADGRL2_20	XM_012174539.2	101104103	0.106387	-1.67551	0.0941904	0.999968	0.0933899	1.05093	0.301169	0.999995	0.141986	-1.73951	0.208064	0.999972	0.0707885	-1.57336	0.272329	0.99998	0.0447938	0.945026	0.554934	0.999998	0.0707885	-0.632562	0.656768	0.999996	0.141986	2.63945	0.0566938	0.911212	0.141986	1.07756	0.370183	0.999958	0.141986	0.0447938	0.0707885	0.0241419
ADGRL2_21	XM_012174528.1	101104103	0.0279808	-0.967984	0.445838	0.999968	0.0250471	0.262301	0.836589	0.999995	0.0252603	0.0285329	0.986564	0.999972	0.0311277	-2.63039	0.121811	0.99998	0.0252603	2.14407	0.228458	0.999998	0.0311277	-0.494607	0.775774	0.999996	0.0248339	2.11299	0.212842	0.999937	0.0311277	-0.500837	0.760223	0.999958	0.0248339	0.0252603	0.0311277	0.00508656
ADGRL2_22	XM_012174521.2	101104103	0.0184249	5.19832	0.00629556	0.436656	0.0184249	-5.22557	0.00583429	0.293047	0	NaN	NaN	NaN	0.0368498	6.1018	0.0183579	0.831468	0.0368498	-6.14882	0.0170312	0.751974	0	NaN	NaN	NaN	0.0368498	-6.19956	0.0177386	0.651594	0	NaN	NaN	NaN	0	0	0	0.0368498
ADGRL2_23	XM_012174486.2	101104103	0.0162239	5.07322	0.00731219	0.461256	0.0162239	5.01526	0.00806176	0.33702	0.0324479	6.08374	0.0217448	0.754837	0	NaN	NaN	NaN	0.0324479	6.01177	0.0224093	0.819611	0.0324479	6.04895	0.0207209	0.739981	0	NaN	NaN	NaN	0	NaN	NaN	NaN	0	0.0324479	0	0
ADGRL2_3	XM_012174491.2	101104103	0.0117848	0.53756	0.685432	0.999968	0.0187372	5.1284	0.00472343	0.265905	0.0235695	0.532588	0.750915	0.999972	0	NaN	NaN	NaN	0.0235695	5.39483	0.0390025	0.993321	0.0235695	5.44313	0.0347425	0.886623	0.0139049	4.76668	0.053969	0.902142	0.0139049	4.8151	0.0494393	0.706341	0.0139049	0.0235695	0	0
ADGRL2_4	XM_012174518.2	101104103	0.023997	1.62234	0.257475	0.999968	0.023997	-1.62843	0.254958	0.999995	0.01208	-4.87947	0.0526924	0.999972	0.0479939	6.49321	0.0128613	0.751284	0.0479939	-6.54356	0.011557	0.670039	0	NaN	NaN	NaN	0.0479939	-1.65674	0.352085	0.999937	0.01208	4.82577	0.0550023	0.730451	0.01208	0	0	0.0479939
ADGRL2_5	XM_012174483.2	101104103	0	NaN	NaN	NaN	0	NaN	NaN	NaN	0	NaN	NaN	NaN	0	NaN	NaN	NaN	0	NaN	NaN	NaN	0	NaN	NaN	NaN	0	NaN	NaN	NaN	0	NaN	NaN	NaN	0	0	0	0
ADGRL2_6	XM_012174609.2	101104103	0	NaN	NaN	NaN	0	NaN	NaN	NaN	0	NaN	NaN	NaN	0	NaN	NaN	NaN	0	NaN	NaN	NaN	0	NaN	NaN	NaN	0	NaN	NaN	NaN	0	NaN	NaN	NaN	0	0	0	0
ADGRL2_7	XM_012174589.2	101104103	0	NaN	NaN	NaN	0	NaN	NaN	NaN	0	NaN	NaN	NaN	0	NaN	NaN	NaN	0	NaN	NaN	NaN	0	NaN	NaN	NaN	0	NaN	NaN	NaN	0	NaN	NaN	NaN	0	0	0	0
ADGRL2_8	XM_012174623.2	101104103	0.00927785	1.37855	0.289566	0.999968	0.00804045	0.787215	0.542024	0.999995	0.00939027	0.528049	0.753955	0.999972	0.00916543	4.09108	0.0957351	0.99998	0.00939027	0.125859	0.940967	0.999998	0.00939027	4.27957	0.0859763	0.999996	0.00916543	-0.4628	0.782677	0.999937	0.00669064	3.68289	0.130421	0.979591	0.00669064	0.00939027	0	0.00916543
ADGRL2_9	XM_012174575.2	101104103	0	NaN	NaN	NaN	0	NaN	NaN	NaN	0	NaN	NaN	NaN	0	NaN	NaN	NaN	0	NaN	NaN	NaN	0	NaN	NaN	NaN	0	NaN	NaN	NaN	0	NaN	NaN	NaN	0	0	0	0
ADGRL3_1	XM_015096270.1	101111884	0.0274015	0.455055	0.717201	0.999968	0.0376604	1.90667	0.122788	0.999995	0.0386489	-0.173651	0.915623	0.999972	0.0181309	5.30426	0.0292323	0.96063	0.036672	0.87702	0.568112	0.999998	0.036672	6.25922	0.0137805	0.652688	0.0386489	1.01936	0.521705	0.999937	0.0386489	6.36587	0.0127812	0.41435	0.0386489	0.036672	0	0.0181309
ADGRL3_10	XM_015096260.1	101111884	0	NaN	NaN	NaN	0	NaN	NaN	NaN	0	NaN	NaN	NaN	0	NaN	NaN	NaN	0	NaN	NaN	NaN	0	NaN	NaN	NaN	0	NaN	NaN	NaN	0	NaN	NaN	NaN	0	0	0	0
ADGRL3_11	XM_015096265.1	101111884	0.0912462	-0.329553	0.785399	0.999968	0.0914662	-0.0760556	0.949677	0.999995	0.107681	0.471189	0.755528	0.999972	0.107241	-1.14305	0.496119	0.99998	0.107681	0.843882	0.57155	0.999998	0.107681	-0.303368	0.841326	0.999996	0.0752517	0.365215	0.829426	0.999937	0.107241	-0.768588	0.656524	0.999958	0.0752517	0.107681	0.107241	0.0585739
ADGRL3_12	XM_015096266.1	101111884	0.0471579	-0.219932	0.863608	0.999968	0.0605537	1.24872	0.322817	0.999995	0.0623182	0.0949729	0.954493	0.999972	0.0355267	-1.02074	0.551201	0.99998	0.0623182	1.88498	0.278607	0.999998	0.0623182	0.900738	0.590987	0.999996	0.0587892	1.80652	0.289686	0.999937	0.0587892	0.798228	0.628985	0.999958	0.0587892	0.0623182	0.0355267	0.0147827
ADGRL3_13	XM_015096263.1	101111884	0.247307	-0.238235	0.815576	0.999968	0.289913	0.729642	0.470096	0.999995	0.29713	-0.0646754	0.96213	0.999972	0.197483	-0.591483	0.661584	0.99998	0.282696	1.05793	0.390068	0.999998	0.282696	0.473499	0.709725	0.999996	0.29713	1.06739	0.447944	0.999937	0.29713	0.487856	0.736644	0.999958	0.29713	0.282696	0.197483	0.131378
ADGRL3_14	XM_015096267.1	101111884	0.48362	0.277956	0.685064	0.999968	0.497621	0.300371	0.657118	0.999995	0.539807	-0.262372	0.781923	0.999972	0.511804	0.94136	0.385241	0.99998	0.511804	-0.206973	0.820934	0.999998	0.455436	0.741693	0.483312	0.999996	0.539807	0.0163744	0.987045	0.999937	0.539807	0.959621	0.392387	0.999958	0.539807	0.455436	0.273716	0.511804
ADGRL3_15	XM_015096268.1	101111884	0.153251	-0.449821	0.683314	0.999968	0.135925	-0.232214	0.833022	0.999995	0.156329	-0.48861	0.728299	0.999972	0.150173	-0.443595	0.785668	0.99998	0.118789	-0.234856	0.877406	0.999998	0.150173	-0.664509	0.661527	0.999996	0.156329	0.215749	0.886492	0.999937	0.156329	-0.201806	0.895866	0.999958	0.156329	0.115522	0.150173	0.118789
ADGRL3_16	XM_004009847.3	101111884	0	NaN	NaN	NaN	0	NaN	NaN	NaN	0	NaN	NaN	NaN	0	NaN	NaN	NaN	0	NaN	NaN	NaN	0	NaN	NaN	NaN	0	NaN	NaN	NaN	0	NaN	NaN	NaN	0	0	0	0
ADGRL3_17	XM_004009854.3	101111884	0	NaN	NaN	NaN	0	NaN	NaN	NaN	0	NaN	NaN	NaN	0	NaN	NaN	NaN	0	NaN	NaN	NaN	0	NaN	NaN	NaN	0	NaN	NaN	NaN	0	NaN	NaN	NaN	0	0	0	0
ADGRL3_18	XM_015096262.1	101111884	0.0467434	1.17907	0.385781	0.999968	0.0417499	-0.704276	0.60491	0.999995	0.0421273	-1.91387	0.284197	0.999972	0.0834998	6.67198	0.00854378	0.657915	0.0834998	-2.93398	0.0778423	0.999998	0.00998702	3.80441	0.12434	0.999996	0.0834998	-1.01318	0.551616	0.999937	0.0421273	5.66219	0.0281295	0.564988	0.0421273	0.00998702	0	0.0834998
ADGRL3_19	XM_015096257.1	101111884	0	NaN	NaN	NaN	0	NaN	NaN	NaN	0	NaN	NaN	NaN	0	NaN	NaN	NaN	0	NaN	NaN	NaN	0	NaN	NaN	NaN	0	NaN	NaN	NaN	0	NaN	NaN	NaN	0	0	0	0
ADGRL3_2	XM_015096271.1	101111884	0.0639235	-0.953178	0.465176	0.999968	0.0693729	1.27122	0.326792	0.999995	0.0969171	-1.24262	0.440447	0.999972	0.0309299	-0.378898	0.835713	0.99998	0.0418287	0.713556	0.693446	0.999998	0.0418287	0.383967	0.83298	0.999996	0.0969171	1.93475	0.23594	0.999937	0.0969171	1.59808	0.322807	0.999958	0.0969171	0.0418287	0.0309299	0.0224895
ADGRL3_20	XM_015096261.1	101111884	0.0301533	5.42437	0.00290034	0.297689	0.0153908	-0.130833	0.922484	0.999995	0.029525	5.4	0.0319655	0.837983	0.0307816	5.42586	0.0338456	0.99998	0.0307816	-0.114437	0.946677	0.999998	0.029525	5.35514	0.0315142	0.853051	0.0307816	-5.48892	0.0324574	0.767656	0	NaN	NaN	NaN	0	0.029525	0	0.0307816
ADGRL3_3	XM_015096264.1	101111884	0.0435608	6.78522	0.000528009	0.146289	0.0435608	-6.81083	0.000487796	0.0792323	0	NaN	NaN	NaN	0.0871216	7.71698	0.00322904	0.519145	0.0871216	-7.76001	0.00289699	0.4018	0	NaN	NaN	NaN	0.0871216	-7.77836	0.0032674	0.340307	0	NaN	NaN	NaN	0	0	0	0.0871216
ADGRL3_4	XM_015096256.1	101111884	0.101333	-0.477643	0.659431	0.999968	0.0903462	0.113315	0.916437	0.999995	0.112789	-0.691674	0.644585	0.999972	0.0898767	-0.286474	0.851011	0.99998	0.07512	-0.0993412	0.946996	0.999998	0.0898767	-0.381941	0.81439	0.999996	0.112789	0.559374	0.692892	0.999937	0.112789	0.29156	0.845839	0.999958	0.112789	0.0679036	0.0898767	0.07512
ADGRL3_5	XM_015096259.1	101111884	0.0769609	-2.47736	0.0468395	0.999968	0.0661772	1.28754	0.309136	0.999995	0.105795	-1.93799	0.24951	0.999972	0.0481272	-6.08739	0.0146987	0.788718	0.0265597	5.16473	0.0468219	0.999998	0.0481272	-0.935827	0.556708	0.999996	0.105795	7.02647	0.00574392	0.435572	0.105795	0.991816	0.524747	0.999958	0.105795	0.0265597	0.0481272	0
ADGRL3_6	XM_015096258.1	101111884	0.0331409	0.0484372	0.97155	0.999968	0.0331409	0.04161	0.975499	0.999995	0.0662817	6.47576	0.0114588	0.62015	0.0578466	-6.30154	0.0141192	0.775373	0.0662817	6.38243	0.0133516	0.710562	0.0662817	0.0727087	0.964114	0.999996	0	NaN	NaN	NaN	0.0578466	-6.4107	0.0124056	0.410398	0	0.0662817	0.0578466	0
ADGRL3_7	XM_012180041.2	101111884	0	NaN	NaN	NaN	0	NaN	NaN	NaN	0	NaN	NaN	NaN	0	NaN	NaN	NaN	0	NaN	NaN	NaN	0	NaN	NaN	NaN	0	NaN	NaN	NaN	0	NaN	NaN	NaN	0	0	0	0
ADGRL3_8	XM_012180043.2	101111884	0.00147107	-0.964041	0.4779	0.999968	0.00201584	2.24967	0.175591	0.999995	0.00294213	-1.2216	0.474225	0.999972	0	NaN	NaN	NaN	0.00108954	1.5147	0.526059	0.999998	0.00108954	1.54497	0.512919	0.999996	0.00294213	2.70182	0.250149	0.999937	0.00294213	2.74474	0.23832	0.999958	0.00294213	0.00108954	0	0
ADGRL3_9	XM_015096269.1	101111884	0.00758985	0.359966	0.739938	0.999968	0.00662118	-0.135792	0.899965	0.999995	0.0104051	1.79852	0.268684	0.999972	0.00846772	-0.851192	0.562919	0.99998	0.0104051	0.989423	0.52449	0.999998	0.0104051	0.173417	0.904662	0.999996	0.00477465	-0.823759	0.59932	0.999937	0.00846772	-1.64015	0.287205	0.999958	0.00257841	0.0104051	0.00846772	0.00477465
ADGRL4_1	XM_004002105.3	101103604	0.011039	0.666362	0.504578	0.999968	0.0100371	0.297799	0.764365	0.999995	0.0121022	0.438728	0.76002	0.999972	0.00997571	0.960009	0.507301	0.99998	0.0121022	0.104041	0.940841	0.999998	0.0121022	1.06227	0.46544	0.999996	0.00997571	-0.349295	0.809388	0.999937	0.00797199	0.615738	0.682901	0.999958	0.00797199	0.0121022	0.00506923	0.00997571
ADGRV1_1	XM_012178941.2	101120749	0.000229085	0.0262699	0.985478	0.999968	0.000229085	-0.0849503	0.953064	0.999995	0.000458169	1.60092	0.501913	0.999972	0.000398052	-1.56506	0.511514	0.99998	0.000458169	1.51469	0.526062	0.999998	0.000458169	-0.0457021	0.978152	0.999996	0	NaN	NaN	NaN	0.000398052	-1.66355	0.484432	0.999958	0	0.000458169	0.000398052	0
ADGRV1_2	XM_012178942.2	101120749	0.000250377	0.0262206	0.985505	0.999968	0.000455068	-1.66717	0.316148	0.999995	0	NaN	NaN	NaN	0.000500755	0.0530187	0.974647	0.99998	0.000409382	-1.65726	0.476293	0.999998	0.000500755	-1.62511	0.4896	0.999996	0.000409382	-1.69583	0.470928	0.999937	0.000500755	-1.6636	0.484417	0.999958	0	0	0.000500755	0.000409382
ADGRV1_3	XM_012178943.2	101120749	0.000416037	1.61132	0.33361	0.999968	0.000416037	1.50279	0.368081	0.999995	0.000832074	2.33136	0.30376	0.999972	0	NaN	NaN	NaN	0.000832074	2.24404	0.323389	0.999998	0.000832074	2.28072	0.30882	0.999996	0	NaN	NaN	NaN	0	NaN	NaN	NaN	0	0.000832074	0	0
ADGRV1_4	XM_012178945.2	101120749	0.00422047	-0.409061	0.688449	0.999968	0.00511858	0.919033	0.365069	0.999995	0.00529882	0.0114905	0.99382	0.999972	0.0035026	-1.36454	0.349114	0.99998	0.00529882	1.80099	0.25841	0.999998	0.00529882	0.43176	0.761417	0.999996	0.00493834	1.74915	0.244419	0.999937	0.00493834	0.392812	0.7815	0.999958	0.00493834	0.00529882	0.0035026	0.00124217
ADGRV1_5	XM_012178944.2	101120749	0.000414676	1.61135	0.3336	0.999968	0.000414676	-1.66715	0.316153	0.999995	0	NaN	NaN	NaN	0.000829352	2.34979	0.28689	0.99998	0.000829352	-2.40192	0.275254	0.999998	0	NaN	NaN	NaN	0.000829352	-2.43389	0.275227	0.999937	0	NaN	NaN	NaN	0	0	0	0.000829352
ADGRV1_6	XM_012178946.2	101120749	0.00324487	3.85176	0.0235495	0.780504	0.00165177	0.0133803	0.99113	0.999995	0.0031862	3.8977	0.110715	0.999972	0.00330353	3.76923	0.110391	0.99998	0.00330353	-0.00882394	0.99537	0.999998	0.0031862	3.84416	0.112755	0.999996	0.00330353	-3.85824	0.10449	0.999937	0	NaN	NaN	NaN	0	0.0031862	0	0.00330353
ADH1C_1	XM_004009680.2	101111965	0.21118	-1.35081	0.167169	0.999968	0.205925	-1.30642	0.18122	0.999995	0.110015	-0.829207	0.537243	0.999972	0.312344	-1.61115	0.276936	0.99998	0.0995049	-0.703737	0.611247	0.999998	0.312344	-2.32378	0.112657	0.999996	0.110015	0.104156	0.93961	0.999937	0.312344	-1.53162	0.279653	0.999958	0.110015	0.0629154	0.312344	0.0995049
ADHFE1_1	XM_015097788.1	101113943	0.218733	0.3537	0.739869	0.999968	0.248425	-0.80782	0.44327	0.999995	0.135921	-0.293931	0.843607	0.999972	0.301545	0.741087	0.606289	0.99998	0.301545	-1.29139	0.340454	0.999998	0.195304	-0.524477	0.719683	0.999996	0.301545	-1.00504	0.49134	0.999937	0.195304	-0.254823	0.871173	0.999958	0.135536	0.135921	0.195304	0.301545
ADHFE1_2	XM_015097789.1	101113943	0.0547593	-0.760348	0.537778	0.999968	0.049231	0.207594	0.866705	0.999995	0.0700267	-1.37163	0.390916	0.999972	0.0397512	-0.141393	0.93588	0.99998	0.0397512	-0.527437	0.770294	0.999998	0.0394919	-0.687084	0.687057	0.999996	0.0700267	0.817011	0.611619	0.999937	0.0700267	0.688493	0.65493	0.999958	0.0700267	0.0284354	0.0394919	0.0397512
ADHFE1_3	XM_012183779.2	101113943	0.300216	-0.412062	0.603741	0.999968	0.293527	-0.397898	0.612087	0.999995	0.228571	-0.0286278	0.981844	0.999972	0.371862	-0.733511	0.516649	0.99998	0.227468	0.0254262	0.982761	0.999998	0.371862	-0.703005	0.527286	0.999996	0.228571	0.0208779	0.986957	0.999937	0.371862	-0.709452	0.567007	0.999958	0.228571	0.227468	0.371862	0.215193
ADI1_1	XM_012111452.1	101113992	100.686	0.0440897	0.849869	0.999968	104.422	0.147321	0.512043	0.999995	104.77	-0.0720467	0.844084	0.999972	97.2989	0.153737	0.647444	0.99998	104.073	0.0512103	0.875027	0.999998	104.073	0.2133	0.509702	0.999996	104.77	0.0983666	0.7946	0.999937	104.77	0.264093	0.45177	0.999958	104.77	104.073	86.5819	97.2989
ADIG_1	XM_012188063.2	100127222	0.109111	0.168135	0.843398	0.999968	0.135899	-1.09499	0.184969	0.999995	0.0811324	0.518387	0.70464	0.999972	0.13709	-0.0127972	0.991745	0.99998	0.13709	-0.864992	0.501018	0.999998	0.134708	-0.837903	0.513738	0.999996	0.13709	-1.38006	0.27745	0.999937	0.134708	-1.34516	0.298507	0.999958	0.0534602	0.0811324	0.134708	0.13709
ADIG_2	NM_001112822.1	100127222	0.074107	0.00691886	0.995	0.999968	0.114686	1.48544	0.206831	0.999995	0.118538	-0.0521501	0.972113	0.999972	0.0338062	0.0530477	0.974613	0.99998	0.110833	1.43257	0.407881	0.999998	0.110833	1.46656	0.396948	0.999996	0.118538	1.4667	0.35698	0.999937	0.118538	1.5428	0.329484	0.999958	0.118538	0.110833	0.0296762	0.0338062
ADIPOQ_1	XM_004003053.2	101111848	0.00417573	1.98668	0.230916	0.999968	0.00417573	1.88309	0.257451	0.999995	0.00835145	2.75408	0.236528	0.999972	0	NaN	NaN	NaN	0.00835145	2.66638	0.253204	0.999998	0.00835145	2.70586	0.24145	0.999996	0	NaN	NaN	NaN	0	NaN	NaN	NaN	0	0.00835145	0	0
ADIPOQ_2	XM_012097448.1	101111848	0	NaN	NaN	NaN	0	NaN	NaN	NaN	0	NaN	NaN	NaN	0	NaN	NaN	NaN	0	NaN	NaN	NaN	0	NaN	NaN	NaN	0	NaN	NaN	NaN	0	NaN	NaN	NaN	0	0	0	0
ADIPOQ_3	XM_012097437.2	101111848	0.0455364	-2.6661	0.0622271	0.999968	0.0511082	4.92798	0.00794549	0.334136	0.0910727	-2.89201	0.11061	0.999972	0	NaN	NaN	NaN	0.0111437	2.97948	0.213123	0.999998	0.0111437	3.02099	0.201928	0.999996	0.0910727	5.68347	0.0294675	0.744905	0.0910727	5.73328	0.0260787	0.549881	0.0910727	0.0111437	0	0
ADIPOQ_4	XM_012097442.2	101111848	0	NaN	NaN	NaN	0	NaN	NaN	NaN	0	NaN	NaN	NaN	0	NaN	NaN	NaN	0	NaN	NaN	NaN	0	NaN	NaN	NaN	0	NaN	NaN	NaN	0	NaN	NaN	NaN	0	0	0	0
ADIPOQ_5	NM_001308565.1	101111848	0.0486515	-0.990054	0.414507	0.999968	0.0621387	2.35435	0.0565887	0.816636	0.0857793	-1.16709	0.49636	0.999972	0.0115237	-0.416533	0.774926	0.99998	0.0384981	1.93057	0.241483	0.999998	0.0384981	1.54527	0.334213	0.999996	0.0857793	3.00432	0.100353	0.999937	0.0857793	2.62026	0.136141	0.990443	0.0857793	0.0384981	0.0115237	0.00811896
ADIPOR1_1	NM_001306110.1	101103911	121.879	0.174128	0.500381	0.999968	116.358	0.0301199	0.905534	0.999995	126.223	0.170275	0.673141	0.999972	117.536	0.159902	0.673886	0.99998	126.223	0.0418271	0.910968	0.999998	126.223	0.215931	0.559133	0.999996	117.536	-0.146163	0.729635	0.999937	106.493	0.0302831	0.940194	0.999958	106.493	126.223	103.832	117.536
ADIPOR1_2	XM_004013936.3	101103911	1.33206	-0.234689	0.454718	0.999968	1.33957	0.213929	0.487645	0.999995	1.47379	-0.414839	0.388595	0.999972	1.19032	-0.0395631	0.934217	0.99998	1.20535	0.0203135	0.966584	0.999998	1.20535	-0.0073199	0.986685	0.999996	1.47379	0.416908	0.425774	0.999937	1.47379	0.389006	0.421157	0.999958	1.47379	1.20535	1.19032	1.15004
ADIPOR2_1	XM_012175606.2	101116044	0.0632268	0.0837664	0.947418	0.999968	0.0689591	-0.416764	0.74212	0.999995	0.068699	-0.826944	0.614479	0.999972	0.088639	0.71377	0.686992	0.99998	0.088639	-1.1606	0.507054	0.999998	0.0492791	-0.441023	0.796626	0.999996	0.088639	-0.403317	0.812332	0.999937	0.068699	0.332935	0.841829	0.999958	0.068699	0.0378145	0.0492791	0.088639
ADIPOR2_2	XM_004007604.2	101116044	74.3585	-0.2663	0.367499	0.999968	72.1026	0.0440633	0.880716	0.999995	72.2651	-0.056705	0.884802	0.999972	76.7768	-0.497375	0.239692	0.99998	72.2651	0.291617	0.431289	0.999998	76.7768	-0.197235	0.637708	0.999996	71.9401	0.33827	0.385558	0.999937	76.7768	-0.141878	0.742919	0.999958	71.9401	72.2651	76.7768	57.0852
ADIRF_1	XM_012105457.2	105605046	0.0377639	-1.66166	0.136618	0.999968	0.0330507	0.819313	0.448587	0.999995	0.0451055	-1.12737	0.445311	0.999972	0.0304223	-3.42762	0.142758	0.99998	0.0209959	2.72629	0.229206	0.999998	0.0304223	-0.701261	0.619883	0.999996	0.0451055	3.7765	0.113675	0.999937	0.0451055	0.450126	0.761585	0.999958	0.0451055	0.0209959	0.0304223	0
ADK_1	XM_012105377.1	101122324	7.05007	-0.355185	0.240932	0.999968	6.77673	0.171645	0.568392	0.999995	7.9475	-0.618898	0.171951	0.999972	6.15263	-0.0788075	0.859864	0.99998	5.86658	-0.116282	0.795381	0.999998	6.15263	-0.186104	0.64421	0.999996	7.9475	0.476677	0.307904	0.999937	7.9475	0.406751	0.341836	0.999958	7.9475	5.60595	6.15263	5.86658
ADK_2	XM_004021485.3	101122324	35.9789	-0.124551	0.605206	0.999968	39.4415	0.346193	0.134324	0.999995	44.1103	-0.371901	0.316866	0.999972	31.8703	0.158033	0.604788	0.99998	34.7728	0.092985	0.776435	0.999998	34.7728	0.258349	0.375976	0.999996	44.1103	0.431607	0.255054	0.999937	44.1103	0.601421	0.0928491	0.875416	44.1103	34.7728	27.8475	31.8703
ADM_1	XM_012095784.2	101103753	0.320467	1.42635	0.270634	0.999968	0.435621	5.59686	3.32003e-05	0.0148143	0.640935	1.475	0.332787	0.999972	0.0103121	-2.3093	0.308428	0.99998	0.640935	7.81892	0.00147269	0.325189	0.640935	5.48872	0.000711289	0.197069	0.230307	6.22532	0.0179736	0.652263	0.230307	3.89087	0.0401879	0.648493	0.16575	0.0788066	0.128359	0.0249059
ADM_2	XM_004016162.3	101103753	2.22435	-0.913312	0.365704	0.999968	3.18112	3.37756	0.000190739	0.0444254	3.98962	-0.853445	0.476281	0.999972	0.459072	-1.95622	0.158571	0.99998	2.37261	4.22471	0.00235359	0.372272	2.37261	2.27562	0.081292	0.999996	3.98962	5.01034	6.15608e-06	0.00966504	3.98962	3.06539	0.00259966	0.209904	1.517	1.30603	1.47333	1.50383
ADM_3	XM_015101035.1	101103753	3.41621	-0.801419	0.471453	0.999968	5.14261	4.00371	4.35481e-05	0.0172524	6.66368	-0.971381	0.435051	0.999972	0.425241	1.35045	0.380235	0.99998	3.62154	2.96075	0.0246136	0.838723	3.62154	4.31745	0.000309303	0.133746	6.66368	3.87354	0.00238963	0.304486	6.66368	5.21633	6.02242e-06	0.0047276	0.230307	0.640935	0.0103121	0
ADM2_1	XM_015094025.1	106991013	0.147054	-1.30805	0.174403	0.999968	0.122278	0.611179	0.524693	0.999995	0.16575	-1.00516	0.471728	0.999972	0.128359	-1.99721	0.177903	0.99998	0.0788066	1.4215	0.358588	0.999998	0.128359	-0.58818	0.669939	0.999996	0.16575	2.35245	0.122591	0.999937	0.16575	0.34384	0.795863	0.999958	3.98962	2.37261	0.459072	0.113901
ADM5_1	XM_012190716.2	101108073	1.49516	-0.147695	0.83281	0.999968	1.48858	-0.087086	0.900168	0.999995	1.517	-0.357354	0.750252	0.999972	1.50383	0.034909	0.974368	0.99998	1.50383	-0.284001	0.797393	0.999998	1.47333	-0.231922	0.827771	0.999996	1.517	0.0461178	0.967612	0.999937	1.517	0.0995328	0.926757	0.999958	6.66368	3.62154	0.168738	0.425241
ADNP_1	XM_004014634.3	101122715	6.93796	-0.0428075	0.828827	0.999968	7.31764	0.12858	0.495872	0.999995	7.50785	0.00283975	0.992764	0.999972	6.74849	-0.113083	0.704161	0.99998	7.50785	0.201689	0.519421	0.999998	7.50785	0.099321	0.735588	0.999996	7.12743	0.173583	0.595905	0.999937	7.12743	0.0726185	0.81849	0.999958	5.219	6.08096	5.58129	5.43648
ADNP2_1	XM_015103563.1	101121903	5.75872	0.0498424	0.819414	0.999968	5.64998	-0.00238122	0.991011	0.999995	6.08096	0.147762	0.664647	0.999972	5.58129	-0.0656284	0.845875	0.99998	6.08096	0.112631	0.723219	0.999998	6.08096	0.0591703	0.838143	0.999996	5.43648	-0.0566273	0.875331	0.999937	5.58129	-0.107622	0.747318	0.999958	7.12743	7.50785	6.74849	6.28461
ADO_1	XM_015104293.1	101121567	9.1845	0.0817337	0.835936	0.999968	9.51435	0.181341	0.640525	0.999995	10.0344	0.0949322	0.878542	0.999972	8.33463	0.0411511	0.947114	0.99998	10.0344	0.220612	0.716977	0.999998	10.0344	0.276897	0.637946	0.999996	8.99432	0.0983368	0.887316	0.999937	8.99432	0.152151	0.81808	0.999958	8.99432	10.0344	7.90009	8.33463
ADORA1_1	XM_012186906.2	101109816	0	NaN	NaN	NaN	0	NaN	NaN	NaN	0	NaN	NaN	NaN	0	NaN	NaN	NaN	0	NaN	NaN	NaN	0	NaN	NaN	NaN	0	NaN	NaN	NaN	0	NaN	NaN	NaN	0	0	0	0
ADORA1_2	XM_012186903.1	101109816	0	NaN	NaN	NaN	0	NaN	NaN	NaN	0	NaN	NaN	NaN	0	NaN	NaN	NaN	0	NaN	NaN	NaN	0	NaN	NaN	NaN	0	NaN	NaN	NaN	0	NaN	NaN	NaN	0	0	0	0
ADORA1_3	XM_012186905.1	101109816	0.00846604	-0.710933	0.543579	0.999968	0.0105493	1.49715	0.238662	0.999995	0.0129569	-0.518828	0.730714	0.999972	0.00397515	-1.565	0.511535	0.99998	0.00814159	2.24393	0.323416	0.999998	0.00814159	0.690023	0.663939	0.999996	0.0129569	2.69488	0.226452	0.999937	0.0129569	1.17905	0.462496	0.999958	0.0129569	0.00814159	0.00397515	0
ADORA2A_1	XM_015101442.1	101112926	0.0762146	1.34188	0.179894	0.999968	0.0605809	-0.547083	0.581438	0.999995	0.0711019	2.16335	0.148277	0.999972	0.0813273	0.821839	0.583656	0.99998	0.0813273	-0.1429	0.909031	0.999998	0.0711019	0.609713	0.680531	0.999996	0.0813273	-2.32165	0.116878	0.999937	0.0398346	-1.57878	0.344719	0.999958	0.0126191	0.0711019	0.0398346	0.0813273
ADORA2B_1	XM_015098332.1	101107715	0.219931	0.0477007	0.953034	0.999968	0.219537	-0.15428	0.847938	0.999995	0.220473	0.155063	0.903407	0.999972	0.219686	-0.0685112	0.956166	0.99998	0.220473	-0.0222626	0.984904	0.999998	0.220473	-0.0868789	0.943369	0.999996	0.219389	-0.208901	0.871115	0.999937	0.219686	-0.247831	0.848903	0.999958	0.179324	0.220473	0.219686	0.219389
ADORA3_1	NM_001009775.2	443330	0.0031815	-0.973527	0.581729	0.999968	0.0031815	0.919225	0.603525	0.999995	0.00636299	-1.5705	0.500451	0.999972	0	NaN	NaN	NaN	0	NaN	NaN	NaN	0	NaN	NaN	NaN	0.00636299	1.47407	0.532428	0.999937	0.00636299	1.50736	0.518611	0.999958	0.00636299	0	0	0
ADPGK_1	XM_012180900.2	101116836	10.2913	0.0122734	0.959092	0.999968	10.9921	-0.320301	0.162578	0.999995	10.1828	0.245703	0.431041	0.999972	11.5843	-0.192723	0.583768	0.99998	10.3998	-0.0977292	0.769588	0.999998	11.5843	-0.275619	0.413265	0.999996	10.3998	-0.359985	0.294215	0.999937	11.5843	-0.53306	0.127679	0.975653	8.23875	10.1828	11.5843	10.3998
ADPGK_2	XM_015096852.1	101116836	10.5151	0.069467	0.765605	0.999968	10.8037	-0.244824	0.276305	0.999995	10.635	0.284402	0.361877	0.999972	11.2122	-0.129221	0.708161	0.99998	10.635	-0.0359349	0.91624	0.999998	11.2122	-0.151303	0.627163	0.999996	10.3953	-0.337801	0.349517	0.999937	11.2122	-0.447827	0.1808	0.999958	8.37757	10.635	11.2122	10.3953
ADPRH_1	XM_012095043.2	101106222	0	NaN	NaN	NaN	0	NaN	NaN	NaN	0	NaN	NaN	NaN	0	NaN	NaN	NaN	0	NaN	NaN	NaN	0	NaN	NaN	NaN	0	NaN	NaN	NaN	0	NaN	NaN	NaN	0	0	0	0
ADPRH_2	XM_015092462.1	101106222	0.350896	0.188362	0.806458	0.999968	0.335357	-0.154057	0.839165	0.999995	0.350338	-0.341031	0.765177	0.999972	0.417606	0.649287	0.578237	0.99998	0.417606	-0.594401	0.608097	0.999998	0.284187	0.0640151	0.956257	0.999996	0.417606	-0.295882	0.811535	0.999937	0.350338	0.367107	0.763757	0.999958	0.350338	0.284187	0.253108	0.417606
ADPRH_3	XM_012095051.2	101106222	0	NaN	NaN	NaN	0	NaN	NaN	NaN	0	NaN	NaN	NaN	0	NaN	NaN	NaN	0	NaN	NaN	NaN	0	NaN	NaN	NaN	0	NaN	NaN	NaN	0	NaN	NaN	NaN	0	0	0	0
ADPRHL1_1	XM_015098277.1	101119915	0.00807766	0.611181	0.646733	0.999968	0.00807766	-0.671359	0.614293	0.999995	0.00735487	-1.5705	0.500451	0.999972	0.0161553	2.34983	0.287634	0.99998	0.0161553	-2.40196	0.275459	0.999998	0	NaN	NaN	NaN	0.0161553	-0.854473	0.593658	0.999937	0.00735487	1.50736	0.518611	0.999958	0.00735487	0	0	0.0161553
ADPRHL2_1	XM_015091860.1	101116791	13.3361	0.0531956	0.807463	0.999968	13.1413	-0.0892574	0.674088	0.999995	13.1612	0.0333696	0.921876	0.999972	13.5109	0.0571224	0.862199	0.99998	13.5109	-0.0907874	0.796151	0.999998	13.1612	-0.02215	0.946191	0.999996	13.5109	-0.144425	0.69059	0.999937	12.7717	-0.0733215	0.838995	0.999958	12.1887	13.1612	12.7717	13.5109
ADPRM_1	XM_015098658.1	101113772	1.28016	-0.0937249	0.875361	0.999968	1.29678	0.0604686	0.917822	0.999995	1.34161	-0.165307	0.861115	0.999972	1.21871	-0.0389367	0.967816	0.99998	1.25195	0.0128673	0.98922	0.999998	1.25195	-0.0171711	0.985529	0.999996	1.34161	0.149977	0.880018	0.999937	1.34161	0.122705	0.901304	0.999958	1.34161	1.25195	1.21871	1.19966
ADRA1A_1	XM_012118802.1	100169940	0	NaN	NaN	NaN	0	NaN	NaN	NaN	0	NaN	NaN	NaN	0	NaN	NaN	NaN	0	NaN	NaN	NaN	0	NaN	NaN	NaN	0	NaN	NaN	NaN	0	NaN	NaN	NaN	0	0	0	0
ADRA1A_2	XM_004004166.2	100169940	0	NaN	NaN	NaN	0	NaN	NaN	NaN	0	NaN	NaN	NaN	0	NaN	NaN	NaN	0	NaN	NaN	NaN	0	NaN	NaN	NaN	0	NaN	NaN	NaN	0	NaN	NaN	NaN	0	0	0	0
ADRA1A_3	XM_015093082.1	100169940	0	NaN	NaN	NaN	0	NaN	NaN	NaN	0	NaN	NaN	NaN	0	NaN	NaN	NaN	0	NaN	NaN	NaN	0	NaN	NaN	NaN	0	NaN	NaN	NaN	0	NaN	NaN	NaN	0	0	0	0
ADRA1B_1	XM_015096166.1	101114869	0.0104753	-2.5569	0.117129	0.999968	0.00625168	-0.50424	0.683477	0.999995	0.0084473	-2.31403	0.294257	0.999972	0.0125034	-2.77744	0.234215	0.99998	0	NaN	NaN	NaN	0.0125034	-2.84577	0.221783	0.999996	0.0084473	2.20991	0.324051	0.999937	0.0125034	-0.530994	0.732205	0.999958	0.0084473	0	0.0125034	0
ADRA1D_1	XM_004014355.2	100170316	0.0174935	-0.352788	0.715359	0.999968	0.0165282	0.286678	0.766138	0.999995	0.0224154	-0.959565	0.472779	0.999972	0.0143694	0.318517	0.831009	0.99998	0.0143694	-0.426311	0.766022	0.999998	0.0125715	-0.0496883	0.972005	0.999996	0.0224154	0.507627	0.716912	0.999937	0.0224154	0.886592	0.528927	0.999958	0.0224154	0.0106411	0.0125715	0.0143694
ADRA2A_1	XM_015103417.1	100170317	0.155563	0.354048	0.666362	0.999968	0.163472	-0.618987	0.446415	0.999995	0.119248	-0.413186	0.744815	0.999972	0.213748	0.87151	0.490374	0.99998	0.213748	-1.21157	0.335619	0.999998	0.113195	-0.325603	0.794416	0.999996	0.213748	-0.81377	0.519612	0.999937	0.119248	0.0653356	0.959094	0.999958	0.119248	0.0973781	0.113195	0.213748
ADRA2B_1	XM_012173853.2	100170318	0.0695725	0.436684	0.580156	0.999968	0.0659939	-0.30762	0.696716	0.999995	0.0589035	0.178457	0.883547	0.999972	0.0802415	0.642731	0.615463	0.99998	0.0802415	-0.505228	0.680093	0.999998	0.0589035	0.175269	0.888989	0.999996	0.0802415	-0.698601	0.572578	0.999937	0.0517464	-0.0260837	0.983583	0.999958	0.0497205	0.0589035	0.0517464	0.0802415
ADRA2C_1	XM_015096306.1	100170319	1.65035	0.128993	0.855135	0.999968	1.68155	-0.288959	0.679367	0.999995	1.38754	-0.147018	0.890229	0.999972	1.91316	0.336699	0.724428	0.99998	1.91316	-0.518911	0.601864	0.999998	1.44995	-0.168887	0.859941	0.999996	1.91316	-0.395238	0.705839	0.999937	1.44995	-0.0260377	0.979685	0.999958	1.38213	1.38754	1.44995	1.91316
ADRB1_1	XM_015103422.1	443528	1.17173	-0.0238682	0.973747	0.999968	1.49898	0.845268	0.23204	0.999995	1.91575	-0.793597	0.354874	0.999972	1.17013	1.36667	0.223278	0.99998	1.17013	-0.111114	0.905799	0.999998	1.08222	1.26319	0.232933	0.999996	1.91575	0.647069	0.490359	0.999937	1.91575	2.0223	0.0460496	0.68851	1.91575	1.08222	0.427713	1.17013
ADRB2_1	NM_001130154.1	100170320	0.0299578	-0.337747	0.744694	0.999968	0.0269903	-0.0780376	0.939814	0.999995	0.0273306	-0.0581614	0.968872	0.999972	0.032585	-0.632687	0.671261	0.99998	0.02665	0.263336	0.862304	0.999998	0.032585	-0.339342	0.813659	0.999996	0.0273306	0.348724	0.823408	0.999937	0.032585	-0.319109	0.827392	0.999958	0.0273306	0.02665	0.032585	0.0193337
ADRB3_1	NM_001159757.1	100294559	0.119859	-0.0613455	0.950203	0.999968	0.152006	0.862303	0.375937	0.999995	0.165541	0.240414	0.864921	0.999972	0.101248	-0.649891	0.654608	0.99998	0.165541	1.34262	0.334229	0.999998	0.165541	0.707736	0.592732	0.999996	0.138471	1.10247	0.485723	0.999937	0.138471	0.456738	0.75748	0.999958	0.138471	0.165541	0.101248	0.0638043
ADRBK1_1	XM_015103208.1	101108265	9.33431	0.0852156	0.681197	0.999968	9.38378	-0.171183	0.38757	0.999995	9.00065	0.0787726	0.815195	0.999972	9.66798	0.0750322	0.811838	0.99998	9.66798	-0.158274	0.611234	0.999998	9.09959	-0.0715817	0.799867	0.999996	9.66798	-0.25849	0.468432	0.999937	9.09959	-0.168412	0.607315	0.999958	8.11212	9.00065	9.09959	9.66798
ADRBK2_1	XM_004017625.3	101117366	0.0328252	-0.887406	0.358863	0.999968	0.0270263	-0.243006	0.802611	0.999995	0.0324431	-1.07121	0.422847	0.999972	0.0332074	-0.73892	0.627024	0.99998	0.0208453	-0.440201	0.765906	0.999998	0.0332074	-1.17281	0.411253	0.999996	0.0324431	0.609342	0.667255	0.999937	0.0332074	-0.111726	0.935315	0.999958	0.0324431	0.0160149	0.0332074	0.0208453
ADRBK2_2	XM_012097993.1	101117366	0.220041	-0.416687	0.542105	0.999968	0.226457	-0.524016	0.435557	0.999995	0.179548	-0.261815	0.81075	0.999972	0.260534	-0.548099	0.573261	0.99998	0.19238	-0.341407	0.738963	0.999998	0.260534	-0.88215	0.384683	0.999996	0.19238	-0.124475	0.907723	0.999937	0.260534	-0.650727	0.54345	0.999958	0.179548	0.158494	0.260534	0.19238
ADRM1_1	XM_015099788.1	101112587	59.0605	0.0350417	0.87062	0.999968	58.4108	-0.0834229	0.68809	0.999995	58.9897	0.0317457	0.923001	0.999972	59.1313	0.0218914	0.943756	0.99998	59.1313	-0.0675329	0.841428	0.999998	58.9897	-0.0341636	0.912767	0.999996	59.1313	-0.120542	0.739193	0.999937	57.6903	-0.0826497	0.804733	0.999958	54.6773	58.9897	57.6903	59.1313
ADRM1_2	XM_004014420.3	101112587	15.8632	0.133203	0.603551	0.999968	15.0757	-0.00863194	0.972771	0.999995	15.7056	0.0544679	0.878836	0.999972	16.0207	0.200018	0.596326	0.99998	16.0207	-0.0658529	0.867275	0.999998	15.7056	0.140066	0.702	0.999996	16.0207	-0.138764	0.712901	0.999937	14.4457	0.0653789	0.861565	0.999958	14.4457	15.7056	14.0643	16.0207
ADSL_1	XM_004007004.3	101108120	21.0002	0.263097	0.21857	0.999968	19.5899	-0.127808	0.540272	0.999995	21.7169	0.443983	0.185	0.999972	20.2834	0.080663	0.80716	0.99998	21.7169	0.0467625	0.874838	0.999998	21.7169	0.138661	0.633044	0.999996	20.2834	-0.419892	0.247301	0.999937	18.8965	-0.324859	0.326401	0.999958	15.2319	21.7169	18.8965	20.2834
ADSL_2	XM_012175677.2	101108120	5.06919	-0.705017	0.209687	0.999968	4.72373	0.39622	0.484782	0.999995	6.3525	-1.18429	0.122625	0.999972	3.78589	-0.135136	0.859916	0.99998	3.31808	-0.231816	0.800306	0.999998	3.78589	-0.347781	0.672817	0.999996	6.3525	0.931382	0.205552	0.999937	6.3525	0.813685	0.176023	0.999958	6.3525	3.09497	3.78589	3.31808
ADSS_1	XM_012187930.2	101107881	24.0627	0.114783	0.614113	0.999968	23.6397	0.034464	0.875912	0.999995	24.3211	0.0366847	0.918557	0.999972	23.8043	0.170812	0.577155	0.99998	24.3211	-0.0128564	0.96901	0.999998	24.3211	0.167495	0.576954	0.999996	23.8043	-0.0822506	0.82867	0.999937	22.9583	0.100718	0.775668	0.999958	22.9583	24.3211	20.9431	23.8043
ADSSL1_1	XM_012099202.1	101103928	0.932087	-0.154513	0.801841	0.999968	1.04114	0.455241	0.451488	0.999995	1.31556	-0.835701	0.335441	0.999972	0.929157	0.740188	0.436537	0.99998	0.929157	-0.320848	0.727279	0.999998	0.766727	0.428765	0.642497	0.999996	1.31556	0.482872	0.5963	0.999937	1.31556	1.22807	0.157351	0.999958	1.31556	0.766727	0.548617	0.929157
ADTRP_1	XM_012101284.2	101105035	0.0172798	-0.962394	0.399394	0.999968	0.021685	1.95031	0.110059	0.999995	0.0345597	-1.94382	0.222143	0.999972	0.00807281	2.34979	0.286891	0.99998	0.00881026	-0.124557	0.935842	0.999998	0.00881026	2.29897	0.31842	0.999996	0.0345597	1.8183	0.237895	0.999937	0.0345597	4.19101	0.0749123	0.808024	0.0345597	0.00881026	0	0.00807281
ADTRP_2	XM_012101288.2	101105035	0.00516786	1.0262	0.421563	0.999968	0.00519339	0.912982	0.47515	0.999995	0.00712855	0.713145	0.659921	0.999972	0.00320717	1.60632	0.490752	0.99998	0.00712855	0.62006	0.699188	0.999998	0.00712855	2.28085	0.309023	0.999996	0.00325822	-0.116386	0.944335	0.999937	0.00325822	1.50739	0.518602	0.999958	0.00325822	0.00712855	0	0.00320717
ADTRP_3	XM_012101287.2	101105035	0.00786559	2.32841	0.154599	0.999968	0.00786559	2.21998	0.176336	0.999995	0.0157312	3.17484	0.17125	0.999972	0	NaN	NaN	NaN	0.0157312	3.08679	0.18282	0.999998	0.0157312	3.12777	0.171674	0.999996	0	NaN	NaN	NaN	0	NaN	NaN	NaN	0	0.0157312	0	0
ADTRP_4	XM_012101283.1	101105035	0.0362999	-0.160829	0.874569	0.999968	0.0522612	1.50336	0.143346	0.999995	0.0640573	0.578419	0.677616	0.999972	0.0321347	-3.66821	0.109715	0.99998	0.0640573	4.58278	0.0608467	0.999998	0.0640573	0.931582	0.498142	0.999996	0.0404651	3.97418	0.0901737	0.999937	0.0404651	0.35715	0.786347	0.999958	0.0404651	0.0640573	0.0321347	0
ADTRP_5	XM_012101289.2	101105035	0	NaN	NaN	NaN	0	NaN	NaN	NaN	0	NaN	NaN	NaN	0	NaN	NaN	NaN	0	NaN	NaN	NaN	0	NaN	NaN	NaN	0	NaN	NaN	NaN	0	NaN	NaN	NaN	0	0	0	0
ADTRP_6	XM_012101285.2	101105035	0.00541917	2.01468	0.229407	0.999968	0.00541917	-2.06625	0.21654	0.999995	0	NaN	NaN	NaN	0.0108383	2.79352	0.227064	0.99998	0.0108383	-2.84593	0.217032	0.999998	0	NaN	NaN	NaN	0.0108383	-2.87342	0.220267	0.999937	0	NaN	NaN	NaN	0	0	0	0.0108383
ADTRP_7	XM_004019132.3	101105035	0	NaN	NaN	NaN	0	NaN	NaN	NaN	0	NaN	NaN	NaN	0	NaN	NaN	NaN	0	NaN	NaN	NaN	0	NaN	NaN	NaN	0	NaN	NaN	NaN	0	NaN	NaN	NaN	0	0	0	0
ADTRP_8	XM_012101290.2	101105035	0	NaN	NaN	NaN	0	NaN	NaN	NaN	0	NaN	NaN	NaN	0	NaN	NaN	NaN	0	NaN	NaN	NaN	0	NaN	NaN	NaN	0	NaN	NaN	NaN	0	NaN	NaN	NaN	0	0	0	0
AEBP1_1	XM_012176971.2	101119132	2.05854	0.154361	0.784017	0.999968	2.46074	0.73505	0.17813	0.999995	2.51683	-0.0719896	0.921455	0.999972	1.71243	0.519813	0.553098	0.99998	2.40465	0.474519	0.517762	0.999998	2.40465	0.998858	0.181794	0.999996	2.51683	0.540723	0.51602	0.999937	2.51683	1.06011	0.221851	0.999958	2.51683	2.40465	1.18049	1.71243
AEBP2_1	XM_015094908.1	101121336	2.95168	-0.135613	0.603887	0.999968	2.85882	-0.0461504	0.856193	0.999995	2.85732	-0.0849414	0.834364	0.999972	3.04604	-0.206551	0.608101	0.99998	2.84627	0.0313382	0.93531	0.999998	3.04604	-0.162235	0.6655	0.999996	2.85732	0.0891484	0.841637	0.999937	3.04604	-0.102111	0.797721	0.999958	2.85732	2.84627	3.04604	2.6716
AEN_1	XM_004018035.3	101116260	1.66891	0.280516	0.55575	0.999968	1.60823	0.141093	0.764515	0.999995	1.818	0.328087	0.659034	0.999972	1.51982	0.20392	0.790756	0.99998	1.818	0.209086	0.759784	0.999998	1.818	0.425577	0.551877	0.999996	1.51982	-0.140748	0.857605	0.999937	1.39847	0.0682468	0.933042	0.999958	1.39847	1.818	1.37056	1.51982
AEN_2	XM_012098441.2	101116260	3.31328	0.0291625	0.925008	0.999968	3.29797	-0.0945784	0.753511	0.999995	3.42116	0.15818	0.751809	0.999972	3.39054	-0.110817	0.811047	0.99998	3.42116	0.0527433	0.914189	0.999998	3.42116	-0.0478041	0.910536	0.999996	3.2054	-0.134137	0.802824	0.999937	3.39054	-0.23183	0.647992	0.999958	2.9148	3.42116	3.39054	3.2054
AES_1	XM_015095901.1	101119474	7.97472	-0.515006	0.194462	0.999968	8.4832	0.675536	0.0795589	0.909768	10.658	-0.789979	0.128038	0.999972	5.29145	-0.128009	0.825543	0.99998	6.30841	0.322422	0.573595	0.999998	6.30841	0.201279	0.680444	0.999996	10.658	1.07444	0.0726443	0.999937	10.658	0.950774	0.0756325	0.812484	10.658	6.30841	5.29145	4.86912
AFAP1_1	XM_015096654.1	101109449	0.0531498	0.891568	0.48285	0.999968	0.0477904	0.419479	0.741314	0.999995	0.0593536	-0.643197	0.690948	0.999972	0.0700724	6.68542	0.00842943	0.657915	0.0700724	-0.906808	0.570574	0.999998	0.0362273	5.83751	0.0206598	0.739456	0.0700724	-0.290288	0.858624	0.999937	0.0593536	6.40325	0.011324	0.393462	0.0593536	0.0362273	0	0.0700724
AFAP1_2	XM_015096655.1	101109449	0.316088	-0.471373	0.50181	0.999968	0.354369	0.818056	0.229941	0.999995	0.440912	-0.745686	0.466731	0.999972	0.191264	-0.0426125	0.968566	0.99998	0.267827	0.454808	0.6696	0.999998	0.267827	0.420596	0.669407	0.999996	0.440912	1.15351	0.288973	0.999937	0.440912	1.10646	0.305676	0.999958	0.440912	0.267827	0.191264	0.187729
AFAP1L1_1	XM_012178754.2	101119212	0.101843	-0.0459007	0.970519	0.999968	0.169963	2.393	0.0446362	0.748307	0.171466	-0.0238509	0.987216	0.999972	0.0322197	-0.332833	0.850296	0.99998	0.16846	2.57209	0.0979286	0.999998	0.16846	2.261	0.156378	0.999996	0.171466	2.56634	0.130392	0.999937	0.171466	2.25707	0.189599	0.999958	0.171466	0.16846	0.0322197	0.0272724
AFAP1L1_2	XM_004008954.3	101119212	0.240743	-0.435218	0.60865	0.999968	0.232987	-0.327131	0.697777	0.999995	0.194385	-0.121477	0.931553	0.999972	0.288339	-0.742507	0.496693	0.99998	0.194385	0.013177	0.992379	0.999998	0.288339	-0.677154	0.600532	0.999996	0.193146	0.117401	0.921367	0.999937	0.288339	-0.581948	0.621652	0.999958	0.193146	0.194385	0.288339	0.177634
AFAP1L2_1	XM_015103429.1	101119095	0.0210468	-1.26101	0.172418	0.999968	0.015645	-0.199559	0.830463	0.999995	0.0145669	-0.297009	0.819292	0.999972	0.0275267	-2.56764	0.0945817	0.99998	0.0133458	1.52467	0.323061	0.999998	0.0275267	-1.07991	0.422172	0.999996	0.0145669	1.71608	0.231651	0.999937	0.0275267	-0.809505	0.525929	0.999958	0.0145669	0.0133458	0.0275267	0.00376334
AFAP1L2_2	XM_015103430.1	101119095	7.2908	0.043273	0.857952	0.999968	7.60469	0.152768	0.514329	0.999995	7.97958	-0.188508	0.600688	0.999972	7.35179	0.28428	0.424114	0.99998	7.35179	-0.0668364	0.848263	0.999998	7.22981	0.22752	0.476192	0.999996	7.97958	0.103292	0.793083	0.999937	7.97958	0.399325	0.236233	0.999958	7.97958	7.22981	5.96297	7.35179
AFF1_1	XM_015096294.1	101111967	1.00022	0.02431	0.942602	0.999968	1.06865	0.177342	0.589056	0.999995	1.07176	-0.0588067	0.910364	0.999972	0.934896	0.0937525	0.851777	0.99998	1.06554	0.122092	0.810393	0.999998	1.06554	0.225684	0.629761	0.999996	1.07176	0.146227	0.793622	0.999937	1.07176	0.250381	0.650791	0.999958	1.07176	1.06554	0.863548	0.934896
AFF2_1	XM_004022285.3	101116804	0.12686	-0.49019	0.644044	0.999968	0.115561	-0.241761	0.818972	0.999995	0.124715	-0.852151	0.544535	0.999972	0.129006	-0.187696	0.900581	0.99998	0.102116	-0.599156	0.674087	0.999998	0.129006	-0.785671	0.607338	0.999996	0.124715	0.228208	0.869649	0.999937	0.129006	0.0325397	0.98271	0.999958	0.124715	0.072999	0.129006	0.102116
AFF2_2	XM_004022286.3	101116804	0.204726	1.07829	0.322253	0.999968	0.222496	1.43335	0.182751	0.999995	0.323339	1.43599	0.271836	0.999972	0.0861122	0.175432	0.912987	0.99998	0.323339	1.90919	0.174332	0.999998	0.323339	2.08889	0.137979	0.999996	0.121652	0.451232	0.759875	0.999937	0.121652	0.64323	0.667493	0.999958	0.121652	0.323339	0.0702692	0.0861122
AFF2_3	XM_012107209.2	101116804	0.0462205	-3.42368	0.0126825	0.583728	0.0457999	3.25836	0.0176273	0.497817	0.0915999	-7.53342	0.0028914	0.392841	0.00686946	2.45797	0.184652	0.99998	0.00686946	-4.02658	0.0992569	0.999998	0.000841095	-1.62499	0.489634	0.999996	0.0915999	3.45703	0.0436287	0.842678	0.0915999	5.98695	0.00236251	0.200296	0.0915999	0	0.000841095	0.00686946
AFF2_4	XM_012107207.2	101116804	0.0419565	-0.277124	0.828277	0.999968	0.0387461	-0.0639699	0.959991	0.999995	0.049253	-0.708118	0.675348	0.999972	0.0420547	0.0936456	0.956675	0.99998	0.0420547	-0.502079	0.77969	0.999998	0.0346601	-0.396632	0.817728	0.999996	0.049253	0.190009	0.911888	0.999937	0.049253	0.301425	0.853533	0.999958	0.049253	0.0282392	0.0346601	0.0420547
AFF2_5	XM_015105000.1	101116804	0.00523421	-3.74162	0.0340838	0.923101	0.002933	-0.304216	0.815012	0.999995	0.00460244	-3.61889	0.132379	0.999972	0.00586599	-3.86546	0.121831	0.99998	0	NaN	NaN	NaN	0.00586599	-3.93642	0.110045	0.999996	0.00460244	3.52418	0.148454	0.999937	0.00586599	-0.296116	0.860982	0.999958	0.00460244	0	0.00586599	0
AFF3_1	XM_015093896.1	101111623	0.0103562	0.794	0.458412	0.999968	0.0123893	1.59716	0.136488	0.999995	0.0155006	0.68045	0.632893	0.999972	0.00521191	1.14137	0.477431	0.99998	0.0155006	1.43711	0.351672	0.999998	0.0155006	2.60373	0.100103	0.999996	0.00927814	0.759002	0.615709	0.999937	0.00927814	1.89706	0.217557	0.999958	0.00927814	0.0155006	0.00220371	0.00521191
AFF4_1	XM_012178479.2	101121933	0.250645	2.53078	0.0440748	0.999968	0.234546	1.91995	0.132003	0.999995	0.467254	7.66111	2.40075e-07	0.00254419	0.0804851	-1.15408	0.513259	0.99998	0.467254	3.57259	0.0102223	0.625939	0.467254	2.46823	0.0619606	0.999996	0.0340374	-4.04265	0.0302968	0.754224	0.0804851	-5.16872	0.00420711	0.253169	0.00183804	0.467254	0.0804851	0.0340374
AFF4_2	XM_004008791.3	101121933	5.62784	-0.289212	0.155227	0.999968	5.36935	-0.141431	0.485377	0.999995	5.2584	-0.236215	0.435274	0.999972	5.99729	-0.355462	0.262589	0.99998	4.74141	-0.0606163	0.845048	0.999998	5.99729	-0.408867	0.162974	0.999996	5.2584	0.150795	0.650443	0.999937	5.99729	-0.192456	0.532054	0.999958	5.2584	4.67575	5.99729	4.74141
AFF4_3	XM_004008792.3	101121933	2.86388	0.426006	0.161433	0.999968	2.58946	-0.251428	0.410601	0.999995	2.92006	0.724785	0.0824267	0.999972	2.80769	0.163769	0.679928	0.99998	2.92006	-0.00204974	0.995635	0.999998	2.92006	0.169935	0.686072	0.999996	2.80769	-0.750582	0.0536181	0.901284	2.37122	-0.571441	0.20115	0.999958	1.7249	2.92006	2.37122	2.80769
AFG3L2_1	XM_012103614.2	101108875	0.526194	0.914908	0.380053	0.999968	0.5649	-1.41127	0.168538	0.999995	0.446837	8.44985	0.000663655	0.22241	0.60555	0.133583	0.903861	0.99998	0.60555	-0.478499	0.69437	0.999998	0.52425	-0.328838	0.776748	0.999996	0.60555	-8.88957	0.000231662	0.100206	0.52425	-8.79192	0.000279427	0.0610562	0	0.446837	0.52425	0.60555
AFG3L2_2	XM_004020512.3	101108875	42.9859	0.186258	0.43397	0.999968	43.9152	-0.342172	0.132008	0.999995	41.23	0.348576	0.302758	0.999972	44.7417	0.0401449	0.909827	0.99998	44.7417	-0.190486	0.562362	0.999998	43.0886	-0.135207	0.671283	0.999996	44.7417	-0.559451	0.120798	0.999937	43.0886	-0.502978	0.158486	0.999958	30.8954	41.23	43.0886	44.7417
AFG3L2_3	XM_012103615.2	101108875	0.512036	-0.692261	0.358334	0.999968	0.435888	-0.167037	0.824572	0.999995	0.494453	-0.865425	0.473236	0.999972	0.529619	-0.561902	0.612395	0.99998	0.342156	-0.337666	0.789968	0.999998	0.529619	-0.880485	0.466631	0.999996	0.494453	0.506785	0.660644	0.999937	0.529619	-0.0602733	0.955639	0.999958	0.494453	0.290164	0.529619	0.342156
AFM_1	XM_004009904.2	101103897	0	NaN	NaN	NaN	0	NaN	NaN	NaN	0	NaN	NaN	NaN	0	NaN	NaN	NaN	0	NaN	NaN	NaN	0	NaN	NaN	NaN	0	NaN	NaN	NaN	0	NaN	NaN	NaN	0	0	0	0
AFM_2	XM_012180137.1	101103897	0.00409728	-1.55851	0.349607	0.999968	0.00409728	1.50275	0.368093	0.999995	0.00819456	-2.31398	0.295722	0.999972	0	NaN	NaN	NaN	0	NaN	NaN	NaN	0	NaN	NaN	NaN	0.00819456	2.20984	0.324067	0.999937	0.00819456	2.24966	0.314377	0.999958	0.00819456	0	0	0
AFM_3	XM_012180136.1	101103897	0	NaN	NaN	NaN	0	NaN	NaN	NaN	0	NaN	NaN	NaN	0	NaN	NaN	NaN	0	NaN	NaN	NaN	0	NaN	NaN	NaN	0	NaN	NaN	NaN	0	NaN	NaN	NaN	0	0	0	0
AFMID_1	XM_004013099.3	101123646	0.384142	-0.0527606	0.950085	0.999968	0.42277	0.306526	0.71415	0.999995	0.430468	-0.029459	0.979966	0.999972	0.353211	-0.104433	0.940028	0.99998	0.430468	0.363238	0.780125	0.999998	0.430468	0.267807	0.830933	0.999996	0.415072	0.372032	0.773743	0.999937	0.415072	0.272934	0.832478	0.999958	0.415072	0.430468	0.353211	0.328676
AFMID_2	XM_012186501.2	101123646	0.195242	-1.88684	0.1035	0.999968	0.163757	0.93801	0.424881	0.999995	0.309636	-3.94988	0.0161802	0.693133	0.0894738	0.0242587	0.98779	0.99998	0.0894738	-2.10888	0.192139	0.999998	0.0808487	-2.07371	0.207685	0.999996	0.309636	1.81803	0.226275	0.999937	0.309636	1.86826	0.230755	0.999958	0.309636	0.0178785	0.0808487	0.0894738
AFP_1	XM_004009903.2	101103646	10.4528	0.170958	0.869799	0.999968	13.2291	1.05902	0.304283	0.999995	14.5718	-0.299857	0.723624	0.999972	9.01938	1.21383	0.428161	0.99998	11.8863	0.436852	0.721841	0.999998	11.8863	1.64635	0.124008	0.999996	14.5718	0.733089	0.592224	0.999937	14.5718	1.92719	0.120076	0.951945	14.5718	11.8863	4.03352	9.01938
AFTPH_1	XM_015094317.1	101114001	0.852896	-0.123156	0.844552	0.999968	0.913248	-0.352213	0.568855	0.999995	0.827834	0.19512	0.852528	0.999972	1.01928	-0.390973	0.625438	0.99998	0.827834	-0.0390393	0.967881	0.999998	1.01928	-0.412557	0.653269	0.999996	0.807212	-0.259886	0.774921	0.999937	1.01928	-0.630144	0.447265	0.999958	0.686509	0.827834	1.01928	0.807212
AFTPH_2	XM_015094318.1	101114001	10.6969	0.0615704	0.765081	0.999968	10.7699	0.0763145	0.704092	0.999995	10.9672	-0.00627474	0.983625	0.999972	10.4266	0.112696	0.716195	0.99998	10.9672	0.0328112	0.913915	0.999998	10.9672	0.15304	0.608842	0.999996	10.5725	0.0134845	0.96727	0.999937	10.5725	0.139656	0.659797	0.999958	10.5725	10.9672	9.42894	10.4266
AFTPH_3	XM_015094316.1	101114001	0.0267121	2.68086	0.0596314	0.999968	0.0301565	-5.05113	0.00620494	0.301291	0	NaN	NaN	NaN	0.0534243	2.83306	0.117266	0.99998	0.0534243	-5.82347	0.0230455	0.822636	0.00688874	-3.10003	0.187971	0.999996	0.0534243	-5.84246	0.0250849	0.713534	0.00688874	-3.13508	0.188855	0.999958	0	0	0.00688874	0.0534243
AGA_1	XM_012105701.2	101106396	2.99602	-0.109232	0.791195	0.999968	3.46519	0.471177	0.239141	0.999995	3.70781	-0.255134	0.678113	0.999972	2.49066	0.0677803	0.921387	0.99998	3.22258	0.320788	0.623901	0.999998	3.22258	0.396816	0.529909	0.999996	3.70781	0.551204	0.397576	0.999937	3.70781	0.631873	0.321947	0.999958	3.70781	3.22258	2.28422	2.49066
AGAP1_1	XM_015091644.1	101111683	5.58653	0.0651024	0.824481	0.999968	5.77234	-0.307573	0.279242	0.999995	6.07235	0.627531	0.141932	0.999972	6.44396	-0.40071	0.341166	0.99998	6.07235	0.193688	0.604374	0.999998	6.44396	-0.196983	0.61941	0.999996	5.10072	-0.450426	0.319736	0.999937	6.44396	-0.836816	0.0518225	0.719068	3.76932	6.07235	6.44396	5.10072
AGAP2_1	XM_012174647.2	101116895	0	NaN	NaN	NaN	0	NaN	NaN	NaN	0	NaN	NaN	NaN	0	NaN	NaN	NaN	0	NaN	NaN	NaN	0	NaN	NaN	NaN	0	NaN	NaN	NaN	0	NaN	NaN	NaN	0	0	0	0
AGAP2_2	XM_004006522.3	101116895	0.0118565	0.940579	0.334612	0.999968	0.0108984	0.585418	0.545792	0.999995	0.0173486	1.79521	0.189192	0.999972	0.00687802	-0.175516	0.906967	0.99998	0.0173486	1.33482	0.337407	0.999998	0.0173486	1.1341	0.409806	0.999996	0.0063644	-0.482354	0.738056	0.999937	0.00687802	-0.661976	0.654889	0.999958	0.00444831	0.0173486	0.00687802	0.0063644
AGAP3_1	XM_015095140.1	101113584	12.6984	0.130039	0.530481	0.999968	12.0852	-0.0552446	0.785232	0.999995	12.7119	0.0930134	0.757503	0.999972	12.6849	0.150507	0.636351	0.99998	12.7119	-0.0756474	0.816742	0.999998	12.7119	0.0893238	0.758621	0.999996	12.6849	-0.187365	0.584055	0.999937	11.4854	-0.0241216	0.93895	0.999958	11.2442	12.7119	11.4854	12.6849
AGBL1_1	XM_015101881.1	101115736	0	NaN	NaN	NaN	0	NaN	NaN	NaN	0	NaN	NaN	NaN	0	NaN	NaN	NaN	0	NaN	NaN	NaN	0	NaN	NaN	NaN	0	NaN	NaN	NaN	0	NaN	NaN	NaN	0	0	0	0
AGBL2_1	XM_012096410.2	101120523	0.0262004	-0.446486	0.665936	0.999968	0.0307339	-1.04029	0.312097	0.999995	0.0151437	0.0236148	0.987663	0.999972	0.0384847	-0.674729	0.640739	0.99998	0.0229832	-0.625638	0.671559	0.999998	0.0384847	-1.28755	0.377053	0.999996	0.0229832	-0.675339	0.65023	0.999937	0.0384847	-1.3354	0.377904	0.999958	0.0139162	0.0151437	0.0384847	0.0229832
AGBL2_2	XM_012096412.2	101120523	0	NaN	NaN	NaN	0	NaN	NaN	NaN	0	NaN	NaN	NaN	0	NaN	NaN	NaN	0	NaN	NaN	NaN	0	NaN	NaN	NaN	0	NaN	NaN	NaN	0	NaN	NaN	NaN	0	0	0	0
AGBL2_3	XM_012096409.2	101120523	0.00374918	-2.23571	0.186596	0.999968	0.00374918	2.18741	0.197366	0.999995	0.00749837	-3.08557	0.189885	0.999972	0	NaN	NaN	NaN	0	NaN	NaN	NaN	0	NaN	NaN	NaN	0.00749837	2.96062	0.212261	0.999937	0.00749837	3.00477	0.201888	0.999958	0.00749837	0	0	0
AGBL2_4	XM_015101161.1	101120523	0.0175414	-1.048	0.381348	0.999968	0.0133623	0.122527	0.918107	0.999995	0.0182727	-1.16818	0.467452	0.999972	0.0168101	-0.957877	0.57353	0.99998	0.00845197	0.00512114	0.997496	0.999998	0.0168101	-0.936035	0.57829	0.999996	0.0182727	1.11976	0.487509	0.999937	0.0182727	0.189198	0.908226	0.999958	0.0182727	0.00845197	0.0168101	0.00843173
AGBL3_1	XM_012177167.2	101121595	0	NaN	NaN	NaN	0	NaN	NaN	NaN	0	NaN	NaN	NaN	0	NaN	NaN	NaN	0	NaN	NaN	NaN	0	NaN	NaN	NaN	0	NaN	NaN	NaN	0	NaN	NaN	NaN	0	0	0	0
AGBL3_2	XM_015095390.1	101121595	0.00120613	-1.55851	0.349607	0.999968	0.00120613	1.50275	0.368093	0.999995	0.00241226	-2.31398	0.295462	0.999972	0	NaN	NaN	NaN	0	NaN	NaN	NaN	0	NaN	NaN	NaN	0.00241226	2.20984	0.324067	0.999937	0.00241226	2.24966	0.313474	0.999958	0.00241226	0	0	0
AGBL3_3	XM_015095391.1	101121595	0.0508319	-0.932264	0.303219	0.999968	0.0501638	0.833841	0.356285	0.999995	0.0684902	-1.14751	0.356281	0.999972	0.0331736	-0.624105	0.672425	0.99998	0.0318375	0.50115	0.715577	0.999998	0.0331736	-0.113067	0.932029	0.999996	0.0684902	1.62805	0.232284	0.999937	0.0684902	1.01363	0.446643	0.999958	0.0684902	0.0318375	0.0331736	0.0213822
AGBL3_4	XM_015095392.1	101121595	0.102508	-0.157579	0.854768	0.999968	0.114351	0.413346	0.628428	0.999995	0.146618	-0.892255	0.515469	0.999972	0.103325	0.779976	0.543445	0.99998	0.103325	-0.419231	0.753921	0.999998	0.0820839	0.377955	0.784828	0.999996	0.146618	0.441013	0.729872	0.999937	0.146618	1.23327	0.340292	0.999958	0.146618	0.0820839	0.0583985	0.103325
AGBL4_1	XM_015091781.1	101115174	0.00307632	-1.94538	0.243606	0.999968	0.00307632	1.89282	0.257742	0.999995	0.00615264	-2.75519	0.231942	0.999972	0	NaN	NaN	NaN	0	NaN	NaN	NaN	0	NaN	NaN	NaN	0.00615264	2.64009	0.252859	0.999937	0.00615264	2.68264	0.245395	0.999958	0.00615264	0	0	0
AGBL4_2	XM_012137612.2	101115174	0.00850149	-3.08399	0.0636647	0.999968	0.00440718	-0.0367486	0.975806	0.999995	0.00881436	-3.16267	0.166277	0.999972	0.00818861	-3.02983	0.201651	0.99998	0	NaN	NaN	NaN	0.00818861	-3.10003	0.187793	0.999996	0.00881436	3.05706	0.186621	0.999937	0.00881436	-0.000401105	0.999795	0.999958	0.00881436	0	0.00818861	0
AGBL4_3	XM_012137419.2	101115174	0	NaN	NaN	NaN	0	NaN	NaN	NaN	0	NaN	NaN	NaN	0	NaN	NaN	NaN	0	NaN	NaN	NaN	0	NaN	NaN	NaN	0	NaN	NaN	NaN	0	NaN	NaN	NaN	0	0	0	0
AGBL4_4	XM_012137519.2	101115174	0.0013603	1.02651	0.561401	0.999968	0.0013603	-1.08085	0.540253	0.999995	0	NaN	NaN	NaN	0.0027206	1.6064	0.490728	0.99998	0.0027206	-1.65738	0.476255	0.999998	0	NaN	NaN	NaN	0.0027206	-1.69595	0.470891	0.999937	0	NaN	NaN	NaN	0	0	0	0.0027206
AGBL5_1	XM_012166325.2	101112799	0.0892354	0.01601	0.986432	0.999968	0.109297	-0.751315	0.418511	0.999995	0.0868018	-0.814903	0.549812	0.999972	0.128848	0.495859	0.719397	0.99998	0.128848	-1.4405	0.313448	0.999998	0.0897452	-0.883521	0.505775	0.999996	0.128848	-0.641234	0.658274	0.999937	0.0897452	-0.092205	0.944015	0.999958	0.0868018	0.0496229	0.0897452	0.128848
AGBL5_2	XM_015094264.1	101112799	0.108131	-0.396321	0.741772	0.999968	0.165476	2.55252	0.0272261	0.610319	0.186171	-0.445518	0.772996	0.999972	0.0300919	-0.23577	0.885854	0.99998	0.14478	2.47442	0.114545	0.999998	0.14478	2.2442	0.148852	0.999996	0.186171	2.84907	0.091054	0.999937	0.186171	2.63002	0.105482	0.91841	0.186171	0.14478	0.0300919	0.0255558
AGBL5_3	XM_015094265.1	101112799	0.180623	-2.04715	0.0496132	0.999968	0.126147	0.374859	0.728129	0.999995	0.201317	-1.94076	0.185925	0.999972	0.159929	-2.25283	0.140371	0.99998	0.0509761	0.650418	0.678288	0.999998	0.159929	-1.58442	0.286181	0.999996	0.201317	2.55749	0.0906137	0.999937	0.201317	0.322442	0.818244	0.999958	0.201317	0.0509761	0.159929	0.0316808
AGBL5_4	XM_015094263.1	101112799	1.58088	-0.110479	0.798106	0.999968	1.62609	0.144955	0.732503	0.999995	1.80537	-0.39301	0.570853	0.999972	1.54278	0.184239	0.797984	0.99998	1.54278	-0.155686	0.816295	0.999998	1.44681	0.0510712	0.940489	0.999996	1.80537	0.220403	0.760302	0.999937	1.80537	0.427177	0.557861	0.999958	1.80537	1.44681	1.35639	1.54278
AGER_1	XM_004018916.3	101111586	0.0146239	1.11635	0.39605	0.999968	0.0208518	3.46671	0.0479092	0.766077	0.0292477	1.18624	0.485604	0.999972	0	NaN	NaN	NaN	0.0292477	3.93383	0.117061	0.999998	0.0292477	3.98074	0.109025	0.999996	0.0124559	2.70182	0.249773	0.999937	0.0124559	2.74474	0.238617	0.999958	0.0124559	0.0292477	0	0
AGER_2	XM_012100908.2	101111586	0.0224798	-1.44145	0.270417	0.999968	0.0276744	2.79075	0.0576394	0.820365	0.0413651	-1.45352	0.39359	0.999972	0.00359458	-1.565	0.511535	0.99998	0.0139838	2.81606	0.237788	0.999998	0.0139838	1.29105	0.455869	0.999996	0.0413651	4.22095	0.0937176	0.999937	0.0413651	2.78066	0.142669	0.999958	0.0413651	0.0139838	0.00359458	0
AGER_3	XM_012100909.2	101111586	0.0388768	0.540443	0.646471	0.999968	0.0532566	-1.95484	0.0975001	0.967696	0.0235759	-3.73188	0.12303	0.999972	0.0777536	1.51345	0.318277	0.99998	0.0777536	-5.27872	0.0272385	0.861507	0.0287596	-3.78963	0.111124	0.999996	0.0777536	-1.57917	0.313379	0.999937	0.0287596	-0.0568622	0.971485	0.999958	0.0235759	0	0.0287596	0.0777536
AGER_4	XM_004018915.3	101111586	0.0362721	0.880327	0.471455	0.999968	0.0288818	-0.221851	0.855037	0.999995	0.0512618	4.20118	0.0876196	0.999972	0.0364813	-0.663387	0.692667	0.99998	0.0512618	1.08945	0.493455	0.999998	0.0512618	0.442541	0.782279	0.999996	0.0212824	-3.04536	0.197651	0.999937	0.0364813	-3.80661	0.125874	0.9694	0	0.0512618	0.0364813	0.0212824
AGER_5	XM_012100910.1	101111586	0.136023	-1.00236	0.332092	0.999968	0.140719	0.997908	0.333408	0.999995	0.211974	-1.75434	0.242173	0.999972	0.0775002	0.280837	0.845141	0.99998	0.0775002	-0.222416	0.878881	0.999998	0.0694645	0.0445182	0.97587	0.999996	0.211974	1.50233	0.3034	0.999937	0.211974	1.7832	0.222396	0.999958	0.211974	0.0694645	0.0600714	0.0775002
AGFG1_1	XM_015093575.1	101103789	9.87716	-0.00521568	0.982428	0.999968	10.2967	-0.207907	0.362428	0.999995	10.0307	0.17767	0.606125	0.999972	10.8698	-0.17759	0.586801	0.99998	10.0307	-0.0204661	0.953472	0.999998	10.8698	-0.186161	0.550497	0.999996	9.72356	-0.219801	0.56147	0.999937	10.8698	-0.382313	0.263872	0.999958	8.26603	10.0307	10.8698	9.72356
AGFG2_1	XM_012104543.2	101104547	0.605299	0.167243	0.842984	0.999968	0.74772	-1.04133	0.202916	0.999995	0.465673	0.618087	0.657191	0.999972	0.750515	-0.039918	0.966617	0.99998	0.744925	-0.735356	0.515284	0.999998	0.750515	-0.769291	0.506335	0.999996	0.744925	-1.37711	0.262438	0.999937	0.750515	-1.40319	0.261101	0.999958	0.255703	0.465673	0.750515	0.744925
AGFG2_2	XM_004021014.3	101104547	0.573848	-0.544324	0.570418	0.999968	0.57868	0.565106	0.553963	0.999995	0.759788	-0.93085	0.436601	0.999972	0.387908	-0.0217385	0.98791	0.99998	0.397571	0.0554925	0.966383	0.999998	0.397571	0.0376586	0.974113	0.999996	0.759788	0.982799	0.493649	0.999937	0.759788	0.958393	0.464287	0.999958	0.759788	0.397571	0.387908	0.373811
AGGF1_1	XM_004010200.3	100037685	5.48096	0.790071	0.379499	0.999968	4.81305	-0.354553	0.6951	0.999995	4.08615	0.136926	0.873648	0.999972	6.87577	1.34762	0.273053	0.99998	6.87577	-0.796608	0.435447	0.999998	4.08615	0.565619	0.638541	0.999996	6.87577	-0.964227	0.289258	0.999937	3.44575	0.408728	0.708997	0.999958	3.44575	4.08615	2.75033	6.87577
AGGF1_2	XM_012180676.2	100037685	7.33821	-0.283278	0.541702	0.999968	7.11636	0.0943179	0.838464	0.999995	7.64477	0.15019	0.658321	0.999972	8.08847	-0.780781	0.298142	0.99998	7.64477	0.615835	0.398298	0.999998	8.08847	-0.150488	0.656121	0.999996	6.58795	0.454183	0.554444	0.999937	8.08847	-0.320356	0.377823	0.999958	6.58795	7.64477	8.08847	4.70582
AGK_1	XM_004008114.3	101108220	5.52109	0.00781544	0.976566	0.999968	5.70061	0.103689	0.687734	0.999995	6.07058	0.107414	0.797418	0.999972	5.4138	-0.11281	0.786413	0.99998	6.07058	0.227171	0.539442	0.999998	6.07058	0.123785	0.743701	0.999996	5.33065	0.100154	0.824894	0.999937	5.4138	-0.00143187	0.99723	0.999958	5.33065	6.07058	5.4138	4.9716
AGK_2	XM_012177253.2	101108220	0.710846	0.921498	0.373133	0.999968	0.731031	-1.18106	0.249067	0.999995	0.647838	4.18325	0.00277624	0.384537	0.773854	0.123864	0.922955	0.99998	0.773854	-0.316786	0.786764	0.999998	0.688208	-0.172366	0.881617	0.999996	0.773854	-4.52085	0.00311084	0.332699	0.688208	-4.36959	0.00434608	0.256356	0.0336024	0.647838	0.688208	0.773854
AGK_3	XM_012177252.2	101108220	1.31229	0.348888	0.622676	0.999968	1.24573	-0.237967	0.734097	0.999995	1.30414	0.557336	0.63438	0.999972	1.32043	0.141196	0.879216	0.99998	1.32043	-0.0443677	0.962295	0.999998	1.30414	0.10915	0.907595	0.999996	1.32043	-0.627171	0.589097	0.999937	1.17102	-0.468929	0.688353	0.999958	0.896249	1.30414	1.17102	1.32043
AGL_1	XM_012176989.2	101111501	2.77369	0.0798074	0.787985	0.999968	2.94511	-0.358737	0.206995	0.999995	2.82066	0.49931	0.253075	0.999972	3.16348	-0.260474	0.529543	0.99998	2.82066	0.0136752	0.972532	0.999998	3.16348	-0.236654	0.547886	0.999996	2.72673	-0.506372	0.299005	0.999937	3.16348	-0.750575	0.082832	0.837122	1.91267	2.82066	3.16348	2.72673
AGL_2	XM_015092135.1	101111501	0	NaN	NaN	NaN	0	NaN	NaN	NaN	0	NaN	NaN	NaN	0	NaN	NaN	NaN	0	NaN	NaN	NaN	0	NaN	NaN	NaN	0	NaN	NaN	NaN	0	NaN	NaN	NaN	0	0	0	0
AGL_3	XM_012176992.2	101111501	0	NaN	NaN	NaN	0	NaN	NaN	NaN	0	NaN	NaN	NaN	0	NaN	NaN	NaN	0	NaN	NaN	NaN	0	NaN	NaN	NaN	0	NaN	NaN	NaN	0	NaN	NaN	NaN	0	0	0	0
AGMAT_1	XM_004013796.3	101110431	0.0427235	-0.258085	0.784867	0.999968	0.0557743	1.34061	0.154399	0.999995	0.0595878	0.167419	0.898958	0.999972	0.033486	-1.51437	0.310112	0.99998	0.0595878	2.39113	0.126602	0.999998	0.0595878	0.862247	0.533544	0.999996	0.0519609	2.20211	0.130193	0.999937	0.0519609	0.708428	0.600216	0.999958	0.0519609	0.0595878	0.033486	0.00876667
AGMO_1	XM_004007765.3	101103313	0.0315258	-0.591601	0.561151	0.999968	0.0303735	0.482624	0.634177	0.999995	0.0329021	0.160264	0.91427	0.999972	0.0352068	-1.99702	0.181816	0.99998	0.0329021	1.93027	0.24143	0.999998	0.0352068	-0.0880444	0.951123	0.999996	0.0278449	1.77482	0.247637	0.999937	0.0352068	-0.220096	0.873154	0.999958	0.0278449	0.0329021	0.0352068	0.00663212
AGO1_1	XM_012097385.1	101111060	1.59123	-0.1085	0.749601	0.999968	1.71864	0.319963	0.333238	0.999995	1.7597	-0.0319747	0.948494	0.999972	1.50487	-0.213551	0.655965	0.99998	1.7597	0.424289	0.337508	0.999998	1.7597	0.219538	0.597075	0.999996	1.67758	0.439867	0.430138	0.999937	1.67758	0.228871	0.650015	0.999958	1.67758	1.7597	1.50487	1.26878
AGO1_2	XM_004001794.2	101111060	6.12854	-0.0639495	0.796895	0.999968	6.81877	0.316886	0.183065	0.999995	7.33161	-0.239768	0.532945	0.999972	5.53126	0.123236	0.688196	0.99998	6.30593	0.15194	0.637705	0.999998	6.30593	0.28378	0.330942	0.999996	7.33161	0.359487	0.357643	0.999937	7.33161	0.494818	0.192836	0.999958	7.33161	6.30593	4.92547	5.53126
AGO2_1	XM_015097715.1	101119144	10.5084	0.127721	0.568725	0.999968	10.6334	-0.242609	0.256849	0.999995	10.8253	0.41614	0.220331	0.999972	11.0753	-0.13076	0.68227	0.99998	10.8253	0.0289987	0.923251	0.999998	11.0753	-0.090413	0.759693	0.999996	10.1915	-0.411355	0.273597	0.999937	11.0753	-0.528355	0.119168	0.949354	7.70991	10.8253	11.0753	10.1915
AGO3_1	XM_004001795.3	101111326	1.09296	-0.186461	0.485606	0.999968	1.10226	-0.202811	0.439263	0.999995	1.0512	0.131683	0.756953	0.999972	1.28563	-0.474406	0.238867	0.99998	1.0512	0.126046	0.735181	0.999998	1.28563	-0.337218	0.34973	0.999996	0.91889	-0.0207855	0.962912	0.999937	1.28563	-0.483683	0.225207	0.999958	0.900291	1.0512	1.28563	0.91889
AGO3_2	XM_012097181.1	101111326	0.265085	-0.921875	0.215123	0.999968	0.235462	-0.415335	0.579939	0.999995	0.234562	-1.03696	0.279942	0.999972	0.295607	-0.854532	0.441887	0.99998	0.175317	-0.529688	0.622315	0.999998	0.295607	-1.37694	0.158626	0.999996	0.234562	0.493339	0.647571	0.999937	0.295607	-0.343822	0.735304	0.999958	0.234562	0.11865	0.295607	0.175317
AGO3_3	XM_012097219.1	101111326	0.0371602	0.417508	0.750277	0.999968	0.0443481	-1.40235	0.277486	0.999995	0.0377494	7.03528	0.00819202	0.55096	0.0521253	-0.529608	0.725463	0.99998	0.0377494	-0.114289	0.946854	0.999998	0.0521253	-0.617494	0.698712	0.999996	0.0365709	-7.12737	0.00499794	0.405867	0.0521253	-7.68034	0.00245612	0.204147	0	0.0377494	0.0521253	0.0365709
AGO4_1	XM_015091858.1	101116530	2.17505	-1.33923	0.0337735	0.921273	2.52513	2.20069	0.000128902	0.0355611	3.91685	-1.83959	0.0237595	0.777134	0.576853	0.364599	0.657141	0.99998	1.13341	0.881708	0.250558	0.999998	1.13341	1.25269	0.0832718	0.999996	3.91685	2.66083	0.000769197	0.185263	3.91685	3.03099	5.78979e-05	0.0211577	3.91685	1.13341	0.433247	0.576853
AGO4_2	XM_004003478.2	101116530	0.0115279	-0.276104	0.802584	0.999968	0.0149339	1.0737	0.326567	0.999995	0.0181532	-0.792342	0.618704	0.999972	0.00851111	0.698614	0.639404	0.99998	0.0117145	0.333062	0.821307	0.999998	0.0117145	1.06586	0.490104	0.999996	0.0181532	1.0741	0.488131	0.999937	0.0181532	1.80566	0.260703	0.999958	0.0181532	0.0117145	0.00490246	0.00851111
AGPAT1_1	XM_012100434.2	443121	0.0748098	-0.768737	0.359259	0.999968	0.0602832	-0.0411251	0.961135	0.999995	0.0697792	-0.674595	0.589813	0.999972	0.0798405	-0.865072	0.518044	0.99998	0.0452213	0.0863959	0.945899	0.999998	0.0798405	-0.763525	0.554331	0.999996	0.0697792	0.754261	0.567149	0.999937	0.0798405	-0.0992491	0.939211	0.999958	0.0697792	0.0452213	0.0798405	0.040726
AGPAT1_2	XM_012100433.2	443121	0.0390839	0.360592	0.74052	0.999968	0.0526083	1.69098	0.118484	0.999995	0.0555847	0.0494112	0.972385	0.999972	0.0225831	1.4555	0.394385	0.99998	0.0555847	1.18666	0.439382	0.999998	0.0555847	2.69376	0.0920645	0.999996	0.0496318	1.1174	0.46608	0.999937	0.0496318	2.62705	0.105627	0.919037	0.0496318	0.0555847	0.00632776	0.0225831
AGPAT1_3	NM_001009746.1	443121	11.3887	-0.132147	0.667499	0.999968	11.8094	0.169908	0.574865	0.999995	12.6776	-0.267224	0.48378	0.999972	10.3249	-0.000900237	0.998398	0.99998	10.9412	0.0524015	0.894511	0.999998	10.9412	0.0568084	0.895758	0.999996	12.6776	0.28627	0.477999	0.999937	12.6776	0.294981	0.507956	0.999958	12.6776	10.9412	10.0998	10.3249
AGPAT1_4	XM_004018920.3	443121	0.611612	-0.64174	0.274613	0.999968	0.544547	0.240894	0.682132	0.999995	0.717017	-1.06137	0.216445	0.999972	0.506207	-0.18524	0.841508	0.99998	0.441184	-0.271591	0.765898	0.999998	0.506207	-0.448153	0.618504	0.999996	0.717017	0.759786	0.38544	0.999937	0.717017	0.585872	0.500836	0.999958	0.717017	0.372077	0.506207	0.441184
AGPAT2_1	XM_015094112.1	101114511	89.9797	0.2157	0.471345	0.999968	94.4193	-0.440649	0.125683	0.999995	80.4581	0.244662	0.5012	0.999972	99.5013	0.168619	0.69849	0.99998	99.5013	-0.39886	0.313451	0.999998	89.3373	-0.209008	0.563994	0.999996	99.5013	-0.672827	0.11529	0.999937	89.3373	-0.483872	0.223451	0.999958	64.0262	80.4581	89.3373	99.5013
AGPAT3_1	XM_015092679.1	101107246	5.21906	-0.0350616	0.935681	0.999968	5.47852	-0.242472	0.572949	0.999995	5.88279	0.561385	0.353346	0.999972	6.4017	-0.55044	0.27717	0.99998	5.88279	0.309451	0.5513	0.999998	6.4017	-0.229233	0.662586	0.999996	4.55534	-0.257878	0.67259	0.999937	6.4017	-0.786972	0.182528	0.999958	3.76014	5.88279	6.4017	4.55534
AGPAT3_2	XM_015092678.1	101107246	196.993	0.182255	0.625951	0.999968	207.635	-0.478271	0.185426	0.999995	186.947	0.504945	0.320839	0.999972	208.232	-0.0589769	0.90288	0.99998	207.039	-0.219801	0.660052	0.999998	208.232	-0.263054	0.58756	0.999996	207.039	-0.733464	0.190042	0.999937	208.232	-0.767849	0.145465	0.999958	124.636	186.947	208.232	207.039
AGPAT3_3	XM_004003375.3	101107246	0.0423629	-0.960285	0.266482	0.999968	0.0453157	-1.21884	0.153284	0.999995	0.0216278	-0.418882	0.751125	0.999972	0.063098	-1.21939	0.341501	0.99998	0.0275334	-0.667906	0.593589	0.999998	0.063098	-1.88552	0.137134	0.999996	0.0275334	-0.299668	0.82177	0.999937	0.063098	-1.48698	0.272917	0.999958	0.0216278	0.017764	0.063098	0.0275334
AGPAT3_4	XM_012104290.2	101107246	0.231835	-0.379365	0.784605	0.999968	0.231835	0.378686	0.784656	0.999995	0.463671	-8.83514	0.000272182	0.13968	0.366525	8.38451	0.000938565	0.310826	0.366525	-8.46208	0.000841356	0.268158	0	NaN	NaN	NaN	0.463671	0.362476	0.805743	0.999937	0.463671	8.77686	0.000333979	0.0690604	0.463671	0	0	0.366525
AGPAT4_1	XM_015097518.1	101112654	2.26413	0.174367	0.74363	0.999968	2.18216	-0.200859	0.701708	0.999995	2.29264	0.317624	0.719936	0.999972	2.23562	0.0299239	0.970213	0.99998	2.29264	-0.0509814	0.948822	0.999998	2.29264	-0.0085555	0.991125	0.999996	2.23562	-0.398147	0.656142	0.999937	2.1287	-0.355483	0.67601	0.999958	1.74814	2.29264	2.1287	2.23562
AGPAT5_1	XM_015104517.1	101103870	12.0834	0.191349	0.44703	0.999968	12.1586	-0.29902	0.22295	0.999995	11.438	0.270361	0.438273	0.999972	12.7288	0.104737	0.762361	0.99998	12.7288	-0.209457	0.547007	0.999998	11.5885	-0.0916018	0.793663	0.999996	12.7288	-0.508791	0.159206	0.999937	11.5885	-0.387366	0.278716	0.999958	9.09511	11.438	11.5885	12.7288
AGPS_1	XM_015093340.1	101104553	20.5722	0.0561176	0.796898	0.999968	20.3253	-0.0957103	0.647234	0.999995	21.3267	0.208029	0.523037	0.999972	20.8328	-0.101652	0.74286	0.99998	21.3267	0.0683597	0.840817	0.999998	21.3267	-0.0255176	0.932663	0.999996	19.8178	-0.161992	0.632321	0.999937	20.8328	-0.249692	0.442212	0.999958	17.7137	21.3267	20.8328	19.8178
AGR2_1	XM_004007772.2	101105323	0.999782	-1.61263	0.221136	0.999968	1.04605	-1.99125	0.127028	0.999995	0.318559	-0.412102	0.810381	0.999972	1.681	-2.00236	0.23422	0.99998	0.411086	-0.852165	0.635356	0.999998	1.681	-2.84559	0.0815911	0.999996	0.411086	-0.473475	0.783275	0.999937	1.681	-2.46394	0.126328	0.970645	0.318559	0.257264	1.681	0.411086
AGR2_2	XM_004007773.2	101105323	3.72986	-0.820121	0.255601	0.999968	3.45599	-0.499174	0.489123	0.999995	2.67053	0.13403	0.901318	0.999972	5.23126	-1.60954	0.0913752	0.99998	2.67053	0.600256	0.557025	0.999998	5.23126	-1.00373	0.269145	0.999996	2.22846	0.453381	0.69608	0.999937	5.23126	-1.14709	0.260604	0.999958	2.22846	2.67053	5.23126	1.68072
AGR2_3	XM_012176449.2	101105323	0.784873	-0.963333	0.425001	0.999968	0.812333	-1.03952	0.387099	0.999995	0.766547	-7.51481	0.00147338	0.303188	0.821467	0.00290726	0.998558	0.99998	0.821467	-7.57167	0.00250146	0.38006	0.803198	-7.60424	0.00289107	0.370158	0.821467	-0.0529925	0.969294	0.999937	0.803198	-0.0386414	0.978008	0.999958	0.766547	0	0.803198	0.821467
AGR3_1	XM_004007774.3	101105742	0.845779	0.121319	0.880054	0.999968	0.791448	-0.131363	0.869492	0.999995	1.08296	1.08336	0.38147	0.999972	0.974302	-0.733793	0.539598	0.99998	1.08296	0.75395	0.512516	0.999998	1.08296	0.00734401	0.994876	0.999996	0.608593	-0.360164	0.780023	0.999937	0.974302	-1.07777	0.404991	0.999958	0.464897	1.08296	0.974302	0.608593
AGRN_1	XM_015099069.1	101107299	12.6871	0.0743682	0.794582	0.999968	13.1716	0.11904	0.671355	0.999995	13.7709	0.116543	0.780785	0.999972	11.6033	0.00481135	0.989488	0.99998	13.7709	0.18639	0.615905	0.999998	13.7709	0.203104	0.561787	0.999996	12.5724	0.048837	0.911528	0.999937	12.5724	0.068703	0.87267	0.999958	12.5724	13.7709	11.0901	11.6033
AGRP_1	XM_015100491.1	443269	0.0161426	0.0259875	0.981298	0.999968	0.0313759	2.72349	0.0848319	0.928239	0.0322852	-0.0361753	0.979008	0.999972	0	NaN	NaN	NaN	0.0304666	2.72609	0.22435	0.999998	0.0304666	2.76554	0.209721	0.999996	0.0322852	2.69485	0.219012	0.999937	0.0322852	2.73746	0.211534	0.999958	0.0322852	0.0304666	0	0
AGT_1	XM_012105586.2	101119440	0.103825	-1.3285	0.140694	0.999968	0.0747476	-0.0600802	0.947414	0.999995	0.0898523	-0.958732	0.453524	0.999972	0.117798	-1.71978	0.242019	0.99998	0.0468454	0.414686	0.742193	0.999998	0.117798	-1.23295	0.380979	0.999996	0.0898523	1.3723	0.310653	0.999937	0.117798	-0.254968	0.856871	0.999958	0.0898523	0.0468454	0.117798	0.0316976
AGTPBP1_1	XM_015093043.1	101115757	0.539442	-0.395383	0.61039	0.999968	0.62568	0.868744	0.250034	0.999995	0.772223	-0.753063	0.40202	0.999972	0.358382	0.17766	0.89274	0.99998	0.479138	0.388429	0.735298	0.999998	0.479138	0.570902	0.620147	0.999996	0.772223	1.09309	0.314357	0.999937	0.772223	1.2864	0.235106	0.999958	0.772223	0.479138	0.30666	0.358382
AGTPBP1_2	XM_015093044.1	101115757	0.11622	2.81844	0.0381248	0.968424	0.0721026	0.137835	0.921364	0.999995	0.144205	7.27744	0.00512319	0.469054	0.0882344	1.55372	0.395744	0.99998	0.144205	0.534824	0.757536	0.999998	0.144205	2.12355	0.211345	0.999996	0.0882344	-6.68467	0.0114283	0.550783	0.0351302	-5.16713	0.0455727	0.686851	0	0.144205	0.0351302	0.0882344
AGTPBP1_3	XM_015093045.1	101115757	0.229002	-1.71278	0.178677	0.999968	0.246816	-2.29284	0.0672808	0.866522	0.107512	-6.7051	0.00929021	0.575749	0.350492	-1.35186	0.329468	0.99998	0.14314	-7.12058	0.00534432	0.499932	0.350492	-8.5148	0.00033032	0.134653	0.14314	-0.479511	0.789727	0.999937	0.350492	-1.83042	0.216075	0.999958	0.107512	0	0.350492	0.14314
AGTR1_1	NM_001009744.1	443107	0	NaN	NaN	NaN	0	NaN	NaN	NaN	0	NaN	NaN	NaN	0	NaN	NaN	NaN	0	NaN	NaN	NaN	0	NaN	NaN	NaN	0	NaN	NaN	NaN	0	NaN	NaN	NaN	0	0	0	0
AGTR1_2	XM_012148215.2	443107	0.00826918	-0.55883	0.671659	0.999968	0.00895605	0.498651	0.705405	0.999995	0.00909015	-0.0174942	0.991812	0.999972	0.0077164	-1.56511	0.5115	0.99998	0.00909015	1.5147	0.526059	0.999998	0.00909015	-0.0457395	0.978108	0.999996	0.00882195	1.47419	0.53239	0.999937	0.00882195	-0.0510712	0.976119	0.999958	0.00882195	0.00909015	0.0077164	0
AGTR2_1	XM_012107489.1	443335	0	NaN	NaN	NaN	0	NaN	NaN	NaN	0	NaN	NaN	NaN	0	NaN	NaN	NaN	0	NaN	NaN	NaN	0	NaN	NaN	NaN	0	NaN	NaN	NaN	0	NaN	NaN	NaN	0	0	0	0
AGTR2_2	XM_012107488.1	443335	0	NaN	NaN	NaN	0	NaN	NaN	NaN	0	NaN	NaN	NaN	0	NaN	NaN	NaN	0	NaN	NaN	NaN	0	NaN	NaN	NaN	0	NaN	NaN	NaN	0	NaN	NaN	NaN	0	0	0	0
AGTR2_3	XM_015105075.1	443335	0.00997678	3.0263	0.0630756	0.999968	0.00515308	0.188919	0.871372	0.999995	0.0103062	3.16804	0.173299	0.999972	0.0096474	2.83817	0.208703	0.99998	0.0103062	0.211397	0.885091	0.999998	0.0103062	3.12126	0.173067	0.999996	0.0096474	-2.91995	0.203912	0.999937	0	NaN	NaN	NaN	0	0.0103062	0	0.0096474
AGTRAP_1	XM_015099215.1	101111567	24.1961	0.00328211	0.992713	0.999968	29.9333	0.658018	0.0500244	0.77875	34.4455	-0.455659	0.326806	0.999972	22.9712	0.7031	0.0858469	0.99998	25.421	0.122986	0.781184	0.999998	25.421	0.834961	0.0421696	0.961576	34.4455	0.551767	0.262382	0.999937	34.4455	1.26348	0.00263021	0.211086	34.4455	25.421	13.8901	22.9712
AGXT_1	XM_015091629.1	101103446	0.0165784	1.34547	0.233431	0.999968	0.0186754	1.78675	0.131464	0.999995	0.0261726	1.05974	0.465305	0.999972	0.00698418	2.34975	0.292714	0.99998	0.0261726	1.45288	0.334751	0.999998	0.0261726	3.8647	0.0989562	0.999996	0.0111781	0.366558	0.811801	0.999937	0.0111781	2.73764	0.228861	0.999958	0.00806679	0	0	0
AGXT2_1	XM_004017055.3	101111660	0.0040334	-1.55851	0.349607	0.999968	0.0040334	1.50275	0.368093	0.999995	0.00806679	-2.31398	0.297477	0.999972	0	NaN	NaN	NaN	0	NaN	NaN	NaN	0	NaN	NaN	NaN	0.00806679	2.20984	0.324067	0.999937	0.00806679	2.24966	0.315326	0.999958	0.00434393	0.0191087	0.0602479	0.00466084
AGXT2_2	XM_012097093.2	101111660	0.0322959	-1.27324	0.262318	0.999968	0.0324544	-1.33602	0.237376	0.999995	0.0191087	1.55672	0.325383	0.999972	0.0602479	-3.06419	0.0927679	0.99998	0.0191087	1.46291	0.353198	0.999998	0.0602479	-1.56843	0.298672	0.999996	0.00466084	-0.116376	0.94434	0.999937	0.0602479	-3.15209	0.0847653	0.846654	0	0	0	0
AGXT2_3	XM_012097092.1	101111660	0	NaN	NaN	NaN	0	NaN	NaN	NaN	0	NaN	NaN	NaN	0	NaN	NaN	NaN	0	NaN	NaN	NaN	0	NaN	NaN	NaN	0	NaN	NaN	NaN	0	NaN	NaN	NaN	0.0305678	0	0	0.00442968
AGXT2_4	XM_012097090.1	101111660	0.0152839	-1.93713	0.160384	0.999968	0.0152839	1.89254	0.170707	0.999995	0.0305678	-3.88066	0.0994201	0.999972	0.00442968	1.60632	0.490752	0.99998	0.00442968	-1.6573	0.476282	0.999998	0	NaN	NaN	NaN	0.0305678	2.18404	0.208754	0.999937	0.0305678	3.81497	0.106691	0.920353	0.0111781	0.0261726	0	0.00698418
AHCTF1_1	XM_012187164.2	101114886	2.42698	-0.10832	0.843033	0.999968	3.22702	-1.23721	0.0149503	0.455896	1.85013	-1.13967	0.102715	0.999972	3.45022	0.292004	0.617992	0.99998	3.45022	-2.05325	0.00217271	0.362604	3.00383	-1.73443	0.010544	0.594096	3.45022	-0.923806	0.106631	0.999937	3.00383	-0.613023	0.302642	0.999958	1.85013	0.932191	3.00383	3.45022
AHCTF1_2	XM_015099182.1	101114886	9.74233	0.186688	0.51291	0.999968	9.06218	-0.0935851	0.738869	0.999995	11.4481	0.822591	0.0203761	0.738737	10.0878	-0.410226	0.288461	0.99998	11.4481	0.491296	0.213182	0.999998	11.4481	0.0872623	0.803712	0.999996	8.03655	-0.355664	0.358209	0.999937	10.0878	-0.748977	0.0387946	0.640383	6.2331	11.4481	10.0878	8.03655
AHCTF1_3	XM_004013642.3	101114886	0.0782736	0.317954	0.819759	0.999968	0.124242	-2.78311	0.0379382	0.701467	0.0366771	6.40365	0.0154421	0.686151	0.128614	-0.0382433	0.980618	0.99998	0.11987	-1.80405	0.293054	0.999998	0.128614	-1.82411	0.279499	0.999996	0.11987	-8.14309	0.00152368	0.246522	0.128614	-8.22151	0.00141947	0.152886	0	0.0366771	0.128614	0.11987
AHCTF1_4	XM_012187165.2	101114886	0.288782	-0.859787	0.135041	0.999968	0.24039	-0.123597	0.832567	0.999995	0.252388	-0.682675	0.45286	0.999972	0.325175	-1.03598	0.234572	0.99998	0.172343	0.105833	0.910165	0.999998	0.325175	-0.914923	0.252606	0.999996	0.252388	0.777101	0.408672	0.999937	0.325175	-0.24792	0.773921	0.999958	0.252388	0.172343	0.325175	0.155605
AHCTF1_5	XM_015099181.1	101114886	0	NaN	NaN	NaN	0	NaN	NaN	NaN	0	NaN	NaN	NaN	0	NaN	NaN	NaN	0	NaN	NaN	NaN	0	NaN	NaN	NaN	0	NaN	NaN	NaN	0	NaN	NaN	NaN	0	0	0	0
AHCTF1_6	XM_012187163.2	101114886	0.435747	0.160295	0.747241	0.999968	0.43936	-0.296082	0.542288	0.999995	0.46875	0.683601	0.40137	0.999972	0.475977	-0.266615	0.707132	0.99998	0.46875	0.152414	0.830192	0.999998	0.475977	-0.104734	0.877392	0.999996	0.402744	-0.543186	0.522345	0.999937	0.475977	-0.798281	0.3208	0.999958	0.275688	0.46875	0.475977	0.402744
AHCY_1	XM_004014507.2	101112500	145.866	0.220536	0.439088	0.999968	153.75	-0.466232	0.0860497	0.931235	139.442	0.565218	0.179639	0.999972	155.21	-0.0361209	0.926353	0.99998	152.29	-0.18099	0.63444	0.999998	155.21	-0.207058	0.595744	0.999996	152.29	-0.772172	0.0777604	0.999937	155.21	-0.796761	0.0688171	0.787395	87.9849	139.442	155.21	152.29
AHCYL1_1	XM_012178131.1	101109660	38.7619	0.111621	0.650618	0.999968	37.8341	-0.130202	0.587291	0.999995	39.6083	0.249174	0.492902	0.999972	37.9154	-0.0292156	0.93308	0.99998	39.6083	0.012512	0.970212	0.999998	39.6083	-0.00629984	0.985086	0.999996	37.9154	-0.2533	0.513635	0.999937	37.7528	-0.26543	0.472422	0.999958	32.0042	39.6083	37.7528	37.9154
AHCYL1_2	XM_004002302.2	101109660	0.00250599	-0.973568	0.581711	0.999968	0.00250599	-1.08082	0.540263	0.999995	0	NaN	NaN	NaN	0.00501199	-1.56511	0.5115	0.99998	0	NaN	NaN	NaN	0.00501199	-1.62511	0.489597	0.999996	0	NaN	NaN	NaN	0.00501199	-1.6636	0.484417	0.999958	0	0	0.00501199	0
AHCYL1_3	XM_012178124.2	101109660	0.0148324	-0.68644	0.506214	0.999968	0.0146474	-0.580552	0.573314	0.999995	0.0113189	0.210087	0.887358	0.999972	0.0210877	-1.37996	0.339789	0.99998	0.0113189	0.380409	0.806266	0.999998	0.0210877	-0.973517	0.510795	0.999996	0.0085772	0.119966	0.934436	0.999937	0.0210877	-1.28446	0.348841	0.999958	0.0085772	0.0113189	0.0210877	0.00820707
AHCYL1_4	XM_012178142.2	101109660	0.024242	0.160998	0.882977	0.999968	0.0338975	-1.46062	0.175835	0.999995	0.02001	2.1424	0.202022	0.999972	0.039321	-0.409941	0.770401	0.99998	0.028474	-0.524497	0.722024	0.999998	0.039321	-0.942222	0.532545	0.999996	0.028474	-2.84551	0.0776738	0.999937	0.039321	-3.15957	0.0563385	0.738602	0.00361139	0.02001	0.039321	0.028474
AHCYL2_1	XM_015095379.1	101114101	0.564162	0.0863195	0.906657	0.999968	0.642321	0.391696	0.589296	0.999995	0.752277	0.512526	0.625977	0.999972	0.54507	-0.500686	0.644101	0.99998	0.752277	0.912214	0.37426	0.999998	0.752277	0.423229	0.591912	0.999996	0.532366	0.379234	0.765586	0.999937	0.54507	-0.106792	0.920672	0.999958	0.532366	0.752277	0.54507	0.376048
AHCYL2_2	XM_015095380.1	101114101	0.519231	0.384215	0.632329	0.999968	0.467574	0.171582	0.829594	0.999995	0.516452	0.159605	0.891337	0.999972	0.522009	0.632125	0.564347	0.99998	0.522009	-0.0206694	0.98556	0.999998	0.516452	0.613705	0.559509	0.999996	0.522009	-0.204843	0.868565	0.999937	0.418696	0.432648	0.707926	0.999958	0.418696	0.516452	0.323822	0.522009
AHCYL2_3	XM_012177108.2	101114101	0.0188381	0.199991	0.867631	0.999968	0.0337009	3.43715	0.00592325	0.294702	0.0376761	0.361704	0.809487	0.999972	0.00431396	-2.77744	0.234115	0.99998	0.0376761	5.61449	0.0229363	0.822273	0.0376761	2.85225	0.072457	0.999996	0.0297256	5.16132	0.0384982	0.806294	0.0297256	2.45012	0.152069	0.999958	0.0297256	0.0376761	0.00431396	0
AHCYL2_4	XM_004008055.3	101114101	0.0582149	0.265099	0.799578	0.999968	0.067945	0.769929	0.456233	0.999995	0.0775543	0.344107	0.798594	0.999972	0.0388755	0.109524	0.946514	0.99998	0.0775543	0.903163	0.526272	0.999998	0.0775543	1.02537	0.47911	0.999996	0.0583357	0.529034	0.722676	0.999937	0.0583357	0.632323	0.681008	0.999958	0.0583357	0.0775543	0.0383223	0.0388755
AHCYL2_5	XM_012177107.2	101114101	0.000555281	-0.973568	0.581711	0.999968	0.000555281	-1.08082	0.540263	0.999995	0	NaN	NaN	NaN	0.00111056	-1.56511	0.5115	0.99998	0	NaN	NaN	NaN	0.00111056	-1.62511	0.489597	0.999996	0	NaN	NaN	NaN	0.00111056	-1.6636	0.484417	0.999958	0	0	0.00111056	0
AHCYL2_6	XM_004008054.3	101114101	0.000555516	-0.973568	0.581711	0.999968	0.000555516	-1.08082	0.540263	0.999995	0	NaN	NaN	NaN	0.00111103	-1.56511	0.5115	0.99998	0	NaN	NaN	NaN	0.00111103	-1.62511	0.489597	0.999996	0	NaN	NaN	NaN	0.00111103	-1.6636	0.484417	0.999958	0	0	0.00111103	0
AHDC1_1	XM_015093656.1	101112709	0.998616	0.203382	0.420782	0.999968	0.966754	0.10207	0.679301	0.999995	1.02739	0.108	0.790623	0.999972	0.96984	0.285757	0.484188	0.99998	1.02739	0.0314339	0.928866	0.999998	1.02739	0.327934	0.379958	0.999996	0.96984	-0.100971	0.809703	0.999937	0.906117	0.200476	0.625699	0.999958	0.906117	1.02739	0.780746	0.96984
AHI1_1	XM_015097421.1	101120502	0.0992552	-0.788886	0.300849	0.999968	0.0875703	0.255308	0.739327	0.999995	0.111066	-0.829219	0.465929	0.999972	0.0874444	-0.687614	0.587814	0.99998	0.0640745	0.123636	0.922473	0.999998	0.0874444	-0.491839	0.66498	0.999996	0.111066	1.00019	0.422004	0.999937	0.111066	0.327181	0.775576	0.999958	0.111066	0.0640745	0.0874444	0.0525987
AHI1_2	XM_015097420.1	101120502	0.0106343	-0.580513	0.650959	0.999968	0.0106343	0.572147	0.655907	0.999995	0.0212687	-5.70181	0.0181749	0.714833	0.0140376	5.04545	0.0472548	0.99998	0.0140376	-5.08959	0.0445746	0.999998	0	NaN	NaN	NaN	0.0212687	0.585291	0.717423	0.999937	0.0212687	5.63146	0.020395	0.494852	0.0212687	0	0	0.0140376
AHI1_3	XM_015097422.1	101120502	0.508373	-0.229343	0.68009	0.999968	0.492218	0.0174944	0.97448	0.999995	0.523998	0.0965851	0.913212	0.999972	0.556308	-0.575362	0.523839	0.99998	0.523998	0.392958	0.666031	0.999998	0.556308	-0.171544	0.831192	0.999996	0.460437	0.282166	0.771282	0.999937	0.556308	-0.285689	0.745707	0.999958	0.460437	0.523998	0.556308	0.386926
AHI1_4	XM_015097419.1	101120502	0.00125047	-0.994266	0.462926	0.999968	0.00125047	-1.09462	0.418093	0.999995	0.000781745	1.60081	0.501946	0.999972	0.00250094	-2.77744	0.234465	0.99998	0.000781745	1.51457	0.526097	0.999998	0.00250094	-1.29444	0.44537	0.999996	0	NaN	NaN	NaN	0.00250094	-2.87077	0.22164	0.999958	0	0.000781745	0.00250094	0
AHI1_5	XM_015097423.1	101120502	0.709149	0.106281	0.846107	0.999968	0.743612	-0.314042	0.556463	0.999995	0.619119	-0.103987	0.907798	0.999972	0.807174	0.259424	0.760979	0.99998	0.807174	-0.479679	0.57613	0.999998	0.68005	-0.221349	0.793071	0.999996	0.807174	-0.403215	0.660298	0.999937	0.68005	-0.132337	0.883657	0.999958	0.619119	0.611123	0.68005	0.807174
AHNAK_1	XM_012102030.2	101110887	0.171823	-0.460784	0.601324	0.999968	0.160836	0.142116	0.871825	0.999995	0.199873	-0.781758	0.563296	0.999972	0.143774	-0.114349	0.932937	0.99998	0.130899	-0.222336	0.87321	0.999998	0.143774	-0.338269	0.800865	0.999996	0.199873	0.53743	0.695576	0.999937	0.199873	0.444228	0.73078	0.999958	0.0143676	0.0349115	0.042191	0.0242525
AHNAK_2	XM_012102029.2	101110887	0.0117941	0.0175684	0.98895	0.999968	0.0117941	-0.088458	0.944409	0.999995	0.0222001	2.33135	0.30376	0.999972	0.0235882	-2.29564	0.311188	0.99998	0.0222001	2.24403	0.323393	0.999998	0.0235882	-0.0571182	0.970873	0.999996	0	NaN	NaN	NaN	0.0235882	-2.39516	0.29066	0.999958	0.199873	0.1218	0.143774	0.130899
AHNAK_3	XM_015103147.1	101110887	36.8879	-0.0837704	0.779004	0.999968	38.8155	-0.264516	0.363002	0.999995	34.2503	-0.091649	0.834579	0.999972	39.5256	-0.0885156	0.839152	0.99998	38.1055	-0.261713	0.524088	0.999998	39.5256	-0.334641	0.420039	0.999996	38.1055	-0.179051	0.723686	0.999937	39.5256	-0.248359	0.6096	0.999958	0	0.0222001	0.0235882	0
AHNAK_4	XM_015103146.1	101110887	34.8558	-0.155554	0.608674	0.999968	37.3786	-0.376614	0.199699	0.999995	37.1192	0.579354	0.164298	0.999972	46.0612	-0.740548	0.0807636	0.99998	37.1192	0.311116	0.42808	0.999998	46.0612	-0.421645	0.330634	0.999996	28.696	-0.284468	0.529366	0.999937	46.0612	-1.01169	0.0312107	0.593042	34.2503	33.872	39.5256	38.1055
AHNAK2_1	XM_015102073.1	105603281	0.029582	0.00461908	0.995716	0.999968	0.0332218	-0.493348	0.561395	0.999995	0.0349115	1.12225	0.40154	0.999972	0.042191	-0.767719	0.540945	0.99998	0.0349115	0.411133	0.752547	0.999998	0.042191	-0.350382	0.778876	0.999996	0.0242525	-0.74399	0.559575	0.999937	0.042191	-1.52967	0.228481	0.999958	23.6504	37.1192	46.0612	28.696
AHR_1	XM_012176453.2	443467	0.0131838	-3.60106	0.0352178	0.932186	0.0104428	1.65222	0.203754	0.999995	0.0208855	-4.2864	0.0746168	0.999972	0.00548209	-2.3008	0.323909	0.99998	0	NaN	NaN	NaN	0.00548209	-2.36947	0.30106	0.999996	0.0208855	4.16218	0.0876875	0.999937	0.0208855	1.86182	0.256109	0.999958	0.0208855	0	0.00548209	0
AHR_2	XM_012176454.2	443467	0.0590572	0.00871667	0.993889	0.999968	0.101665	2.39501	0.0297416	0.632904	0.103516	0.0460359	0.97518	0.999972	0.018167	-0.296412	0.85259	0.99998	0.103516	2.59398	0.0927157	0.999998	0.103516	2.33705	0.112129	0.999996	0.0998141	2.52609	0.139574	0.999937	0.0998141	2.2251	0.169408	0.999958	0.0998141	0.103516	0.018167	0.0145982
AHR_3	XM_012176451.2	443467	0.0618638	0.785569	0.508235	0.999968	0.0674014	1.27982	0.277301	0.999995	0.078485	0.363192	0.811387	0.999972	0.0452426	2.00073	0.232981	0.99998	0.078485	0.771941	0.632341	0.999998	0.078485	2.78438	0.102887	0.999996	0.0563178	0.381372	0.800381	0.999937	0.0563178	2.42702	0.131044	0.980982	0.0563178	0.078485	0.00924703	0.0452426
AHR_4	XM_004007775.3	443467	0.174174	-0.787026	0.457355	0.999968	0.148456	-0.278207	0.793323	0.999995	0.178782	-1.33557	0.365117	0.999972	0.169566	-0.373293	0.801661	0.99998	0.127346	-0.860587	0.58728	0.999998	0.169566	-1.23016	0.399711	0.999996	0.178782	0.452392	0.757738	0.999937	0.178782	0.072642	0.958023	0.999958	0.178782	0.0743008	0.169566	0.127346
AHR_5	XM_012176455.2	443467	0.00188659	0.173112	0.881489	0.999968	0.00272471	1.33283	0.274411	0.999995	0.00377318	1.02716	0.515391	0.999972	0.00182872	-2.3008	0.323967	0.99998	0.00377318	3.37453	0.151379	0.999998	0.00377318	1.05722	0.50255	0.999996	0.00167624	2.25725	0.331453	0.999937	0.00182872	0.0181331	0.991161	0.999958	0.00167624	0.00377318	0.00182872	0
AHRR_1	XM_015101201.1	101109301	0.0128588	0.315561	0.740755	0.999968	0.0147803	0.801604	0.404864	0.999995	0.0174399	0.405161	0.763589	0.999972	0.00827771	0.0718711	0.960552	0.99998	0.0174399	0.96389	0.487795	0.999998	0.0174399	1.05008	0.482681	0.999996	0.0121207	0.531992	0.701433	0.999937	0.0121207	0.618571	0.674182	0.999958	0.0121207	0.0174399	0.00664408	0.00827771
AHSA1_1	XM_012182136.2	101115128	24.1252	0.176076	0.671172	0.999968	24.6721	0.301116	0.460993	0.999995	28.1638	0.287121	0.560457	0.999972	20.0865	0.0305273	0.956918	0.99998	28.1638	0.428811	0.325284	0.999998	28.1638	0.466025	0.418797	0.999996	21.1804	0.133583	0.786229	0.999937	21.1804	0.169	0.77761	0.999958	21.1804	28.1638	18.9666	20.0865
AHSA1_2	XM_012182137.2	101115128	45.6979	0.0717359	0.788907	0.999968	53.9528	-0.661809	0.00578048	0.292277	38.0562	0.188986	0.559771	0.999972	54.566	-0.0155873	0.966041	0.99998	53.3397	-0.549983	0.122138	0.999998	54.566	-0.552043	0.0932397	0.999996	53.3397	-0.766123	0.0484834	0.869378	54.566	-0.763626	0.0342069	0.610672	31.7594	38.0562	54.566	53.3397
AHSA1_3	XM_012182138.2	101115128	28.4936	0.10497	0.655685	0.999968	29.0098	-0.22294	0.323465	0.999995	27.2436	0.122389	0.728172	0.999972	29.7435	0.0761095	0.826017	0.99998	29.7435	-0.194801	0.545185	0.999998	28.276	-0.103894	0.732232	0.999996	29.7435	-0.33346	0.393823	0.999937	28.276	-0.241908	0.503895	0.999958	23.4208	27.2436	28.276	29.7435
AHSA2_1	XM_015094332.1	101119030	0.193433	0.884583	0.46893	0.999968	0.165973	-0.29943	0.806445	0.999995	0.146879	0.303504	0.850233	0.999972	0.239986	1.39231	0.425022	0.99998	0.239986	-0.65792	0.696916	0.999998	0.146879	0.729846	0.648983	0.999996	0.239986	-1.01733	0.551221	0.999937	0.113722	0.370644	0.817211	0.999958	0.113722	0.146879	0.0919588	0.239986
AHSA2_2	XM_015094330.1	101119030	1.04089	0.393793	0.608976	0.999968	0.980756	-0.244928	0.747599	0.999995	0.995071	0.477471	0.673502	0.999972	1.08671	0.301427	0.798779	0.99998	1.08671	-0.138294	0.907258	0.999998	0.995071	0.160041	0.884031	0.999996	1.08671	-0.660193	0.599365	0.999937	0.8748	-0.35342	0.767111	0.999958	0.69539	0.995071	0.8748	1.08671
AHSA2_3	XM_015094331.1	101119030	2.22022	-0.243018	0.698619	0.999968	2.44102	0.536976	0.380711	0.999995	2.92363	-0.613073	0.501763	0.999972	1.80808	0.24786	0.809189	0.99998	1.95841	0.10814	0.912962	0.999998	1.95841	0.358845	0.721382	0.999996	2.92363	0.680745	0.48241	0.999937	2.92363	0.935677	0.335242	0.999958	2.92363	1.95841	1.51681	1.80808
AHSA2_4	XM_015094334.1	101119030	0.180587	-1.1095	0.384361	0.999968	0.142732	0.0308285	0.98078	0.999995	0.193218	-0.982143	0.557006	0.999972	0.167955	-1.26632	0.472671	0.99998	0.0922456	0.211124	0.902202	0.999998	0.167955	-1.03635	0.551993	0.999996	0.193218	1.22548	0.465687	0.999937	0.193218	-0.0207334	0.990203	0.999958	0.193218	0.0922456	0.167955	0.0733029
AHSA2_5	XM_015094337.1	101119030	0.0161869	2.00894	0.226461	0.999968	0.0161869	1.90809	0.251779	0.999995	0.0323737	2.79645	0.231089	0.999972	0	NaN	NaN	NaN	0.0323737	2.70286	0.247495	0.999998	0.0323737	2.74342	0.233387	0.999996	0	NaN	NaN	NaN	0	NaN	NaN	NaN	0	0.0323737	0	0
AHSA2_6	XM_015094333.1	101119030	0.0443024	-1.8647	0.128159	0.999968	0.0440939	-1.89864	0.118693	0.999995	0.0108706	-0.0558356	0.972061	0.999972	0.0777342	-2.5592	0.135838	0.99998	0.0104536	-0.128648	0.935252	0.999998	0.0777342	-2.70907	0.11147	0.999996	0.0108706	-0.0949579	0.952654	0.999937	0.0777342	-2.59404	0.128272	0.976888	0.0108706	0.00953729	0.0777342	0.0104536
AHSA2_7	XM_015094336.1	101119030	0.168359	0.570363	0.646309	0.999968	0.241386	2.58512	0.0380137	0.701467	0.268059	0.230692	0.88425	0.999972	0.0686601	3.71135	0.122969	0.99998	0.268059	1.81259	0.273724	0.999998	0.268059	5.57	0.0263233	0.795616	0.214713	1.56434	0.344484	0.999937	0.214713	5.27875	0.0329642	0.605605	0.214713	0.268059	0	0.0686601
AHSA2_8	XM_015094335.1	101119030	0.100374	0.246761	0.781616	0.999968	0.0984713	0.170605	0.84789	0.999995	0.102177	0.0466451	0.972456	0.999972	0.0985706	0.479095	0.720678	0.99998	0.102177	0.00582273	0.99655	0.999998	0.102177	0.468464	0.735411	0.999996	0.0985706	-0.0681409	0.958134	0.999937	0.094766	0.406933	0.762385	0.999958	0.094766	0.102177	0.0738473	0.0985706
AHSG_1	NM_001009802.1	443392	54.7408	-0.334829	0.69291	0.999968	82.1406	2.40641	0.0018836	0.166041	98.1393	-0.573434	0.425379	0.999972	19.4286	0.822226	0.464187	0.99998	66.142	1.77008	0.0554381	0.999998	66.142	2.59048	0.00482166	0.453666	98.1393	2.31438	0.0153291	0.618195	98.1393	3.12064	0.00104461	0.129099	98.1393	66.142	11.3422	19.4286
AHSP_1	XM_004020933.3	100127218	0.225457	-0.257899	0.805959	0.999968	0.314784	1.44279	0.163784	0.999995	0.318074	-0.118574	0.932299	0.999972	0.13284	-0.797301	0.609591	0.99998	0.311493	1.87305	0.198108	0.999998	0.311493	1.08121	0.469007	0.999996	0.318074	1.93401	0.207725	0.999937	0.318074	1.15803	0.451157	0.999958	0.318074	0.311493	0.13284	0.0788141
AICDA_1	XM_004006898.3	101103056	0.00127098	1.02641	0.561441	0.999968	0.00127098	0.919197	0.603537	0.999995	0.00254196	1.60081	0.501946	0.999972	0	NaN	NaN	NaN	0.00254196	1.51457	0.526097	0.999998	0.00254196	1.54484	0.512958	0.999996	0	NaN	NaN	NaN	0	NaN	NaN	NaN	0	0.00254196	0	0
AIDA_1	XM_004013613.3	101106862	1.76509	-0.131721	0.784597	0.999968	1.92211	0.306612	0.517132	0.999995	1.95701	-0.0489491	0.945566	0.999972	1.64297	-0.24777	0.748089	0.99998	1.95701	0.429763	0.548671	0.999998	1.95701	0.186086	0.77545	0.999996	1.88721	0.454586	0.575607	0.999937	1.88721	0.21435	0.774444	0.999958	1.88721	1.95701	1.64297	1.4232
AIDA_2	XM_012187086.1	101106862	24.7667	-0.0168444	0.939836	0.999968	25.5225	0.0791278	0.712775	0.999995	27.1253	0.118153	0.726001	0.999972	24.5804	-0.176917	0.610289	0.99998	27.1253	0.243907	0.482069	0.999998	27.1253	0.0726219	0.818584	0.999996	23.9197	0.101961	0.772781	0.999937	24.5804	-0.0631986	0.84704	0.999958	23.9197	27.1253	24.5804	22.4081
AIF1_1	XM_012100963.2	101121889	0.0930029	0.914423	0.491025	0.999968	0.136928	-3.82987	0.0120835	0.414753	0.00903286	1.60081	0.501946	0.999972	0.176973	0.876313	0.618959	0.99998	0.176973	-3.62129	0.0622272	0.999998	0.096884	-2.73881	0.139584	0.999996	0.176973	-5.13817	0.0442951	0.843383	0.096884	-4.28389	0.0890916	0.863104	0	0.00903286	0.096884	0.176973
AIF1_2	XM_012100961.2	101121889	0.315826	-0.339779	0.687982	0.999968	0.381063	0.968921	0.241265	0.999995	0.457568	-0.637039	0.605013	0.999972	0.198728	0.193185	0.883357	0.99998	0.304557	0.557879	0.668438	0.999998	0.304557	0.742838	0.553725	0.999996	0.457568	1.14988	0.3775	0.999937	0.457568	1.36496	0.280062	0.999958	0.457568	0.304557	0.174084	0.198728
AIF1_3	XM_012100960.2	101121889	0.0325341	-3.00581	0.0783265	0.999968	0.0325341	-3.08792	0.0694471	0.871518	0	NaN	NaN	NaN	0.0650681	-3.89486	0.110122	0.99998	0	NaN	NaN	NaN	0.0650681	-3.97344	0.0982958	0.999996	0	NaN	NaN	NaN	0.0650681	-4.00527	0.0998086	0.897881	0	0	0.0650681	0
AIF1_4	XM_012100962.2	101121889	0.0334657	0.0754548	0.951872	0.999968	0.0437977	-1.12045	0.375748	0.999995	0.0397094	3.26299	0.180577	0.999972	0.0603733	-1.03292	0.541254	0.99998	0.0397094	0.359226	0.827672	0.999998	0.0603733	-0.654079	0.695728	0.999996	0.0272221	-2.90724	0.211028	0.999937	0.0603733	-3.95085	0.113623	0.93984	0	0.0397094	0.0603733	0.0272221
AIF1_5	XM_004018957.3	101121889	36.7208	-0.460546	0.280497	0.999968	42.9581	1.02183	0.00988121	0.380646	56.8617	-1.00474	0.0296828	0.828515	24.3918	0.544024	0.322005	0.99998	29.0545	0.216028	0.678334	0.999998	29.0545	0.765076	0.110806	0.999996	56.8617	1.18421	0.0250735	0.713534	56.8617	1.73333	0.000354927	0.0719874	56.8617	29.0545	16.5799	24.3918
AIF1L_1	XM_015094129.1	101122182	0.926126	-0.0239489	0.966362	0.999968	1.08866	0.471226	0.394359	0.999995	1.15897	0.13591	0.870259	0.999972	0.811927	-0.280985	0.764002	0.99998	1.15897	0.704258	0.409916	0.999998	1.15897	0.433999	0.579496	0.999996	1.01834	0.538518	0.569208	0.999937	1.01834	0.270399	0.755424	0.999958	1.01834	1.15897	0.811927	0.693278
AIFM1_1	XM_004022381.3	101121574	0.0474026	1.02809	0.442604	0.999968	0.0468738	0.809762	0.544663	0.999995	0.0472884	0.00265256	0.998794	0.999972	0.048346	4.81619	0.0546113	0.99998	0.048346	-0.187715	0.914405	0.999998	0.0464592	4.7383	0.0638769	0.999996	0.048346	-0.161448	0.927019	0.999937	0.0472884	4.70264	0.0621422	0.760685	0.0472884	0.0464592	0	0.048346
AIFM1_2	XM_004022380.3	101121574	20.7336	0.000543026	0.997987	0.999968	21.8066	-0.220848	0.286067	0.999995	20.2404	0.0839498	0.788838	0.999972	22.3864	-0.08673	0.77835	0.99998	21.2268	-0.127143	0.689937	0.999998	22.3864	-0.201673	0.497563	0.999996	21.2268	-0.226576	0.499785	0.999937	22.3864	-0.299457	0.351996	0.999958	18.4131	20.2404	22.3864	21.2268
AIFM2_1	XM_012105215.2	101108883	0.00170752	-0.558819	0.677148	0.999968	0.0026801	-2.08295	0.198623	0.999995	0	NaN	NaN	NaN	0.00341505	-0.68058	0.681199	0.99998	0.00194515	-1.6573	0.476282	0.999998	0.00341505	-2.37847	0.294158	0.999996	0.00194515	-1.69588	0.470914	0.999937	0.00341505	-2.40752	0.293287	0.999958	0	0	0.00341505	0.00194515
AIFM2_2	XM_012105216.2	101108883	0.272286	0.508974	0.594075	0.999968	0.262892	0.435241	0.647552	0.999995	0.298426	0.303034	0.807247	0.999972	0.246147	0.761325	0.615716	0.99998	0.298426	0.253177	0.848211	0.999998	0.298426	1.03575	0.469052	0.999996	0.246147	-0.0710199	0.958453	0.999937	0.227358	0.718478	0.62535	0.999958	0.227358	0.298426	0.140862	0.246147
AIFM2_3	XM_012105217.2	101108883	4.39927	-0.170409	0.650935	0.999968	4.31428	-0.0894568	0.809495	0.999995	4.20975	-0.148671	0.809728	0.999972	4.5888	-0.200543	0.735658	0.99998	4.03976	-0.0492535	0.932669	0.999998	4.5888	-0.242389	0.657164	0.999996	4.20975	0.0808607	0.898317	0.999937	4.5888	-0.105837	0.855317	0.999958	4.20975	4.02893	4.5888	4.03976
AIFM2_4	XM_012105214.2	101108883	0.0307493	-0.0136086	0.991872	0.999968	0.0589416	-5.13986	0.00448337	0.259457	0	NaN	NaN	NaN	0.0614986	0.00339196	0.998408	0.99998	0.0563847	-5.08959	0.0446023	0.999998	0.0614986	-5.13366	0.040033	0.946275	0.0563847	-5.10929	0.0453933	0.853313	0.0614986	-5.1621	0.0413105	0.657743	0	0	0.0614986	0.0563847
AIFM3_1	XM_015101454.1	101118054	0.242597	-0.42815	0.59248	0.999968	0.260286	0.628234	0.427307	0.999995	0.335545	-0.934596	0.428683	0.999972	0.180004	0.284249	0.821649	0.99998	0.185027	-0.0264599	0.982584	0.999998	0.185027	0.268515	0.828355	0.999996	0.335545	0.87378	0.460096	0.999937	0.335545	1.17526	0.333767	0.999958	0.335545	0.185027	0.149649	0.180004
AIG1_1	XM_004011386.2	101117593	0.473177	-0.140346	0.854638	0.999968	0.495486	0.181087	0.812257	0.999995	0.540752	-0.302793	0.799139	0.999972	0.422005	0.0212563	0.986076	0.99998	0.450219	0.0338886	0.977328	0.999998	0.450219	0.0693372	0.952619	0.999996	0.540752	0.297373	0.805656	0.999937	0.540752	0.330113	0.787891	0.999958	0.540752	0.450219	0.405602	0.422005
AIG1_2	XM_012183018.2	101117593	0.0629653	-0.200961	0.841352	0.999968	0.0886771	1.50032	0.128876	0.999995	0.0935673	-0.17809	0.904174	0.999972	0.0323633	-0.468056	0.725345	0.99998	0.0837869	1.68749	0.236465	0.999998	0.0837869	1.29341	0.338277	0.999996	0.0935673	1.74082	0.268075	0.999937	0.0935673	1.38677	0.345284	0.999958	0.0935673	0.0837869	0.0323633	0.0246408
AIM1_1	XM_015097364.1	101109711	1.43335	-0.913309	0.150525	0.999968	1.61191	1.40279	0.0218834	0.546064	2.41497	-1.6212	0.0489223	0.991782	0.694697	0.61429	0.457184	0.99998	0.808844	0.146972	0.853457	0.999998	0.808844	0.76729	0.322846	0.999996	2.41497	1.71125	0.0425382	0.836523	2.41497	2.32592	0.00349654	0.237083	2.41497	0.808844	0.451734	0.694697
AIM1L_1	XM_015092864.1	101116029	13.2794	0.288441	0.401554	0.999968	13.9413	-0.578532	0.0764634	0.895877	11.7251	0.493095	0.247712	0.999972	14.8338	0.140448	0.739815	0.99998	14.8338	-0.424095	0.353595	0.999998	13.0489	-0.264747	0.509275	0.999996	14.8338	-0.926204	0.0513053	0.887324	13.0489	-0.760133	0.06941	0.791484	7.71187	11.7251	13.0489	14.8338
AIM2_1	XM_015091716.1	105605631	0	NaN	NaN	NaN	0	NaN	NaN	NaN	0	NaN	NaN	NaN	0	NaN	NaN	NaN	0	NaN	NaN	NaN	0	NaN	NaN	NaN	0	NaN	NaN	NaN	0	NaN	NaN	NaN	0	0	0	0
AIMP1_1	XM_015096277.1	101121350	16.325	0.155492	0.477087	0.999968	16.4138	-0.248582	0.23457	0.999995	15.316	0.135765	0.668614	0.999972	17.3341	0.15717	0.615646	0.99998	17.3341	-0.25104	0.418337	0.999998	15.4934	-0.0799435	0.79022	0.999996	17.3341	-0.405681	0.242257	0.999937	15.4934	-0.232896	0.454936	0.999958	13.161	15.316	15.4934	17.3341
AIMP2_1	NM_001162567.1	100302342	48.1099	0.156423	0.463235	0.999968	47.9765	-0.221886	0.277095	0.999995	46.2485	0.196227	0.543129	0.999972	49.9714	0.108329	0.716618	0.99998	49.9714	-0.172316	0.565925	0.999998	46.2485	-0.0511641	0.862977	0.999996	49.9714	-0.387104	0.263358	0.999937	45.9816	-0.263064	0.400281	0.999958	38.1041	46.2485	45.9816	49.9714
AIP_1	XM_012102185.2	101119947	0.403599	2.60012	0.0280389	0.853244	0.319178	1.1721	0.334924	0.999995	0.529732	1.9806	0.218368	0.999972	0.277465	6.05986	0.0128129	0.751284	0.529732	0.867775	0.538081	0.999998	0.529732	6.99462	0.00502448	0.460017	0.277465	-1.14485	0.477223	0.999937	0.108624	4.95152	0.0503095	0.707646	0.108624	0.529732	0	0.277465
AIP_2	XM_004019719.3	101119947	7.17843	-0.0595742	0.858325	0.999968	7.29887	-0.111075	0.732328	0.999995	6.97363	-0.0493455	0.928717	0.999972	7.51621	-0.0839664	0.866634	0.99998	7.08153	-0.0775572	0.882747	0.999998	7.51621	-0.152712	0.747403	0.999996	7.08153	-0.0516692	0.929829	0.999937	7.51621	-0.121482	0.824894	0.999958	6.84065	6.97363	7.51621	7.08153
AIPL1_1	XM_004012585.3	101104920	0	NaN	NaN	NaN	0	NaN	NaN	NaN	0	NaN	NaN	NaN	0	NaN	NaN	NaN	0	NaN	NaN	NaN	0	NaN	NaN	NaN	0	NaN	NaN	NaN	0	NaN	NaN	NaN	0	0	0	0
AIRE_1	XM_015091765.1	101102698	0.00179351	0.02626	0.985484	0.999968	0.00179351	-0.0849728	0.953052	0.999995	0.00334312	-1.5705	0.500451	0.999972	0.00358702	1.60628	0.490763	0.99998	0.00358702	-1.65726	0.476293	0.999998	0	NaN	NaN	NaN	0.00358702	-0.116376	0.94434	0.999937	0.00334312	1.50736	0.518611	0.999958	0.00334312	0	0	0.00358702
AJAP1_1	XM_004013763.3	101123222	0.00193061	1.02606	0.379782	0.999968	0.00196028	0.910914	0.436466	0.999995	0.0023735	0.452226	0.760688	0.999972	0.00148771	2.34975	0.294491	0.99998	0.0023735	0.357632	0.807256	0.999998	0.0023735	2.76577	0.218627	0.999996	0.00154706	-0.0949579	0.952646	0.999937	0.00154706	2.25011	0.322258	0.999958	0.00154706	0.0023735	0	0.00148771
AJUBA_1	XM_015096882.1	101102150	2.60477	0.158761	0.73638	0.999968	2.51856	-0.147086	0.751711	0.999995	2.59733	0.24214	0.747143	0.999972	2.61221	0.0657571	0.927725	0.99998	2.61221	-0.0496253	0.942273	0.999998	2.59733	0.027073	0.968045	0.999996	2.61221	-0.315844	0.693137	0.999937	2.42491	-0.239817	0.764956	0.999958	2.14138	2.59733	2.42491	2.61221
AK1_1	NM_001161882.1	100302085	0.374109	-1.72005	0.0659196	0.999968	0.27704	0.381608	0.688898	0.999995	0.400084	-1.36222	0.319568	0.999972	0.348134	-2.35984	0.108335	0.99998	0.153996	1.21485	0.372886	0.999998	0.348134	-1.12268	0.392094	0.999996	0.400084	2.53995	0.102929	0.999937	0.400084	0.172451	0.901469	0.999958	0.400084	0.153996	0.348134	0.0595864
AK2_1	XM_004005007.2	101110653	111.646	0.0776446	0.753736	0.999968	114.862	-0.237288	0.3194	0.999995	106.431	0.105302	0.78765	0.999972	116.862	0.039266	0.910283	0.99998	116.862	-0.196308	0.578878	0.999998	112.863	-0.144944	0.663917	0.999996	116.862	-0.321499	0.413248	0.999937	112.863	-0.266656	0.486787	0.999958	93.0683	106.431	112.863	116.862
AK2_2	XM_012148993.1	101110653	8.93994	0.415408	0.275315	0.999968	8.57901	-0.359968	0.338789	0.999995	7.66649	0.255689	0.691776	0.999972	10.2134	0.531579	0.340995	0.99998	10.2134	-0.471027	0.378393	0.999998	7.66649	0.0727795	0.89586	0.999996	10.2134	-0.746524	0.238437	0.999937	6.94463	-0.20001	0.760038	0.999958	5.98505	7.66649	6.94463	10.2134
AK2_3	XM_012149013.1	101110653	4.08277	-0.26761	0.612815	0.999968	3.94638	0.129757	0.803532	0.999995	4.00243	-0.125807	0.879739	0.999972	4.16311	-0.437395	0.595855	0.99998	3.89033	0.308339	0.70266	0.999998	4.16311	-0.114664	0.879004	0.999996	4.00243	0.42486	0.637603	0.999937	4.16311	-0.00320692	0.996972	0.999958	4.00243	3.89033	4.16311	3.02711
AK2_4	XM_012149008.2	101110653	0.51286	0.394144	0.652871	0.999968	0.521509	-0.626698	0.469779	0.999995	0.474857	0.871669	0.510105	0.999972	0.550863	0.0727849	0.955768	0.99998	0.550863	-0.273313	0.826596	0.999998	0.492155	-0.193329	0.881916	0.999996	0.550863	-1.17953	0.37765	0.999937	0.492155	-1.08749	0.430512	0.999958	0.250396	0.474857	0.492155	0.550863
AK3_1	XM_012124491.2	101113201	0.830507	-0.502777	0.596026	0.999968	0.754092	-0.199811	0.83242	0.999995	0.793186	-0.497884	0.669028	0.999972	0.867828	-0.512098	0.716192	0.99998	0.640356	-0.192475	0.881205	0.999998	0.867828	-0.689653	0.620312	0.999996	0.793186	0.307829	0.796591	0.999937	0.867828	-0.180436	0.891673	0.999958	0.793186	0.612088	0.867828	0.640356
AK3_2	XM_004004354.3	101113201	9.81214	-0.126476	0.620458	0.999968	9.70504	-0.0985623	0.693398	0.999995	9.71844	-0.205651	0.55878	0.999972	9.90585	-0.0680398	0.86153	0.99998	9.50423	-0.152883	0.665763	0.999998	9.90585	-0.213798	0.552714	0.999996	9.71844	0.0265803	0.942954	0.999937	9.90585	-0.0311839	0.933621	0.999958	9.71844	8.76458	9.90585	9.50423
AK4_1	XM_015092020.1	101103031	2.44479	-0.133618	0.744689	0.999968	2.40419	-0.00033092	0.999352	0.999995	2.52179	-0.220561	0.734582	0.999972	2.38232	-0.0530828	0.90337	0.99998	2.38232	-0.0774022	0.843957	0.999998	2.36779	-0.125152	0.759349	0.999996	2.52179	0.131748	0.840045	0.999937	2.52179	0.0915211	0.887953	0.999958	2.52179	2.28658	2.36779	2.38232
AK4_2	XM_015092021.1	101103031	0.865762	0.0571799	0.952483	0.999968	1.1113	0.845508	0.373481	0.999995	1.31701	0.539047	0.578517	0.999972	0.819696	-0.827238	0.55524	0.99998	1.31701	1.59237	0.169143	0.999998	1.31701	0.757999	0.483072	0.999996	0.905586	1.04347	0.428254	0.999937	0.905586	0.193418	0.875358	0.999958	0.905586	1.31701	0.819696	0.414514
AK5_1	XM_004002092.3	101121984	0.12979	-0.769496	0.399543	0.999968	0.131561	-0.854958	0.346456	0.999995	0.0790273	-0.256769	0.850377	0.999972	0.180553	-1.07615	0.426175	0.99998	0.082569	-0.335308	0.802634	0.999998	0.180553	-1.39816	0.292511	0.999996	0.082569	-0.0858201	0.950989	0.999937	0.180553	-1.16139	0.410497	0.999958	0.0790273	0.070326	0.180553	0.082569
AK6_1	NM_001285802.1	102238525	17.7815	-0.269845	0.391364	0.999968	18.0365	-0.211181	0.495542	0.999995	15.8217	-0.269647	0.585982	0.999972	19.7412	-0.277215	0.505036	0.99998	16.3317	-0.198476	0.628097	0.999998	19.7412	-0.464166	0.241234	0.999996	16.3317	0.0497214	0.921623	0.999937	19.7412	-0.21332	0.654856	0.999958	15.8217	14.8421	19.7412	16.3317
AK7_1	XM_004017985.3	101121552	0.314353	-0.339392	0.755666	0.999968	0.285399	-0.0863939	0.936721	0.999995	0.290906	0.094633	0.945722	0.999972	0.367112	-0.799729	0.618167	0.99998	0.290906	0.446993	0.769525	0.999998	0.367112	-0.342379	0.816577	0.999996	0.261595	0.294444	0.849047	0.999937	0.367112	-0.490491	0.742688	0.999958	0.261595	0.290906	0.367112	0.203686
AK7_2	XM_012099018.1	101121552	0.0210329	0.372112	0.749188	0.999968	0.0240625	-0.943296	0.41693	0.999995	0.0191773	-2.1121	0.241993	0.999972	0.0381137	1.71097	0.27297	0.99998	0.0381137	-2.95999	0.0933227	0.999998	0.0100112	-1.26975	0.438095	0.999996	0.0381137	-0.803319	0.616549	0.999937	0.0191773	0.870899	0.589384	0.999958	0.0191773	0.00395207	0.0100112	0.0381137
AK8_1	XM_004005577.2	101113475	0.410174	-0.0595161	0.940477	0.999968	0.446147	0.222534	0.778663	0.999995	0.512559	-0.462737	0.6912	0.999972	0.425181	0.425262	0.745321	0.99998	0.425181	-0.191444	0.871615	0.999998	0.379734	0.208338	0.872099	0.999996	0.512559	0.262532	0.818378	0.999937	0.512559	0.678887	0.598642	0.999958	0.512559	0.379734	0.307789	0.425181
AK8_2	XM_012160779.2	101113475	0.0510926	-4.29645	0.0198963	0.715698	0.0510926	-4.35755	0.0178786	0.499716	0	NaN	NaN	NaN	0.102185	-5.22472	0.0448113	0.99998	0	NaN	NaN	NaN	0.102185	-5.31162	0.0377466	0.917595	0	NaN	NaN	NaN	0.102185	-5.34428	0.0393362	0.64352	0	0	0.102185	0
AK8_3	XM_012160754.2	101113475	0.0424573	-0.584035	0.61632	0.999968	0.0501965	1.19991	0.302679	0.999995	0.0600424	-0.738701	0.651869	0.999972	0.0248723	-0.208282	0.896039	0.99998	0.0403506	0.910127	0.581239	0.999998	0.0403506	0.691206	0.656218	0.999996	0.0600424	1.64113	0.322551	0.999937	0.0600424	1.42434	0.371427	0.999958	0.0600424	0.0403506	0.0248723	0.0195551
AK8_4	XM_012160801.2	101113475	0.048419	0.880105	0.393599	0.999968	0.0441258	0.495573	0.632384	0.999995	0.0509104	0.424762	0.774452	0.999972	0.0459275	1.56838	0.303247	0.99998	0.0509104	0.127868	0.928116	0.999998	0.0509104	1.71757	0.248013	0.999996	0.0459275	-0.344677	0.817663	0.999937	0.0373411	1.2492	0.423881	0.999958	0.0373411	0.0509104	0.0128768	0.0459275
AK9_1	XM_012182623.2	101107607	0.00201282	2.05491	0.222451	0.999968	0.00201282	1.95626	0.246573	0.999995	0.00402564	2.90601	0.224066	0.999972	0	NaN	NaN	NaN	0.00402564	2.81606	0.238131	0.999998	0.00402564	2.85544	0.225932	0.999996	0	NaN	NaN	NaN	0	NaN	NaN	NaN	0	0.00402564	0	0
AK9_2	XM_015097349.1	101107607	0.0165608	-1.30475	0.202888	0.999968	0.0157767	-1.07534	0.29067	0.999995	0.01042	-1.48106	0.310381	0.999972	0.0227016	-1.21899	0.412691	0.99998	0.00885183	-1.23513	0.38938	0.999998	0.0227016	-2.45239	0.113256	0.999996	0.01042	0.220467	0.873755	0.999937	0.0227016	-0.995858	0.493961	0.999958	0.01042	0.00347886	0.0227016	0.00885183
AKAP1_1	XM_015098294.1	101123647	5.56082	0.210321	0.503512	0.999968	5.96765	-0.559887	0.0583584	0.820502	5.42178	0.752212	0.0827867	0.999972	6.23545	-0.158676	0.661982	0.99998	5.69986	-0.148751	0.671364	0.999998	6.23545	-0.291045	0.382001	0.999996	5.69986	-0.911964	0.0505802	0.883433	6.23545	-1.04931	0.0167672	0.462544	0.244299	0.137931	0.175271	0.180329
AKAP10_1	XM_012185773.2	101118286	0.209785	-0.452275	0.469303	0.999968	0.191115	0.119799	0.846351	0.999995	0.244299	-0.923527	0.336168	0.999972	0.180329	0.0325651	0.97395	0.99998	0.180329	-0.423721	0.678812	0.999998	0.175271	-0.381563	0.701845	0.999996	0.244299	0.488282	0.615663	0.999937	0.244299	0.524108	0.591246	0.999958	0.559847	0.381808	0.351253	0.463451
AKAP10_2	XM_012185772.1	101118286	0.45555	-0.182859	0.760504	0.999968	0.470827	0.254404	0.665868	0.999995	0.559847	-0.702412	0.440986	0.999972	0.463451	0.417118	0.662418	0.99998	0.463451	-0.319672	0.7254	0.999998	0.381808	0.105114	0.913657	0.999996	0.559847	0.359611	0.700617	0.999937	0.559847	0.786659	0.405051	0.999958	9.15737	10.2696	10.2257	9.49013
AKAP10_3	XM_004012726.2	101118286	9.87985	-0.0054534	0.978764	0.999968	9.85791	-0.0611626	0.754661	0.999995	10.2696	0.0969541	0.760029	0.999972	10.2257	-0.121738	0.689529	0.99998	10.2696	0.0614	0.831571	0.999998	10.2696	-0.0498158	0.858892	0.999996	9.49013	-0.0599356	0.862603	0.999937	10.2257	-0.169727	0.593676	0.999958	2.72347	3.28423	3.7179	3.81515
AKAP11_1	XM_012184361.1	101108581	3.54969	0.125809	0.652085	0.999968	3.76652	-0.385587	0.147836	0.999995	3.28423	0.227255	0.578982	0.999972	3.81515	0.0326501	0.928635	0.99998	3.81515	-0.284676	0.426105	0.999998	3.7179	-0.238656	0.430262	0.999996	3.81515	-0.524733	0.261614	0.999937	3.7179	-0.473818	0.233667	0.999958	1.65011	1.21579	1.61	0.895044
AKAP11_10	XM_012184360.1	101108581	1.63005	-0.664666	0.162517	0.999968	1.43295	0.191839	0.691814	0.999995	1.65011	-0.535062	0.423378	0.999972	1.61	-0.84621	0.139261	0.99998	1.21579	0.406709	0.581638	0.999998	1.61	-0.43084	0.535875	0.999996	1.65011	0.904162	0.107199	0.999937	1.65011	0.0688299	0.89125	0.999958	1.20053	2.7159	1.65256	1.31783
AKAP11_2	XM_015098047.1	101108581	2.01687	0.403288	0.486177	0.999968	1.95821	0.334493	0.562895	0.999995	2.7159	1.10096	0.158456	0.999972	1.65256	-0.442578	0.497616	0.99998	2.7159	1.03506	0.16477	0.999998	2.7159	0.594743	0.32294	0.999996	1.31783	-0.105865	0.899607	0.999937	1.65256	-0.536554	0.434471	0.999958	0	0.000933095	0.0028659	0.00299866
AKAP11_3	XM_012184365.2	101108581	0.00196588	0.486923	0.675901	0.999968	0.00293228	-2.31207	0.0644619	0.85258	0.000933095	2.35028	0.312538	0.999972	0.00299866	0.172703	0.911541	0.99998	0.00299866	-1.63767	0.301063	0.999998	0.0028659	-1.44746	0.371858	0.999996	0.00299866	-4.00313	0.0943831	0.999937	0.0028659	-3.8658	0.112893	0.938907	0	0	0	0
AKAP11_4	XM_012184359.2	101108581	0	NaN	NaN	NaN	0	NaN	NaN	NaN	0	NaN	NaN	NaN	0	NaN	NaN	NaN	0	NaN	NaN	NaN	0	NaN	NaN	NaN	0	NaN	NaN	NaN	0	NaN	NaN	NaN	0	0.000934361	0.00118973	0
AKAP11_5	XM_012184366.2	101108581	0.000594867	-0.410271	0.747812	0.999968	0.000594867	-0.500788	0.694401	0.999995	0.000934361	2.35028	0.312525	0.999972	0.00118973	-2.84598	0.226625	0.99998	0.000934361	2.26241	0.33043	0.999998	0.00118973	-0.537632	0.738559	0.999996	0	NaN	NaN	NaN	0.00118973	-2.94206	0.212866	0.999958	0.000455318	0.0014874	0.00723594	0.020358
AKAP11_6	XM_012184367.2	101108581	0.0109227	1.53895	0.216661	0.999968	0.013797	-3.54276	0.00437968	0.258088	0.0014874	1.45434	0.401284	0.999972	0.020358	1.55428	0.331626	0.99998	0.020358	-3.61573	0.0250647	0.842514	0.00723594	-2.04954	0.23871	0.999996	0.020358	-5.05517	0.00585103	0.436664	0.00723594	-3.43981	0.0775115	0.822588	0.0159372	0	0	0.0890951
AKAP11_7	XM_012184362.2	101108581	0.0445476	2.53863	0.0620887	0.999968	0.0445476	-2.5431	0.0607136	0.833484	0.0159372	-5.27395	0.037314	0.890446	0.0890951	7.75885	0.00161291	0.411876	0.0890951	-7.8154	0.00137289	0.316312	0	NaN	NaN	NaN	0.0890951	-2.55806	0.112376	0.999937	0.0159372	5.22035	0.041572	0.659051	0.0721727	0.104323	0.0829333	0.094193
AKAP11_8	XM_012184368.2	101108581	0.0992581	0.311285	0.633049	0.999968	0.0885632	-0.0377845	0.953246	0.999995	0.104323	0.477852	0.646629	0.999972	0.094193	0.167927	0.871657	0.99998	0.104323	0.0930954	0.926956	0.999998	0.104323	0.269793	0.78816	0.999996	0.094193	-0.369964	0.730452	0.999937	0.0829333	-0.205368	0.844945	0.999958	0.0219332	0.0313471	0.0372072	0.0258935
AKAP11_9	XM_012184364.2	101108581	0.0295702	-0.07947	0.918544	0.999968	0.0315503	-0.294025	0.702255	0.999995	0.0313471	0.458091	0.707707	0.999972	0.0372072	-0.559331	0.635901	0.99998	0.0313471	0.221402	0.853242	0.999998	0.0372072	-0.296407	0.795682	0.999996	0.0258935	-0.250341	0.840036	0.999937	0.0372072	-0.776313	0.517725	0.999958	0.0263759	0.128495	0.134407	0.107743
AKAP12_1	XM_015097469.1	101105509	0.118119	0.512421	0.578067	0.999968	0.121075	-0.694284	0.445365	0.999995	0.128495	2.23308	0.101433	0.999972	0.134407	-0.355531	0.771258	0.99998	0.128495	0.219796	0.843111	0.999998	0.134407	-0.123365	0.916837	0.999996	0.107743	-2.02073	0.14067	0.999937	0.134407	-2.36937	0.11285	0.938907	0.0546483	0	0.0162567	0
AKAP12_2	XM_012183104.2	101105509	0.0354525	-6.36136	0.000823979	0.169947	0.0273241	1.67258	0.249328	0.999995	0.0546483	-7.04725	0.00698563	0.517781	0.0162567	-5.22472	0.0448265	0.99998	0	NaN	NaN	NaN	0.0162567	-5.31162	0.0377407	0.917595	0.0546483	6.88954	0.00868273	0.502816	0.0546483	1.697	0.353911	0.999958	4.16155	15.3717	18.1474	10.9521
AKAP12_3	XM_012183105.1	101105509	13.1619	0.170146	0.716213	0.999968	14.5497	-0.671558	0.137541	0.999995	15.3717	1.74516	0.000366884	0.166455	18.1474	-0.730505	0.165899	0.99998	15.3717	0.369711	0.441832	0.999998	18.1474	-0.343013	0.559974	0.999996	10.9521	-1.39391	0.000726017	0.180848	18.1474	-2.10959	9.82925e-05	0.0315653	0	0.0994482	0.101487	0
AKAP12_4	XM_015097468.1	101105509	0.0507435	-0.244344	0.873048	0.999968	0.0507435	-0.246479	0.871676	0.999995	0.0994482	7.66008	0.00417716	0.440722	0.101487	-7.80035	0.00359913	0.531064	0.0994482	7.54923	0.0046048	0.471227	0.101487	-0.255771	0.888726	0.999996	0	NaN	NaN	NaN	0.101487	-7.89307	0.00335962	0.233479	0.00846346	0.00742539	0.0271616	0.0181849
AKAP14_1	XM_012107455.2	101104814	0.0178125	-0.295942	0.793343	0.999968	0.0226733	-1.08921	0.349409	0.999995	0.00846346	-0.017528	0.991611	0.999972	0.0271616	-0.416604	0.788597	0.99998	0.0181849	-0.8542	0.604512	0.999998	0.0271616	-1.26985	0.434126	0.999996	0.0181849	-0.854463	0.609903	0.999937	0.0271616	-1.26589	0.439824	0.999958	0	0	0	0
AKAP14_2	XM_012107454.2	101104814	0	NaN	NaN	NaN	0	NaN	NaN	NaN	0	NaN	NaN	NaN	0	NaN	NaN	NaN	0	NaN	NaN	NaN	0	NaN	NaN	NaN	0	NaN	NaN	NaN	0	NaN	NaN	NaN	7.86632	8.85137	8.04214	8.11677
AKAP17A_1	XM_015104675.1	101114495	8.48407	0.0519651	0.810803	0.999968	8.35884	0.00313363	0.988203	0.999995	8.85137	0.0971793	0.77412	0.999972	8.11677	-0.0148887	0.966514	0.99998	8.85137	0.0717245	0.837865	0.999998	8.85137	0.0667101	0.839936	0.999996	8.11677	-0.0484237	0.893649	0.999937	8.04214	-0.0521036	0.886576	0.999958	2.97682	5.42178	6.23545	5.69986
AKAP3_1	XM_004006948.3	101116040	0	NaN	NaN	NaN	0	NaN	NaN	NaN	0	NaN	NaN	NaN	0	NaN	NaN	NaN	0	NaN	NaN	NaN	0	NaN	NaN	NaN	0	NaN	NaN	NaN	0	NaN	NaN	NaN	0	0	0	0
AKAP3_2	XM_004006947.3	101116040	0	NaN	NaN	NaN	0	NaN	NaN	NaN	0	NaN	NaN	NaN	0	NaN	NaN	NaN	0	NaN	NaN	NaN	0	NaN	NaN	NaN	0	NaN	NaN	NaN	0	NaN	NaN	NaN	0	0	0	0
AKAP3_3	XM_012175545.2	101116040	0.0084931	0.247599	0.815768	0.999968	0.0122912	-1.8266	0.110049	0.999995	0.00607414	2.33963	0.315577	0.999972	0.0136703	-0.213944	0.876635	0.99998	0.0109121	-0.927457	0.558392	0.999998	0.0136703	-1.18638	0.416096	0.999996	0.0109121	-3.28105	0.155415	0.999937	0.0136703	-3.5283	0.121423	0.954617	0	0.00607414	0.0136703	0.0109121
AKAP4_1	XM_012106707.2	101102535	0.0457024	0.0862947	0.933697	0.999968	0.0620947	1.13349	0.269343	0.999995	0.0703513	-0.444368	0.769817	0.999972	0.0375667	1.35551	0.344197	0.99998	0.053838	0.426217	0.773857	0.999998	0.053838	1.72915	0.252759	0.999996	0.0703513	0.821127	0.577966	0.999937	0.0703513	2.12967	0.158286	0.999958	0.0703513	0.053838	0.0144779	0.0375667
AKAP4_2	XM_012106705.2	101102535	0.0029789	-0.52588	0.653248	0.999968	0.00503911	3.08583	0.0598664	0.830955	0.0059578	-0.690485	0.640256	0.999972	0	NaN	NaN	NaN	0.00412042	2.7263	0.238942	0.999998	0.00412042	2.76574	0.226692	0.999996	0.0059578	3.34636	0.149496	0.999937	0.0059578	3.3915	0.139884	0.999105	0.0059578	0.00412042	0	0
AKAP4_3	XM_004022078.3	101102535	0.00513359	-0.42055	0.74105	0.999968	0.00910084	3.09399	0.0714053	0.879625	0.0102672	-0.530262	0.747491	0.999972	0	NaN	NaN	NaN	0.00793449	2.81606	0.237716	0.999998	0.00793449	2.85544	0.225686	0.999996	0.0102672	3.30035	0.172909	0.999937	0.0102672	3.34599	0.163014	0.999958	0.0102672	0.00793449	0	0
AKAP5_1	XM_012181816.2	101109277	0.068906	-0.386193	0.615772	0.999968	0.0696121	0.342321	0.654477	0.999995	0.0825682	-0.647086	0.603629	0.999972	0.0552439	-0.0699905	0.955131	0.99998	0.0566559	0.0531673	0.965931	0.999998	0.0566559	-0.0208365	0.986575	0.999996	0.0825682	0.647814	0.594062	0.999937	0.0825682	0.590226	0.636032	0.999958	0.0825682	0.0566559	0.0552439	0.0510269
AKAP6_1	XM_012098789.1	101117111	0.0515689	0.451333	0.622386	0.999968	0.0564115	-0.818291	0.366514	0.999995	0.0506027	1.56638	0.214494	0.999972	0.0602879	-0.112028	0.93563	0.99998	0.0525352	-0.195033	0.882495	0.999998	0.0602879	-0.278249	0.824985	0.999996	0.0525352	-1.75284	0.209217	0.999937	0.0602879	-1.85397	0.16888	0.999958	0.0159952	0.0506027	0.0602879	0.0525352
AKAP6_2	XM_004017884.2	101117111	0.138609	-1.11483	0.204465	0.999968	0.169542	-2.25776	0.00622737	0.301716	0.0550572	1.08455	0.409832	0.999972	0.253162	-1.66749	0.133687	0.99998	0.0859218	-0.747538	0.550887	0.999998	0.253162	-2.40835	0.0361483	0.899861	0.0859218	-1.8354	0.153404	0.999937	0.253162	-3.48375	0.00362797	0.241466	0.0240571	0.0550572	0.253162	0.0859218
AKAP6_3	XM_012098795.2	101117111	0	NaN	NaN	NaN	0	NaN	NaN	NaN	0	NaN	NaN	NaN	0	NaN	NaN	NaN	0	NaN	NaN	NaN	0	NaN	NaN	NaN	0	NaN	NaN	NaN	0	NaN	NaN	NaN	0	0	0	0
AKAP6_4	XM_012098794.2	101117111	0	NaN	NaN	NaN	0	NaN	NaN	NaN	0	NaN	NaN	NaN	0	NaN	NaN	NaN	0	NaN	NaN	NaN	0	NaN	NaN	NaN	0	NaN	NaN	NaN	0	NaN	NaN	NaN	0	0	0	0
AKAP6_5	XM_012098793.2	101117111	0	NaN	NaN	NaN	0	NaN	NaN	NaN	0	NaN	NaN	NaN	0	NaN	NaN	NaN	0	NaN	NaN	NaN	0	NaN	NaN	NaN	0	NaN	NaN	NaN	0	NaN	NaN	NaN	0	0	0	0
AKAP6_6	XM_012098792.2	101117111	0	NaN	NaN	NaN	0	NaN	NaN	NaN	0	NaN	NaN	NaN	0	NaN	NaN	NaN	0	NaN	NaN	NaN	0	NaN	NaN	NaN	0	NaN	NaN	NaN	0	NaN	NaN	NaN	0	0	0	0
AKAP6_7	XM_012098790.2	101117111	0	NaN	NaN	NaN	0	NaN	NaN	NaN	0	NaN	NaN	NaN	0	NaN	NaN	NaN	0	NaN	NaN	NaN	0	NaN	NaN	NaN	0	NaN	NaN	NaN	0	NaN	NaN	NaN	0	0	0	0
AKAP7_1	XM_015097413.1	101121177	0.165998	-0.259492	0.745665	0.999968	0.169767	-0.319187	0.68823	0.999995	0.143289	0.0301249	0.980866	0.999972	0.199341	-0.504664	0.695127	0.99998	0.143289	-0.015197	0.990644	0.999998	0.199341	-0.512454	0.67735	0.999996	0.140192	-0.0544393	0.966312	0.999937	0.199341	-0.560375	0.653632	0.999958	0.132656	0.143289	0.199341	0.140192
AKAP7_2	XM_015097414.1	101121177	0.120581	-1.23891	0.225456	0.999968	0.123927	1.29592	0.202129	0.999995	0.176388	-1.36011	0.300583	0.999972	0.0647739	-1.07728	0.507858	0.99998	0.0714659	1.15077	0.439402	0.999998	0.0714659	0.0666449	0.963282	0.999996	0.176388	2.44537	0.108976	0.999937	0.176388	1.36087	0.347243	0.999958	0.176388	0.0714659	0.0647739	0.0285423
AKAP7_3	XM_015097415.1	101121177	0	NaN	NaN	NaN	0	NaN	NaN	NaN	0	NaN	NaN	NaN	0	NaN	NaN	NaN	0	NaN	NaN	NaN	0	NaN	NaN	NaN	0	NaN	NaN	NaN	0	NaN	NaN	NaN	0	0	0	0
AKAP7_4	XM_004011320.3	101121177	0	NaN	NaN	NaN	0	NaN	NaN	NaN	0	NaN	NaN	NaN	0	NaN	NaN	NaN	0	NaN	NaN	NaN	0	NaN	NaN	NaN	0	NaN	NaN	NaN	0	NaN	NaN	NaN	0	0	0	0
AKAP8_1	XM_004008462.3	101119815	19.8251	0.103761	0.658252	0.999968	19.3813	-0.128458	0.571695	0.999995	20.8661	0.305081	0.389927	0.999972	19.9785	-0.0957218	0.786679	0.99998	20.8661	0.0706893	0.839031	0.999998	20.8661	-0.00903746	0.978131	0.999996	18.7842	-0.253217	0.467876	0.999937	19.9785	-0.332046	0.32353	0.999958	15.7093	20.8661	19.9785	18.7842
AKAP8L_1	XM_015095776.1	101119556	11.6665	-0.0790989	0.713345	0.999968	11.7056	0.0261552	0.900487	0.999995	12.364	-0.241506	0.46968	0.999972	11.4767	0.0707357	0.828149	0.99998	11.4767	-0.124364	0.721701	0.999998	11.0472	-0.0396635	0.897996	0.999996	12.364	0.0963923	0.788871	0.999937	12.364	0.18019	0.582581	0.999958	12.364	11.0472	10.969	11.4767
AKAP8L_2	XM_015095777.1	101119556	0.654534	-0.0750564	0.938276	0.999968	0.824209	-0.797816	0.40457	0.999995	0.588467	-0.93168	0.524634	0.999972	0.956302	0.394718	0.728826	0.99998	0.956302	-1.52089	0.193015	0.999998	0.692116	-1.11177	0.397354	0.999996	0.956302	-0.602893	0.645742	0.999937	0.692116	-0.181314	0.901502	0.999958	0.588467	0.352765	0.692116	0.956302
AKAP8L_3	XM_015095778.1	101119556	0.111971	-0.211306	0.876761	0.999968	0.137885	1.05087	0.438014	0.999995	0.186633	1.05846	0.536644	0.999972	0.134806	-5.88124	0.0260306	0.930005	0.186633	6.42299	0.0126614	0.695231	0.186633	0.534733	0.752725	0.999996	0.0891367	5.31147	0.0391382	0.808159	0.134806	-0.537331	0.768233	0.999958	0.0891367	0.186633	0.134806	0
AKAP8L_4	XM_012177758.1	101119556	0.0153311	0.150779	0.904522	0.999968	0.0286185	3.88045	0.0264373	0.601223	0.0306622	0.110953	0.944883	0.999972	0	NaN	NaN	NaN	0.0306622	3.93383	0.117098	0.999998	0.0306622	3.98074	0.109276	0.999996	0.0265748	3.72356	0.12055	0.999937	0.0265748	3.76998	0.112328	0.937968	0.0265748	0.0306622	0	0
AKAP8L_5	XM_012177757.1	101119556	0.575145	-0.688036	0.360954	0.999968	0.496728	0.189685	0.800601	0.999995	0.595705	-0.729649	0.53161	0.999972	0.554584	-0.645058	0.574175	0.99998	0.397752	0.153312	0.899413	0.999998	0.554584	-0.504483	0.642596	0.999996	0.595705	0.866401	0.484417	0.999937	0.595705	0.212211	0.84872	0.999958	0.595705	0.397752	0.554584	0.351644
AKAP8L_6	XM_012177759.2	101119556	0.126462	-0.701914	0.530511	0.999968	0.113937	0.175831	0.875174	0.999995	0.119463	0.0349475	0.981418	0.999972	0.144512	-1.67408	0.296838	0.99998	0.119463	1.26311	0.425869	0.999998	0.144512	-0.41182	0.779869	0.999996	0.108412	1.23369	0.464149	0.999937	0.144512	-0.441372	0.775912	0.999958	0.108412	0.119463	0.144512	0.0466811
AKAP8L_7	XM_012177760.2	101119556	0.144803	-0.104861	0.922006	0.999968	0.2392	2.29027	0.0254564	0.59161	0.245091	-0.119829	0.931209	0.999972	0.0445144	-0.168232	0.914227	0.99998	0.23331	2.35644	0.127911	0.999998	0.23331	2.18385	0.136295	0.999996	0.245091	2.41719	0.108484	0.999937	0.245091	2.2626	0.107077	0.921832	0.245091	0.23331	0.0445144	0.0421428
AKAP9_1	XM_012176295.1	101109958	0.0570803	-7.37307	9.67242e-05	0.0724962	0.0567915	6.4148	8.26671e-05	0.0263478	0.113583	-8.40276	0.000804861	0.241754	0.000577762	-1.565	0.511535	0.99998	0	NaN	NaN	NaN	0.000577762	-1.62499	0.489634	0.999996	0.113583	8.30398	0.00106987	0.2148	0.113583	6.87896	0.000391623	0.0749796	0.113583	0	0.000577762	0
AKAP9_2	XM_012176296.1	101109958	0.262818	-0.377162	0.704012	0.999968	0.317527	-1.06189	0.277251	0.999995	0.278621	-4.616	2.55921e-05	0.0386554	0.38804	0.712866	0.58727	0.99998	0.38804	-5.05461	6.85717e-06	0.0223597	0.247014	-4.32598	0.00308009	0.379313	0.38804	-0.455893	0.643693	0.999937	0.278621	0.267945	0.830931	0.999958	0.278621	0.0120485	0.247014	0.38804
AKAP9_3	XM_012176294.1	101109958	0	NaN	NaN	NaN	0	NaN	NaN	NaN	0	NaN	NaN	NaN	0	NaN	NaN	NaN	0	NaN	NaN	NaN	0	NaN	NaN	NaN	0	NaN	NaN	NaN	0	NaN	NaN	NaN	0	0	0	0
AKAP9_4	XM_012176297.1	101109958	1.27277	0.84734	0.0197669	0.713123	0.984668	-0.0937381	0.808166	0.999995	1.28602	0.911217	0.053321	0.999972	1.25952	0.778061	0.159312	0.99998	1.28602	-0.0308082	0.950691	0.999998	1.28602	0.750669	0.0807923	0.999996	1.25952	-0.958601	0.105811	0.999937	0.70982	-0.171655	0.763074	0.999958	0.646705	1.28602	0.70982	1.25952
AKAP9_5	XM_012176298.1	101109958	3.13003	-0.333746	0.16306	0.999968	2.92214	-0.0930946	0.696375	0.999995	2.86639	-0.0626803	0.852523	0.999972	3.49682	-0.601455	0.0819688	0.99998	2.86639	0.212219	0.531911	0.999998	3.49682	-0.374627	0.212931	0.999996	2.76324	0.260408	0.514838	0.999937	3.49682	-0.32391	0.343021	0.999958	2.76324	2.86639	3.49682	2.34746
AKIP1_1	XM_012095807.1	101107130	4.90628	-0.125619	0.788499	0.999968	5.62088	-0.529447	0.242013	0.999995	3.99775	-0.0532743	0.945848	0.999972	5.91368	-0.191509	0.764248	0.99998	5.32808	-0.44575	0.512959	0.999998	5.91368	-0.625985	0.337717	0.999996	5.32808	-0.421075	0.592263	0.999937	5.91368	-0.595449	0.424012	0.999958	3.89888	3.99775	5.91368	5.32808
AKIP1_2	XM_004016175.2	101107130	3.50954	0.36794	0.497104	0.999968	3.26556	0.117598	0.826624	0.999995	3.30136	-0.0762877	0.926803	0.999972	3.71771	0.860343	0.314996	0.99998	3.71771	-0.280546	0.715056	0.999998	3.30136	0.595034	0.461221	0.999996	3.71771	-0.217354	0.797976	0.999937	3.22977	0.653387	0.452694	0.999958	3.22977	3.30136	2.15512	3.71771
AKIRIN1_1	NM_001127672.1	100158234	21.3961	0.0194045	0.934727	0.999968	21.447	-0.106262	0.644589	0.999995	22.8414	0.262335	0.477123	0.999972	22.9432	-0.224129	0.550678	0.99998	22.8414	0.150507	0.665536	0.999998	22.9432	-0.0593954	0.856133	0.999996	19.9507	-0.138025	0.736265	0.999937	22.9432	-0.343775	0.360448	0.999958	18.1063	22.8414	22.9432	19.9507
AKIRIN2_1	NM_001252176.1	100820738	15.8096	0.0109216	0.970513	0.999968	16.2464	0.0764684	0.789707	0.999995	16.2937	-0.0580127	0.902665	0.999972	15.3255	0.0652067	0.890811	0.99998	16.2937	0.0268401	0.955474	0.999998	16.2937	0.104373	0.812358	0.999996	16.199	0.0650403	0.899513	0.999937	16.199	0.138172	0.780155	0.999958	16.199	16.2937	14.6722	15.3255
AKNA_1	XM_012112383.2	101118854	0.896162	-0.287967	0.620659	0.999968	0.871606	0.127922	0.823497	0.999995	1.10163	-0.828377	0.362837	0.999972	0.837047	0.267919	0.773674	0.99998	0.837047	-0.449487	0.631033	0.999998	0.690699	-0.174523	0.860418	0.999996	1.10163	0.349015	0.706546	0.999937	1.10163	0.625003	0.499602	0.999958	1.10163	0.641588	0.690699	0.837047
AKNAD1_1	XM_015091679.1	101102953	0.0114333	2.41665	0.0393849	0.972865	0.00672278	0.0452039	0.966103	0.999995	0.0103106	1.54778	0.304963	0.999972	0.0125561	4.07993	0.082971	0.99998	0.0125561	-0.31916	0.81583	0.999998	0.0103106	3.86441	0.0925246	0.999996	0.0125561	-1.83194	0.256997	0.999937	0.00313497	2.25011	0.320209	0.999958	0.00313497	0.0103106	0	0.0125561
AKR1A1_1	XM_012126973.2	101121637	4.54718	-0.236538	0.599214	0.999968	4.69137	-0.326301	0.460688	0.999995	3.85043	-0.0253844	0.973641	0.999972	5.32253	-0.418351	0.496694	0.99998	4.0602	-0.112232	0.865897	0.999998	5.32253	-0.519288	0.403481	0.999996	4.0602	-0.0920582	0.906465	0.999937	5.32253	-0.49695	0.495497	0.999958	3.77183	3.85043	5.32253	4.0602
AKR1A1_2	XM_004001920.2	101121637	2.94589	-0.192762	0.725586	0.999968	3.08571	-0.366705	0.495747	0.999995	2.55677	-0.164193	0.858407	0.999972	3.33501	-0.223872	0.77656	0.99998	2.83641	-0.320379	0.694282	0.999998	3.33501	-0.5371	0.482787	0.999996	2.83641	-0.171738	0.851492	0.999937	3.33501	-0.395723	0.646729	0.999958	2.55677	2.31786	3.33501	2.83641
AKR1A1_3	XM_012126920.1	101121637	32.676	0.0100635	0.964421	0.999968	34.3112	0.13827	0.525719	0.999995	37.3041	-0.30719	0.320764	0.999972	34.0336	0.339331	0.304777	0.99998	34.0336	-0.171413	0.578897	0.999998	31.3184	0.180759	0.55938	0.999996	37.3041	0.115063	0.721277	0.999937	37.3041	0.46903	0.151586	0.999958	37.3041	31.3184	26.6671	34.0336
AKR1B1_1	XM_004008077.2	101120824	4815.29	0.0400765	0.930235	0.999968	5589.29	0.543698	0.221877	0.999995	5795.05	0.0575204	0.92715	0.999972	3835.54	0.0044268	0.993598	0.99998	5795.05	0.583023	0.325284	0.999998	5795.05	0.591373	0.339792	0.999996	5383.53	0.515214	0.37052	0.999937	5383.53	0.526577	0.396027	0.999958	5383.53	5795.05	3803.35	3835.54
AKR1D1_1	XM_004008094.3	101103641	9.57291	0.286454	0.69216	0.999968	11.1591	0.853639	0.230146	0.999995	12.8417	0.419281	0.52932	0.999972	6.30416	0.0375996	0.971613	0.99998	12.8417	1.05165	0.254507	0.999998	12.8417	1.08494	0.182448	0.999996	9.47646	0.621226	0.505547	0.999937	9.47646	0.652477	0.4356	0.999958	9.47646	12.8417	6.07295	6.30416
AKR1E2_1	XM_012188629.1	101110956	0.137782	-0.360154	0.758051	0.999968	0.19841	1.99293	0.0783367	0.906979	0.235242	-0.604766	0.668213	0.999972	0.0552144	0.60359	0.734153	0.99998	0.161579	1.40727	0.402445	0.999998	0.161579	2.01022	0.233427	0.999996	0.235242	2.01	0.176917	0.999937	0.235242	2.62052	0.0810887	0.833297	0.235242	0.161579	0.0403217	0.0552144
AKR1E2_2	XM_012188632.1	101110956	0.0544652	-0.281135	0.816067	0.999968	0.0760422	1.59891	0.179612	0.999995	0.0897707	0.464099	0.750116	0.999972	0.0466165	-4.9401	0.0568789	0.99998	0.0897707	5.85653	0.0184575	0.777747	0.0897707	0.904773	0.564863	0.999996	0.0623138	5.29747	0.0342271	0.777955	0.0623138	0.390335	0.815208	0.999958	0.0623138	0.0897707	0.0466165	0
AKR1E2_3	XM_012188630.2	101110956	0.694393	-0.370979	0.657617	0.999968	0.778341	0.80673	0.324849	0.999995	0.83937	-0.291441	0.794635	0.999972	0.549417	-0.549757	0.657654	0.99998	0.717313	0.991364	0.45515	0.999998	0.717313	0.433455	0.728177	0.999996	0.83937	1.23258	0.283336	0.999937	0.83937	0.682251	0.523963	0.999958	0.83937	0.717313	0.549417	0.363711
AKR1E2_4	XM_012188631.2	101110956	0.263052	-1.35358	0.28	0.999968	0.184809	-0.0815135	0.94862	0.999995	0.358811	-7.90236	0.001507	0.306392	0.202324	0.23733	0.883141	0.99998	0.202324	-7.10246	0.0046607	0.471227	0.167293	-6.88043	0.00663327	0.517024	0.358811	0.789571	0.609231	0.999937	0.358811	1.07394	0.481336	0.999958	0.358811	0	0.167293	0.202324
AKR1E2_5	XM_012188636.1	101110956	0.5773	0.681288	0.387063	0.999968	0.508195	0.283297	0.719186	0.999995	0.616259	0.536812	0.656692	0.999972	0.538342	0.838089	0.47606	0.99998	0.616259	0.195963	0.868698	0.999998	0.616259	1.02813	0.393946	0.999996	0.538342	-0.388708	0.744565	0.999937	0.400132	0.451965	0.710454	0.999958	0.400132	0.616259	0.305262	0.538342
AKR1E2_6	XM_012188634.1	101110956	0.0484611	-4.81717	0.00724901	0.459747	0.0383855	1.80279	0.170957	0.999995	0.076771	-5.52325	0.0257319	0.791413	0.0201511	-3.51975	0.154426	0.99998	0	NaN	NaN	NaN	0.0201511	-3.60069	0.140534	0.999996	0.076771	5.39378	0.0317015	0.762672	0.076771	1.89833	0.254124	0.999958	0.076771	0	0.0201511	0
AKR1E2_7	XM_012188637.1	101110956	0	NaN	NaN	NaN	0	NaN	NaN	NaN	0	NaN	NaN	NaN	0	NaN	NaN	NaN	0	NaN	NaN	NaN	0	NaN	NaN	NaN	0	NaN	NaN	NaN	0	NaN	NaN	NaN	0	0	0	0
AKR1E2_8	XM_012188635.1	101110956	0.0462851	-1.4185	0.24641	0.999968	0.0337199	0.26523	0.827946	0.999995	0.0558928	-2.17994	0.179614	0.999972	0.0366774	-0.719969	0.676179	0.99998	0.0199899	-0.776287	0.635669	0.999998	0.0366774	-1.476	0.391651	0.999996	0.0558928	1.36439	0.402314	0.999937	0.0558928	0.642978	0.696596	0.999958	0.0558928	0.0115471	0.0366774	0.0199899
AKR1E2_9	XM_012188628.1	101110956	0	NaN	NaN	NaN	0	NaN	NaN	NaN	0	NaN	NaN	NaN	0	NaN	NaN	NaN	0	NaN	NaN	NaN	0	NaN	NaN	NaN	0	NaN	NaN	NaN	0	NaN	NaN	NaN	0	0	0	0
AKR7A2_1	XM_015093743.1	101109421	9.28389	0.0553146	0.877631	0.999968	9.25032	0.0812408	0.817226	0.999995	9.30997	-0.110866	0.840554	0.999972	9.2578	0.215014	0.693844	0.99998	9.30997	-0.0664754	0.90241	0.999998	9.30997	0.162008	0.754823	0.999996	9.2578	0.0176206	0.975638	0.999937	9.19066	0.247749	0.667506	0.999958	9.19066	9.30997	7.9963	9.2578
AKT1_1	NM_001161857.1	100294652	62.2058	0.00864771	0.965299	0.999968	63.4377	0.0511754	0.787848	0.999995	63.4556	-0.0646613	0.842309	0.999972	60.9918	0.0625594	0.840048	0.99998	63.4197	-0.000323674	0.999168	0.999998	63.4197	0.0742478	0.801318	0.999996	63.4556	0.0382528	0.907391	0.999937	63.4556	0.116561	0.710204	0.999958	63.4556	63.4197	57.4992	60.9918
AKT1S1_1	XM_004015382.3	101109114	0.41488	0.319135	0.650708	0.999968	0.399365	-0.299368	0.666316	0.999995	0.373581	0.234651	0.839127	0.999972	0.456179	0.385497	0.72514	0.99998	0.456179	-0.348886	0.751521	0.999998	0.373581	0.040558	0.970547	0.999996	0.456179	-0.609479	0.598473	0.999937	0.342551	-0.237956	0.837317	0.999958	0.295007	0.373581	0.342551	0.456179
AKT1S1_2	XM_012190718.2	101109114	32.7649	0.196284	0.347486	0.999968	31.1264	-0.112844	0.57993	0.999995	32.7528	0.226371	0.460256	0.999972	32.7769	0.153175	0.631579	0.99998	32.7769	-0.0703135	0.830131	0.999998	32.7528	0.0960071	0.749808	0.999996	32.7769	-0.316643	0.347502	0.999937	29.4758	-0.149299	0.644879	0.999958	26.3978	32.7528	29.4758	32.7769
AKT2_1	XM_015100580.1	101119242	23.1147	0.0942016	0.639698	0.999968	22.7561	0.0270555	0.890574	0.999995	23.7007	0.0617507	0.838954	0.999972	22.5287	0.104586	0.712735	0.99998	23.7007	0.0184582	0.952817	0.999998	23.7007	0.133435	0.638882	0.999996	22.5287	-0.070233	0.833828	0.999937	21.8114	0.0493971	0.876643	0.999958	21.8114	23.7007	20.6907	22.5287
AKT3_1	XM_012187197.2	101118462	0.00210183	-0.345275	0.76845	0.999968	0.00210183	-0.41258	0.724462	0.999995	0.00309809	3.32499	0.172112	0.999972	0.00420366	-3.66819	0.114176	0.99998	0.00309809	3.2371	0.182897	0.999998	0.00420366	-0.395908	0.789971	0.999996	0	NaN	NaN	NaN	0.00420366	-3.76878	0.104539	0.914255	0	0.00309809	0.00420366	0
AKT3_2	XM_004013655.3	101118462	1.20386	-0.802949	0.0601757	0.999968	1.19275	0.633992	0.140384	0.999995	1.50142	-0.820472	0.177747	0.999972	0.906306	-0.818782	0.193828	0.99998	0.884077	0.65572	0.347706	0.999998	0.906306	-0.148458	0.804421	0.999996	1.50142	1.43588	0.0270093	0.728774	1.50142	0.636368	0.272309	0.999958	1.50142	0.884077	0.906306	0.525552
AKT3_3	XM_012187198.2	101118462	1.24019	-0.130471	0.751298	0.999968	1.24299	-0.00586893	0.988462	0.999995	1.25458	-0.0724974	0.910141	0.999972	1.22581	-0.220502	0.686172	0.99998	1.23141	0.0941409	0.869806	0.999998	1.23141	-0.116462	0.828075	0.999996	1.25458	0.122081	0.85305	0.999937	1.25458	-0.0838376	0.894388	0.999958	1.25458	1.23141	1.22581	1.09788
AKTIP_1	XM_012189785.2	101114547	0.0260948	3.72609	0.0395805	0.972865	0.0260948	3.65912	0.0438209	0.743076	0.0521895	4.72736	0.0656314	0.999972	0	NaN	NaN	NaN	0.0521895	4.63351	0.0682892	0.999998	0.0521895	4.67771	0.0651078	0.999996	0	NaN	NaN	NaN	0	NaN	NaN	NaN	0	0.0521895	0	0
AKTIP_2	XM_004014986.3	101114547	4.15044	0.186851	0.584836	0.999968	3.86122	-0.0375041	0.911345	0.999995	3.87303	-0.0625386	0.911363	0.999972	4.42785	0.412517	0.463947	0.99998	4.42785	-0.243548	0.642857	0.999998	3.87303	0.175356	0.744144	0.999996	4.42785	-0.198244	0.732462	0.999937	3.84942	0.215995	0.704481	0.999958	3.84942	3.87303	3.24212	4.42785
AKTIP_3	XM_012189782.2	101114547	0.353367	-0.28414	0.786252	0.999968	0.348692	0.175067	0.866933	0.999995	0.3734	0.113015	0.935491	0.999972	0.382751	-0.768791	0.61781	0.99998	0.3734	0.69006	0.644133	0.999998	0.382751	-0.0773605	0.955397	0.999996	0.323984	0.549049	0.723006	0.999937	0.382751	-0.205592	0.885705	0.999958	0.323984	0.3734	0.382751	0.222563
AKTIP_4	XM_012189781.2	101114547	2.90525	0.00323674	0.994509	0.999968	3.09102	-0.355373	0.441722	0.999995	3.09749	0.567071	0.434989	0.999972	3.46903	-0.444026	0.51239	0.99998	3.09749	0.137592	0.842203	0.999998	3.46903	-0.291463	0.638283	0.999996	2.71301	-0.441496	0.576248	0.999937	3.46903	-0.862625	0.223227	0.999958	1.95189	3.09749	3.46903	2.71301
AKTIP_5	XM_012189780.2	101114547	0.592459	-1.22372	0.370377	0.999968	0.555919	-0.818141	0.549728	0.999995	0.574895	-8.2147	0.00107285	0.263584	0.610023	-0.168091	0.920638	0.99998	0.501816	-7.91531	0.00233293	0.371777	0.610023	-8.13598	0.00140405	0.273017	0.574895	0.26537	0.878058	0.999937	0.610023	0.0852817	0.956802	0.999958	0.574895	0	0.610023	0.501816
AKTIP_6	XM_012189783.2	101114547	2.10402	-1.44519	0.161033	0.999968	2.1522	1.29831	0.207671	0.999995	2.71111	-0.82351	0.495123	0.999972	1.49694	-5.24387	0.00019849	0.140233	1.59329	5.1346	0.000227828	0.148579	1.59329	-0.102019	0.931574	0.999996	2.71111	5.88609	1.07039e-05	0.0138173	2.71111	0.687395	0.573565	0.999958	2.71111	1.59329	1.49694	0.04212
AKTIP_7	XM_012189784.2	101114547	14.9565	0.186506	0.396209	0.999968	14.6373	-0.196654	0.357253	0.999995	13.8479	0.0904381	0.795521	0.999972	16.065	0.257753	0.437062	0.99998	16.065	-0.263268	0.426183	0.999998	13.8479	0.00386778	0.99021	0.999996	16.065	-0.372897	0.288488	0.999937	13.2096	-0.101903	0.767516	0.999958	12.469	13.8479	13.2096	16.065
ALAD_1	XM_012112861.2	101106393	0.154044	0.187244	0.824497	0.999968	0.144813	-0.104475	0.900593	0.999995	0.141719	-0.0408817	0.973979	0.999972	0.16637	0.383618	0.763062	0.99998	0.16637	-0.301437	0.808583	0.999998	0.141719	0.0996151	0.929919	0.999996	0.16637	-0.282139	0.83815	0.999937	0.136353	0.122068	0.924773	0.999958	0.136353	0.141719	0.123255	0.16637
ALAD_2	XM_004003992.3	101106393	5.44217	0.0225842	0.91776	0.999968	5.39607	-0.0085159	0.967635	0.999995	5.69097	0.0727769	0.826601	0.999972	5.36539	-0.0405711	0.904429	0.99998	5.69097	0.0560453	0.857858	0.999998	5.69097	0.0290945	0.918837	0.999996	5.19336	-0.0327277	0.932149	0.999937	5.36539	-0.0599371	0.861721	0.999958	5.10116	5.69097	5.36539	5.19336
ALAD_3	XM_012112860.2	101106393	0.037145	1.66697	0.17265	0.999968	0.0336736	1.19916	0.327938	0.999995	0.0465966	0.970855	0.538547	0.999972	0.0276935	5.50153	0.0265788	0.933943	0.0465966	0.627729	0.694633	0.999998	0.0465966	6.20051	0.0151632	0.673057	0.0276935	-0.355688	0.82545	0.999937	0.0207506	5.16061	0.0363953	0.618851	0.0207506	0.0465966	0	0.0276935
ALAS1_1	XM_004018407.3	101112853	18.2774	-0.0771869	0.74069	0.999968	18.9642	0.126037	0.577872	0.999995	19.8939	-0.179988	0.574306	0.999972	16.9453	0.00898463	0.979351	0.99998	18.0346	0.0416314	0.896009	0.999998	18.0346	0.0639827	0.838477	0.999996	19.8939	0.1971	0.573846	0.999937	19.8939	0.220236	0.532854	0.999958	19.8939	18.0346	16.6608	16.9453
ALAS1_2	XM_015102393.1	101112853	0.551664	-0.143088	0.896651	0.999968	0.653273	-0.734402	0.500611	0.999995	0.489814	0.350385	0.802878	0.999972	0.768597	-0.462281	0.768188	0.99998	0.537949	-0.337651	0.830288	0.999998	0.768597	-0.760871	0.571359	0.999996	0.537949	-0.698359	0.665404	0.999937	0.768597	-1.11806	0.423304	0.999958	0.334731	0.489814	0.768597	0.537949
ALAS2_1	XM_004022048.3	101115684	0.154757	0.131349	0.919833	0.999968	0.272815	3.76777	0.00268581	0.202328	0.282869	0.00784823	0.99615	0.999972	0.0266443	1.52517	0.368161	0.99998	0.282869	3.23264	0.0693708	0.999998	0.282869	4.8143	0.0116918	0.612146	0.262762	3.1451	0.0499816	0.878426	0.262762	4.69085	0.0063754	0.304481	0.262762	0.282869	0.00708264	0.0266443
ALAS2_2	XM_004022049.3	101115684	0.0552844	2.05359	0.085011	0.999968	0.0384625	0.383923	0.744357	0.999995	0.076925	5.22371	0.0334695	0.852627	0.0336438	0.475631	0.768341	0.99998	0.076925	1.13731	0.467791	0.999998	0.076925	1.62665	0.27578	0.999996	0.0336438	-4.0644	0.101827	0.999937	0.0236809	-3.58131	0.133577	0.981183	0	0.076925	0.0236809	0.0336438
ALB_1	NM_001009376.1	443393	0.528016	0.0179874	0.983747	0.999968	0.749178	1.2794	0.134131	0.999995	0.781234	-0.134471	0.903561	0.999972	0.33891	0.325855	0.819907	0.99998	0.717122	1.08573	0.396149	0.999998	0.717122	1.41591	0.22075	0.999996	0.781234	1.18436	0.390839	0.999937	0.781234	1.50627	0.220549	0.999958	0.781234	0.717122	0.272154	0.33891
ALCAM_1	XM_012189447.2	101114151	0.311822	6.30993	5.38138e-06	0.0287871	0.249802	1.72758	0.225662	0.999995	0.494075	6.08226	0.00025989	0.139092	0.129569	7.36335	0.00504867	0.583143	0.494075	1.70601	0.305281	0.999998	0.494075	9.16768	0.000225328	0.112372	0.129569	-4.3543	0.0189971	0.662184	0.0055288	2.91429	0.213574	0.999958	0.0055288	0.494075	0	0.129569
ALCAM_2	XM_012189453.2	101114151	0.2153	-0.812844	0.520112	0.999968	0.280124	-2.20902	0.0706382	0.878017	0.132155	7.24228	0.00492113	0.463789	0.4306	-1.7722	0.214494	0.99998	0.132155	-0.0463384	0.977072	0.999998	0.4306	-1.81998	0.179803	0.999996	0.129647	-7.27512	0.00424421	0.383608	0.4306	-9.07664	0.000241233	0.0560378	0	0.132155	0.4306	0.129647
ALCAM_3	XM_004002895.3	101114151	3.50316	-0.379848	0.392377	0.999968	4.16897	-0.998065	0.0160342	0.472008	2.27032	-0.224824	0.6624	0.999972	4.736	-0.460847	0.449348	0.99998	3.60194	-0.850278	0.138416	0.999998	4.736	-1.31014	0.0125503	0.62599	3.60194	-0.640067	0.274485	0.999937	4.736	-1.09114	0.0370786	0.626084	2.27032	2.03543	4.736	3.60194
ALDH16A1_1	XM_004015808.2	101111900	12.7365	0.0111393	0.956347	0.999968	12.7643	-0.0944715	0.628685	0.999995	12.924	0.0741353	0.825385	0.999972	12.9797	-0.0651403	0.837962	0.99998	12.924	-0.016289	0.958428	0.999998	12.9797	-0.0683723	0.80818	0.999996	12.5489	-0.109168	0.763291	0.999937	12.9797	-0.158157	0.637417	0.999958	11.7163	12.924	12.9797	12.5489
ALDH18A1_1	XM_004020060.3	101108974	6.02715	0.0691843	0.818455	0.999968	5.85803	-0.138243	0.640476	0.999995	6.9498	0.641663	0.0773894	0.999972	6.61158	-0.457625	0.284885	0.99998	6.9498	0.406012	0.253498	0.999998	6.9498	-0.0484142	0.906775	0.999996	5.10449	-0.253	0.533572	0.999937	6.61158	-0.694996	0.103256	0.910416	4.28214	6.9498	6.61158	5.10449
ALDH18A1_2	XM_012102635.2	101108974	20.3473	-0.145245	0.612011	0.999968	20.757	-0.205867	0.462942	0.999995	20.8922	0.268881	0.485087	0.999972	23.941	-0.521548	0.191485	0.99998	20.8922	0.218303	0.54737	0.999998	23.941	-0.299664	0.46231	0.999996	17.5729	-0.0683997	0.853636	0.999937	23.941	-0.576883	0.159274	0.999958	16.7536	20.8922	23.941	17.5729
ALDH1A1_1	NM_001009778.1	443343	9.50582	-0.138764	0.712681	0.999968	12.8447	-1.20727	0.000114998	0.0331189	6.07524	-0.263545	0.613943	0.999972	12.9364	-0.0880015	0.827373	0.99998	12.7529	-1.29159	0.00188004	0.349307	12.9364	-1.37444	0.00174303	0.305928	12.7529	-1.03881	0.0194015	0.666342	12.9364	-1.11252	0.0169776	0.463442	6.07524	5.33102	12.9364	12.7529
ALDH1A2_1	XM_004010568.2	101117509	0.533744	-0.0757704	0.911926	0.999968	0.609287	-0.539901	0.419811	0.999995	0.462208	-0.210151	0.842338	0.999972	0.613295	0.00227901	0.998219	0.99998	0.613295	-0.631516	0.542325	0.999998	0.60528	-0.619885	0.556438	0.999996	0.613295	-0.442564	0.673963	0.999937	0.60528	-0.42858	0.684993	0.999958	0.462208	0.410221	0.60528	0.613295
ALDH1A3_1	XM_015101772.1	101109831	0.0949493	-0.434696	0.600256	0.999968	0.0990311	0.465657	0.573056	0.999995	0.103832	0.0690487	0.956236	0.999972	0.0956685	-1.23848	0.351873	0.99998	0.103832	1.27404	0.320627	0.999998	0.103832	0.0343547	0.979097	0.999996	0.0942301	1.18416	0.347361	0.999937	0.0956685	-0.0497715	0.969559	0.999958	0.0942301	0.103832	0.0956685	0.0396615
ALDH1B1_1	XM_012155074.2	101105060	0	NaN	NaN	NaN	0	NaN	NaN	NaN	0	NaN	NaN	NaN	0	NaN	NaN	NaN	0	NaN	NaN	NaN	0	NaN	NaN	NaN	0	NaN	NaN	NaN	0	NaN	NaN	NaN	0	0	0	0
ALDH1L1_1	XM_015102507.1	100913154	0.0107078	1.44099	0.208242	0.999968	0.0106139	1.32546	0.247751	0.999995	0.0148211	1.10158	0.45936	0.999972	0.00659458	2.34983	0.286882	0.99998	0.0148211	1.00649	0.481958	0.999998	0.0148211	3.41722	0.133196	0.999996	0.00659458	-0.11858	0.938311	0.999937	0.00640671	2.25011	0.322499	0.999958	0.00640671	0.0148211	0	0.00659458
ALDH1L2_1	XM_004006689.3	101114182	0.00974342	-0.658949	0.549364	0.999968	0.0125385	1.64159	0.161708	0.999995	0.0167771	-0.9324	0.535156	0.999972	0.00278521	0.0530572	0.974609	0.99998	0.00829988	1.1021	0.496695	0.999998	0.00829988	1.17496	0.469089	0.999996	0.0167771	1.99206	0.2402	0.999937	0.0167771	2.0589	0.225285	0.999958	0.0167771	0.00829988	0.00270978	0.00278521
ALDH2_1	XM_004017409.3	101116511	19.5481	-0.0867409	0.732029	0.999968	20.366	0.145913	0.554927	0.999995	21.91	-0.257919	0.477299	0.999972	18.3317	0.0756239	0.826656	0.99998	18.8221	-0.00684486	0.983747	0.999998	18.8221	0.0783318	0.794423	0.999996	21.91	0.220729	0.574117	0.999937	21.91	0.305627	0.411335	0.999958	21.91	18.8221	17.1863	18.3317
ALDH3A1_1	XM_012185783.2	101108502	0.00170476	-0.973541	0.581723	0.999968	0.00170476	0.919239	0.603519	0.999995	0.00340952	-1.57053	0.500442	0.999972	0	NaN	NaN	NaN	0	NaN	NaN	NaN	0	NaN	NaN	NaN	0.00340952	1.4741	0.532419	0.999937	0.00340952	1.50739	0.518602	0.999958	0.00340952	0	0	0
ALDH3A2_1	XM_012185791.2	101118798	0.71989	-1.41252	0.284515	0.999968	0.526183	-0.340158	0.798047	0.999995	0.866797	-6.29347	0.000204496	0.123837	0.572982	-0.0985283	0.955539	0.99998	0.479383	-5.53641	0.00251628	0.380118	0.572982	-5.65305	0.00268448	0.360111	0.866797	0.711653	0.662798	0.999937	0.866797	0.590195	0.719152	0.999958	0.866797	0.00888571	0.572982	0.479383
ALDH3A2_2	XM_012185790.2	101118798	1.35908	-0.219191	0.775086	0.999968	1.31642	-0.0813231	0.914786	0.999995	1.27094	-0.0959449	0.927702	0.999972	1.44722	-0.358165	0.74307	0.99998	1.26966	0.0600114	0.954821	0.999998	1.44722	-0.280606	0.759979	0.999996	1.27094	0.137247	0.912256	0.999937	1.44722	-0.1972	0.859668	0.999958	1.27094	1.26966	1.44722	1.18563
ALDH3A2_3	XM_004012728.3	101118798	35.0496	-0.0727107	0.745417	0.999968	35.2196	0.010775	0.960428	0.999995	35.6609	-0.0963337	0.783808	0.999972	34.4383	-0.0653301	0.846808	0.99998	34.7783	0.00698833	0.983237	0.999998	34.7783	-0.0501392	0.879848	0.999996	35.6609	0.0824195	0.807835	0.999937	35.6609	0.0315501	0.924169	0.999958	35.6609	34.7783	34.4383	33.6825
ALDH4A1_1	XM_015093745.1	101105895	10.9467	0.055397	0.854895	0.999968	11.2065	0.119319	0.688452	0.999995	14.1069	0.695941	0.0791261	0.999972	12.2951	-0.655289	0.101049	0.99998	14.1069	0.790858	0.0288645	0.886644	14.1069	0.153471	0.687767	0.999996	8.30612	0.0854765	0.832883	0.999937	12.2951	-0.557136	0.181358	0.999958	8.30612	14.1069	12.2951	7.78652
ALDH5A1_1	XM_015102810.1	101107828	4.42085	-0.422364	0.209739	0.999968	4.15591	0.135304	0.691215	0.999995	5.35057	-0.914337	0.0315439	0.837285	3.79089	0.0750101	0.877454	0.99998	3.79089	-0.403356	0.390776	0.999998	3.49112	-0.320994	0.4242	0.999996	5.35057	0.476686	0.335877	0.999937	5.35057	0.558654	0.188802	0.999958	5.35057	2.96125	3.49112	3.79089
ALDH6A1_1	XM_012182033.2	101106176	14.9415	-0.137568	0.568169	0.999968	15.4611	0.173533	0.457749	0.999995	17.1067	-0.351074	0.323967	0.999972	13.8592	0.0797428	0.823334	0.99998	13.8592	-0.0355626	0.921659	0.999998	13.8155	0.0532394	0.862667	0.999996	17.1067	0.290382	0.44153	0.999937	17.1067	0.381682	0.269566	0.999958	17.1067	13.8155	12.7763	13.8592
ALDH7A1_1	XM_012178200.2	101108127	9.40895	0.0327526	0.904934	0.999968	10.282	0.286705	0.282079	0.999995	10.7878	0.103159	0.785699	0.999972	8.25021	-0.0818435	0.848966	0.99998	10.7878	0.401035	0.315062	0.999998	10.7878	0.326468	0.325207	0.999996	9.77617	0.261113	0.573254	0.999937	9.77617	0.189353	0.651933	0.999958	9.77617	10.7878	8.25021	8.03014
ALDH7A1_2	XM_004008665.3	101108127	10.9553	0.0712779	0.749607	0.999968	10.956	-0.14993	0.486926	0.999995	10.4159	-0.00977204	0.97659	0.999972	11.4948	0.120735	0.707235	0.99998	11.4948	-0.202389	0.517267	0.999998	10.4172	-0.0676349	0.824117	0.999996	11.4948	-0.21845	0.527348	0.999937	10.4172	-0.0807876	0.80852	0.999958	10.0881	10.4159	10.4172	11.4948
ALDH7A1_3	XM_012178199.2	101108127	11.024	0.0730113	0.738118	0.999968	10.7928	-0.0895975	0.671674	0.999995	10.7527	0.00536676	0.98695	0.999972	11.2952	0.112483	0.727408	0.99998	11.2952	-0.130044	0.67351	0.999998	10.7527	-0.0041881	0.989046	0.999996	11.2952	-0.161373	0.637712	0.999937	10.3056	-0.0324822	0.921731	0.999958	10.3056	10.7527	10.2904	11.2952
ALDH8A1_1	XM_004011354.3	101108757	0.0410088	-0.435323	0.705388	0.999968	0.0468444	-0.928074	0.417456	0.999995	0.0425553	2.32602	0.158505	0.999972	0.0752713	-1.91693	0.208477	0.99998	0.0425553	1.0991	0.480816	0.999998	0.0752713	-0.822144	0.585608	0.999996	0.0184174	-1.23946	0.442934	0.999937	0.0752713	-3.1577	0.0541937	0.729675	0.00674638	0.0425553	0.0752713	0.0184174
ALDH8A1_2	XM_004011353.3	101108757	0.0804361	-1.89356	0.102472	0.999968	0.0662846	0.834384	0.476804	0.999995	0.113817	-2.53049	0.0880603	0.999972	0.0470549	-1.08421	0.522644	0.99998	0.0221975	-0.269645	0.858626	0.999998	0.0470549	-1.32747	0.429526	0.999996	0.113817	2.23613	0.137185	0.999937	0.113817	1.18175	0.461692	0.999958	0.113817	0.0187519	0.0470549	0.0221975
ALDH9A1_1	XM_012185469.2	101109411	2.45019	-0.247888	0.616633	0.999968	2.90396	0.808541	0.0883276	0.940555	3.53336	-0.655312	0.311141	0.999972	1.83823	0.412217	0.602297	0.99998	2.27457	0.280693	0.699931	0.999998	2.27457	0.697239	0.301184	0.999996	3.53336	0.901042	0.215722	0.999937	3.53336	1.31604	0.0458676	0.687069	3.53336	2.27457	1.36702	1.83823
ALDOA_1	XM_012104360.1	443085	16.9325	-0.473016	0.123513	0.999968	15.3655	-0.203039	0.515356	0.999995	16.6323	-0.665462	0.107155	0.999972	17.2326	-0.317513	0.457922	0.99998	13.4983	-0.390736	0.285681	0.999998	17.2326	-0.699252	0.0933386	0.999996	16.6323	0.262476	0.541286	0.999937	17.2326	-0.0450523	0.922589	0.999958	16.6323	10.7436	17.2326	13.4983
ALDOA_2	XM_012104361.1	443085	20.0627	0.24649	0.493771	0.999968	22.2895	-0.602323	0.079295	0.909042	18.8155	-0.791918	0.048374	0.986057	28.7838	0.935299	0.0331181	0.99998	28.7838	-1.44008	0.000300802	0.168654	15.7952	-0.484491	0.231351	0.999996	28.7838	-0.657689	0.160237	0.999937	18.8155	0.295168	0.502764	0.999958	18.8155	11.3416	15.7952	28.7838
ALDOA_3	XM_015104153.1	443085	650.51	0.194268	0.480246	0.999968	633.938	-0.175639	0.515473	0.999995	615.911	0.131902	0.759516	0.999972	685.108	0.235512	0.543749	0.99998	685.108	-0.216264	0.601133	0.999998	615.911	0.0324022	0.937084	0.999996	685.108	-0.364799	0.442351	0.999937	582.767	-0.113649	0.801688	0.999958	534.806	615.911	582.767	685.108
ALDOA_4	XM_004020882.2	443085	13.5795	0.129224	0.673191	0.999968	15.0184	-0.51255	0.0786981	0.908253	11.0646	0.010928	0.981904	0.999972	16.0943	0.199056	0.604813	0.99998	16.0943	-0.602318	0.132947	0.999998	13.9425	-0.385464	0.296112	0.999996	16.0943	-0.628078	0.184067	0.999937	13.9425	-0.404855	0.385067	0.999958	10.1484	11.0646	13.9425	16.0943
ALDOB_1	XM_012111144.1	443440	0.262681	-0.879826	0.451209	0.999968	0.254784	-0.787082	0.499339	0.999995	0.148817	-0.0489196	0.975724	0.999972	0.377268	-1.42461	0.381393	0.99998	0.148817	0.105085	0.946964	0.999998	0.377268	-1.31706	0.416375	0.999996	0.148095	0.123468	0.93758	0.999937	0.377268	-1.31872	0.420751	0.999958	0.148095	0.148817	0.377268	0.1323
ALDOB_2	NM_001009809.1	443440	7.55088	-0.178463	0.743795	0.999968	10.1816	1.34165	0.00705097	0.320468	10.6683	-0.17325	0.717844	0.999972	4.43344	-0.222985	0.80089	0.99998	9.69482	1.39658	0.0381012	0.988371	9.69482	1.16997	0.0503554	0.999996	10.6683	1.54788	0.031004	0.760568	10.6683	1.31389	0.0394838	0.643738	10.6683	9.69482	4.43344	3.6537
ALDOC_1	XM_015098536.1	101105422	3.95927	-0.329547	0.466693	0.999968	3.72063	0.0126361	0.977698	0.999995	4.20727	-0.41534	0.53685	0.999972	3.71127	-0.263352	0.701262	0.99998	3.234	-0.0572893	0.932914	0.999998	3.71127	-0.312464	0.640022	0.999996	4.20727	0.33489	0.635509	0.999937	4.20727	0.0899886	0.894781	0.999958	4.20727	3.234	3.71127	3.22812
ALG1_1	XM_015104071.1	101104800	11.525	0.0456544	0.848481	0.999968	11.5513	-0.165667	0.475072	0.999995	11.7355	0.200436	0.569579	0.999972	11.788	-0.106218	0.77164	0.99998	11.7355	-0.009219	0.978138	0.999998	11.788	-0.103039	0.749038	0.999996	11.3145	-0.224977	0.553069	0.999937	11.788	-0.311715	0.398375	0.999958	4.25338	4.81014	5.66002	5.45927
ALG1_2	XM_012104079.2	101104800	0.226477	0.0556693	0.962251	0.999968	0.241962	-0.224398	0.848172	0.999995	0.286288	-1.96744	0.224797	0.999972	0.371783	1.76825	0.230331	0.99998	0.371783	-2.13621	0.175095	0.999998	0.112141	-0.369154	0.831721	0.999996	0.371783	-0.195745	0.888049	0.999937	0.286288	1.57212	0.298608	0.999958	2.54576	3.69516	4.25394	4.04214
ALG10_1	XM_004006737.3	101104224	5.13471	0.012613	0.961085	0.999968	5.55964	-0.329855	0.184655	0.999995	4.81014	0.113349	0.777446	0.999972	5.66002	-0.0826875	0.816718	0.99998	5.45927	-0.225686	0.565424	0.999998	5.66002	-0.295821	0.413878	0.999996	5.45927	-0.354959	0.376523	0.999937	5.66002	-0.419561	0.272148	0.999958	4.33362	5.40333	5.4787	4.83603
ALG11_1	XM_012184513.2	101120844	3.86865	0.149343	0.671775	0.999968	4.14804	-0.479531	0.153488	0.999995	3.69516	0.485269	0.396645	0.999972	4.25394	-0.101046	0.834228	0.99998	4.04214	-0.200705	0.683182	0.999998	4.25394	-0.289132	0.501847	0.999996	4.04214	-0.695744	0.226753	0.999937	4.25394	-0.780785	0.168378	0.999958	25.7218	29.6793	26.6794	29.2619
ALG11_2	XM_004012091.3	101120844	5.11968	0.0157306	0.94721	0.999968	5.15737	-0.136736	0.554939	0.999995	5.40333	0.259146	0.472706	0.999972	5.4787	-0.222656	0.511306	0.99998	5.40333	0.112406	0.753349	0.999998	5.4787	-0.0995017	0.772694	0.999996	4.83603	-0.165149	0.672386	0.999937	5.4787	-0.371552	0.326012	0.999958	0.119051	0.065046	0	0.117702
ALG12_1	XM_015095073.1	101112896	29.4706	0.123728	0.568239	0.999968	27.9706	-0.0638583	0.760382	0.999995	29.6793	0.126333	0.707547	0.999972	29.2619	0.106483	0.755254	0.99998	29.6793	-0.0477442	0.8835	0.999998	29.6793	0.071664	0.819038	0.999996	29.2619	-0.190445	0.58337	0.999937	26.6794	-0.0674077	0.834401	0.999958	0.228778	0.152461	0.318252	0.135742
ALG13_1	XM_015105088.1	101109593	0.091374	0.631597	0.587792	0.999968	0.0920486	0.558673	0.629944	0.999995	0.119051	-0.916685	0.542668	0.999972	0.117702	6.56697	0.00742669	0.644471	0.117702	-0.927726	0.532671	0.999998	0.065046	5.70649	0.023376	0.769743	0.119051	-0.0400048	0.977397	0.999937	0.119051	6.55287	0.00800041	0.339817	0	0	0.0160474	0.0163829
ALG13_2	XM_015105087.1	101109593	0.273515	-0.995156	0.214427	0.999968	0.226997	-0.194675	0.809561	0.999995	0.228778	-0.746861	0.528301	0.999972	0.318252	-1.22702	0.307006	0.99998	0.152461	0.130411	0.920188	0.999998	0.318252	-1.08524	0.299878	0.999996	0.228778	0.865983	0.52127	0.999937	0.318252	-0.354303	0.756441	0.999958	0.0181417	0.0574671	0	0.0543018
ALG13_3	XM_015105085.1	101109593	0.00819147	0.0807584	0.950543	0.999968	0.0162152	-3.98797	0.0243797	0.578451	0	NaN	NaN	NaN	0.0163829	0.131838	0.937745	0.99998	0.0163829	-4.02658	0.0992443	0.999998	0.0160474	-3.93642	0.110055	0.999996	0.0163829	-4.0408	0.100988	0.999937	0.0160474	-3.97577	0.111814	0.937769	0.00996395	0	0	0.0428545
ALG13_4	XM_015105086.1	101109593	0.0558844	2.37399	0.063761	0.999968	0.0378044	0.503732	0.696281	0.999995	0.0574671	1.49981	0.383827	0.999972	0.0543018	5.49134	0.0274785	0.94051	0.0574671	0.119541	0.944272	0.999998	0.0574671	5.6632	0.0286045	0.821605	0.0543018	-1.41267	0.37819	0.999937	0.0181417	4.08899	0.0879599	0.860632	0.0206556	0	0.0194057	0.00221621
ALG13_5	XM_015105084.1	101109593	0.0214272	1.71796	0.189477	0.999968	0.0214272	-1.73774	0.182073	0.999995	0.00996395	-3.40198	0.154618	0.999972	0.0428545	5.16831	0.0363299	0.99998	0.0428545	-5.21745	0.032583	0.923337	0	NaN	NaN	NaN	0.0428545	-1.8109	0.270541	0.999937	0.00996395	3.34599	0.163069	0.999958	3.75621	3.03648	2.89825	3.65968
ALG13_6	XM_015105083.1	101109593	0.0200306	-3.21272	0.0304303	0.881093	0.0108109	-0.185012	0.885685	0.999995	0.0206556	-4.24048	0.0877296	0.999972	0.0194057	-2.63278	0.162923	0.99998	0.00221621	-1.65726	0.476293	0.999998	0.0194057	-4.27244	0.0869567	0.999996	0.0206556	2.55692	0.175741	0.999937	0.0206556	-0.0497004	0.977019	0.999958	0.593631	0.50879	0.508012	0.559075
ALG13_7	XM_015105090.1	101109593	3.34808	-0.02355	0.966205	0.999968	3.39634	0.0247629	0.963764	0.999995	3.75621	-0.374322	0.675643	0.999972	3.65968	0.326522	0.722682	0.99998	3.65968	-0.318519	0.720149	0.999998	3.03648	0.0187421	0.983961	0.999996	3.75621	0.0317439	0.972075	0.999937	3.75621	0.376464	0.692971	0.999958	21.8295	21.6544	21.1547	20.1937
ALG13_8	XM_015105089.1	101109593	0.550822	-0.0856185	0.863342	0.999968	0.551211	0.0366388	0.94016	0.999995	0.593631	-0.311573	0.70321	0.999972	0.559075	0.13769	0.862406	0.99998	0.559075	-0.18467	0.810841	0.999998	0.50879	-0.0358719	0.962234	0.999996	0.593631	0.105105	0.898256	0.999937	0.593631	0.26173	0.744823	0.999958	9.68536	11.7355	11.788	11.3145
ALG14_1	XM_015092129.1	101108526	21.4921	-0.0781605	0.753596	0.999968	21.742	0.0408433	0.866902	0.999995	21.8295	-0.0812782	0.845433	0.999972	21.1547	-0.0888058	0.821465	0.99998	21.6544	0.0573089	0.872341	0.999998	21.6544	-0.025221	0.945168	0.999996	21.8295	0.120043	0.777933	0.999937	21.8295	0.0415426	0.915082	0.999958	0.286288	0.0811697	0.112141	0.371783
ALG2_1	XM_004004225.2	101101953	15.3676	0.226484	0.379123	0.999968	15.4416	-0.352936	0.154785	0.999995	14.802	0.438988	0.209561	0.999972	15.9331	0.0465072	0.898227	0.99998	15.9331	-0.166281	0.635473	0.999998	14.95	-0.107321	0.737161	0.999996	15.9331	-0.623609	0.10672	0.999937	14.95	-0.557152	0.114474	0.941331	10.3709	14.802	14.95	15.9331
ALG3_1	XM_004003094.3	101121650	15.8351	0.175914	0.486976	0.999968	16.6	-0.406106	0.0914476	0.953027	13.3411	-0.114099	0.755483	0.999972	18.9142	0.380622	0.28077	0.99998	18.9142	-0.635168	0.0781754	0.999998	14.2858	-0.239594	0.489476	0.999996	18.9142	-0.536531	0.14224	0.999937	14.2858	-0.136725	0.719938	0.999958	13.3411	12.756	14.2858	18.9142
ALG3_2	XM_015092521.1	101121650	1.56864	-0.0340236	0.959319	0.999968	1.85649	0.489765	0.453518	0.999995	2.32405	0.672759	0.451334	0.999972	1.7219	-1.08788	0.329179	0.99998	2.32405	1.43568	0.168434	0.999998	2.32405	0.359437	0.655114	0.999996	1.38893	0.744578	0.521743	0.999937	1.7219	-0.334195	0.726239	0.999958	1.38893	2.32405	1.7219	0.813218
ALG5_1	XM_012184557.2	101108665	50.2045	0.0582609	0.801354	0.999968	50.2705	-0.149877	0.502722	0.999995	50.4382	0.160297	0.64292	0.999972	50.5702	-0.0474644	0.891934	0.99998	50.4382	-0.0410273	0.904665	0.999998	50.5702	-0.0769487	0.808543	0.999996	49.9709	-0.218052	0.550514	0.999937	50.5702	-0.247901	0.472323	0.999958	42.3675	50.4382	50.5702	49.9709
ALG5_2	XM_012184556.2	101108665	1.46249	0.0620779	0.907268	0.999968	1.40931	-0.0312478	0.952528	0.999995	1.55337	0.200135	0.819407	0.999972	1.44701	-0.0876373	0.916654	0.99998	1.55337	0.115456	0.886945	0.999998	1.55337	0.037776	0.959386	0.999996	1.37161	-0.101173	0.912898	0.999937	1.44701	-0.169604	0.84254	0.999958	1.24122	1.55337	1.44701	1.37161
ALG6_1	XM_012166213.2	101108436	0.118728	0.359892	0.675211	0.999968	0.130983	-0.846156	0.315376	0.999995	0.111167	1.42092	0.287232	0.999972	0.135676	-0.171589	0.891855	0.99998	0.126289	-0.218308	0.858371	0.999998	0.135676	-0.377569	0.76136	0.999996	0.126289	-1.65815	0.218849	0.999937	0.135676	-1.81733	0.186989	0.999958	0.0383319	0.111167	0.135676	0.126289
ALG6_2	XM_012166063.2	101108436	0.0943323	-0.530294	0.654054	0.999968	0.113407	-1.3075	0.263765	0.999995	0.0828407	-2.99699	0.100388	0.999972	0.120989	0.160624	0.911789	0.99998	0.120989	-3.47867	0.0343881	0.942852	0.105824	-3.29141	0.0440767	0.968001	0.120989	-0.555788	0.732488	0.999937	0.105824	-0.367796	0.821195	0.999958	0.0828407	0.00908501	0.105824	0.120989
ALG6_3	XM_012166271.2	101108436	7.07319	0.0450227	0.862569	0.999968	7.6928	-0.391097	0.112858	0.999995	6.33188	0.0645951	0.876695	0.999972	7.8145	0.0136104	0.971759	0.99998	7.8145	-0.357262	0.321067	0.999998	7.5711	-0.330758	0.369549	0.999996	7.8145	-0.440966	0.287978	0.999937	7.5711	-0.410119	0.30663	0.999958	5.7908	6.33188	7.5711	7.8145
ALG8_1	XM_004019429.3	101109656	9.19392	0.0844837	0.760503	0.999968	9.00094	-0.101907	0.705681	0.999995	9.05659	-0.136213	0.750622	0.999972	9.94241	0.271314	0.506052	0.99998	9.94241	-0.290956	0.429276	0.999998	8.44543	-0.00578902	0.988179	0.999996	9.94241	-0.173243	0.689283	0.999937	9.05659	0.114795	0.787089	0.999958	9.05659	8.44543	8.05948	9.94241
ALG9_1	XM_015100910.1	101109477	5.31019	0.0680249	0.764227	0.999968	5.44282	0.103309	0.638146	0.999995	5.54124	0.0157437	0.964523	0.999972	5.07915	0.0996509	0.769538	0.99998	5.54124	0.0737613	0.817271	0.999998	5.54124	0.185774	0.55224	0.999996	5.34441	0.0351064	0.923665	0.999937	5.34441	0.151426	0.660565	0.999958	5.34441	5.54124	4.62041	5.07915
ALG9_2	XM_015100909.1	101109477	0.0473759	0.406979	0.728536	0.999968	0.0503207	-0.668121	0.566333	0.999995	0.045136	-0.969932	0.55981	0.999972	0.0723252	1.28029	0.40086	0.99998	0.0723252	-1.70709	0.276021	0.999998	0.0283163	-0.407668	0.808556	0.999996	0.0723252	-0.795155	0.597934	0.999937	0.045136	0.50602	0.754052	0.999958	0.045136	0.0224267	0.0283163	0.0723252
ALK_1	XM_015093875.1	101114094	0.0475841	-0.406697	0.646	0.999968	0.0615473	1.37889	0.110516	0.999995	0.0671179	-0.343612	0.791309	0.999972	0.0280503	-0.570513	0.672345	0.99998	0.0559768	1.53604	0.255441	0.999998	0.0559768	0.9655	0.449972	0.999996	0.0671179	1.88295	0.16848	0.999937	0.0671179	1.29085	0.331819	0.999958	0.0671179	0.0559768	0.0280503	0.0178087
ALKBH1_1	XM_004011087.2	101111374	7.66544	0.0690538	0.766447	0.999968	7.63723	-0.129809	0.567738	0.999995	7.89524	0.226918	0.542542	0.999972	7.83882	-0.0895514	0.807124	0.99998	7.89524	0.0352619	0.922976	0.999998	7.89524	-0.0438545	0.897157	0.999996	7.43564	-0.213712	0.586444	0.999937	7.83882	-0.289765	0.456815	0.999958	6.36636	7.89524	7.83882	7.43564
ALKBH2_1	XM_012097947.2	101115575	0.490705	1.09657	0.35874	0.999968	0.415925	0.36379	0.762035	0.999995	0.525064	0.63428	0.671539	0.999972	0.456346	1.72351	0.316304	0.99998	0.525064	0.0256592	0.986556	0.999998	0.525064	1.77587	0.265584	0.999996	0.456346	-0.643704	0.695257	0.999937	0.306786	1.08457	0.526208	0.999958	0.306786	0.525064	0.152462	0.456346
ALKBH2_2	XM_004017618.2	101115575	0.224002	-0.0846315	0.928201	0.999968	0.309779	1.27681	0.163263	0.999995	0.361605	-0.54447	0.661098	0.999972	0.163582	0.94784	0.539694	0.99998	0.257954	0.596422	0.63506	0.999998	0.257954	1.56594	0.297391	0.999996	0.361605	1.1038	0.385547	0.999937	0.361605	2.05153	0.171966	0.999958	0.361605	0.257954	0.0863997	0.163582
ALKBH2_3	XM_012097948.2	101115575	0.989495	-0.680103	0.47079	0.999968	0.994131	-0.635836	0.49771	0.999995	0.691374	-0.275565	0.841361	0.999972	1.28762	-0.954131	0.460899	0.99998	0.700645	-0.20569	0.889389	0.999998	1.28762	-1.15616	0.312567	0.999996	0.700645	0.0541472	0.970949	0.999937	1.28762	-0.884354	0.457634	0.999958	0.691374	0.602881	1.28762	0.700645
ALKBH3_1	XM_012096271.2	101110359	1.01172	-0.121843	0.877665	0.999968	1.09774	0.319241	0.68222	0.999995	1.46063	-1.16617	0.323922	0.999972	1.28858	1.16653	0.286677	0.99998	1.28858	-0.841209	0.472922	0.999998	0.73486	0.33985	0.783855	0.999996	1.46063	0.308133	0.764658	0.999937	1.46063	1.50336	0.167833	0.999958	1.46063	0.73486	0.543112	1.28858
ALKBH3_2	XM_012096267.2	101110359	2.95674	-0.0638029	0.880925	0.999968	2.99164	0.0284548	0.945871	0.999995	3.14879	0.0841428	0.904625	0.999972	3.07899	-0.235665	0.714389	0.99998	3.14879	0.209917	0.749857	0.999998	3.14879	-0.0190819	0.975345	0.999996	2.8345	0.0965409	0.899122	0.999937	3.07899	-0.128872	0.856043	0.999958	2.8345	3.14879	3.07899	2.62283
ALKBH3_3	XM_012096272.2	101110359	0.0578284	-1.29248	0.314108	0.999968	0.0485914	0.652375	0.610209	0.999995	0.0493564	-0.271179	0.868174	0.999972	0.0678303	-4.84632	0.060433	0.99998	0.0493564	4.45517	0.0719272	0.999998	0.0678303	-0.416776	0.799793	0.999996	0.0478265	4.63911	0.0672642	0.969134	0.0678303	-0.161177	0.927195	0.999958	0.0478265	0.0493564	0.0678303	0
[truncated: 41,130 more rows]
