# Supplementary material for: Exposure to maternal obesity alters gene expression in the preimplantation ovine conceptus
Source: BMC Genomics. 2018 Oct 11;19:737. doi: 10.1186/s12864-018-5120-0 (PMC6180665; doi:10.1186/s12864-018-5120-0)
Supplement: Supplementary file 2 — Obese-derived vs Lean-derived conceptus DEGs. Sequences were mapped to the Ovis aries genome (NCBI; Oar_4.0), and differentially expressed genes (DEGs) were identified as having a FDR ≤ 0.05, ≥ 2-fold change, and ≥ 0.2 RPKM. (XLSX 11 kb) [file 12864_2018_5120_MOESM2_ESM.xlsx]

## Sheet: Sheet1
GeneID	RefSeq	Name	Fold change	FDR p-value
101114151	XM_012189447.2	ALCAM_1	79.3372	0.0287871
101108584	XM_015098802.1	BRCA1_4	173.427	0.0173789
101115715	XM_012182647.2	CEP57L1_1	339.006	0.0287871
101108891	XM_012148796.2	DIS3L2_4	-64.1843	0.0287871
101121274	XM_004012391.3	DYNLL2_1	-391.988	0.0173789
101117594	XM_012183285.2	ERMARD_1	-302.604	0.0350327
101108716	XM_012105420.1	FAM213A_8	-138.746	0.0168478
101119177	XM_012104188.2	GP2_1	-46.8123	0.0350327
101104238	XM_012179569.1	INTS12_2	352.663	0.0173789
101107232	XM_015102764.1	LOC101107232_2	-27.4409	0.0456607
101111988	XM_012189091.1	LOC101111988_4	100.092	0.0442902
101118475	XM_012097710.1	MPHOSPH9_3	405.769	0.0168478
101104425	XM_012096027.1	PAAF1_2	-262.612	0.0287871
101114360	XM_012180704.1	PAPD4_5	92.6603	0.0442902
101114233	XM_015092652.1	PPP2R3A_1	-21.4623	0.0442902
101121286	XM_012190425.2	RAB4B_3	61.6014	0.0350327
101106110	XM_004017202.3	RPS3A_1	12.6249	0.0369091
100145865	XM_012180574.2	TPM1_6	-474.179	0.0287871
101113682	XM_012182445.2	TTK_5	38.4336	0.0369091
101118307	XM_015101753.1	TUBA3E_1	3.08359	0.0369091
