# Supplementary material for: Exposure to maternal obesity alters gene expression in the preimplantation ovine conceptus
Source: BMC Genomics. 2018 Oct 11;19:737. doi: 10.1186/s12864-018-5120-0 (PMC6180665; doi:10.1186/s12864-018-5120-0)
Supplement: Supplementary file 3 — Male vs Female conceptus DEGs. Sequences were mapped to the Ovis aries genome (NCBI; Oar_4.0). Differentially expressed genes (DEGs) were identified as having a FDR ≤ 0.05, ≥ 2-fold change, and ≥ 0.2 RPKM. (XLSX 23 kb) [file 12864_2018_5120_MOESM3_ESM.xlsx]

## Sheet: Sheet1
GeneID	RefSeq	Name	Fold change	FDR p-value
101106807	XM_012114060.2	ZNF691_4	-153.366	0.037823
101101844	XM_012182378.2	LRRFIP1_33	-213.096	0.0158158
101117808	XM_012102909.2	ADD3_3	206.877	0.0172139
101115490	XM_015102914.1	NAV2_7	249.565	0.0124432
101119039	XM_012176650.2	NAPEPLD_5	208.906	0.0218818
101112675	XM_012097107.2	RAI14_3	-308.079	0.00711899
101104195	XM_012103580.1	RAB31_1	-115.355	0.0130512
101121873	XM_015099341.1	FAM163A_1	23.8492	0.0263478
101115494	XM_012181107.2	RFX5_4	45.7752	0.0187305
101108453	XM_012120976.2	ZCCHC7_1	142.714	0.0264382
101113590	XM_015096164.1	ADAM19_1	64.7889	0.00223838
101103327	XM_015097732.1	FAM49B_4	-56.5072	0.0429624
101118475	XM_012097714.1	MPHOSPH9_6	-466.131	0.000552013
101119227	XM_015097944.1	SNX16_1	40.8402	0.0218818
101114633	XM_012189298.2	ELMO2_3	-224.081	0.0143332
101116378	XM_012106801.2	USP11_4	-218.012	0.0143332
780507	XM_015104615.1	FGFR1_9	-186.944	0.0164959
100145865	XM_012180582.2	TPM1_2	-126.001	0.0363346
101121924	XM_004006720.3	FOXRED2_2	-60.0355	0.0023519
101121659	XM_015093217.1	TTC39B_1	-91.2456	0.00116951
101113097	XM_015100767.1	DSCAML1_1	64.9464	0.00244082
101123605	XM_015093239.1	DENND4C_8	405.863	0.00288567
101117640	XM_012104656.2	RNF216_2	-50.4888	0.0225395
101107489	XM_012102653.2	ENTPD1_2	368.685	0.00489448
101111659	XM_012096750.2	GFM2_7	-185.833	0.0152361
101108212	XM_012175319.1	GUCY2C_3	242.624	0.0164959
101112618	XM_012101016.2	MME_8	243.27	0.0172139
101118197	XM_012184702.2	XPO4_6	39.8803	0.0323136
101114360	XM_012180704.1	PAPD4_5	-93.7393	0.0118152
101105711	XM_012104084.2	PMM2_2	160.597	0.0264382
101107088	XM_015094863.1	IL2RB_3	350.847	0.00488444
101117246	XM_012178897.2	ATP10B_4	31.8223	0.0389873
101110821	XM_012107324.2	MBNL3_7	30.2582	0.00544338
101115186	XM_012133795.2	SLC25A12_2	261.686	0.00774061
101105270	XM_012094870.1	LOC101105270_3	196.567	0.0111164
101115971	XM_012183304.1	FAM120B_1	16.4739	0.0396024
101123060	XM_015099864.1	DSN1_4	320.85	0.000772727
101102458	XM_012107651.2	NRK_3	27.3936	0.000549277
101107480	XM_004019504.3	SIAE_5	200.083	0.0103423
101114358	XM_004009695.2	PDLIM5_2	557.146	0.000486396
101108433	XM_012190139.2	ZMYM6_6	21.1136	0.0153243
101103753	XM_012095784.2	ADM_1	48.3975	0.0148143
101119610	XM_012105343.2	MYOZ1_2	69.8922	0.0355611
101111739	XM_012189688.2	ZNF276_2	-231.813	0.00966567
101119820	XM_012179515.2	CASP6_1	-163.266	0.0392105
101113139	XM_012174636.2	USP15_5	-173.794	0.0168591
101108891	XM_012148796.2	DIS3L2_4	62.9251	0.00442973
101109347	XM_012175689.2	XPNPEP3_4	-147.649	0.000823055
101123421	XM_012101948.1	LOC101123421_1	163.56	0.0308263
101113147	XM_012178864.2	CYFIP2_1	7.93998	0.0267676
101117742	XM_012173678.2	WBP1_1	29.345	0.0151241
101113694	XM_015100569.1	MRPS12_2	-170.091	0.0257149
443379	XM_012101548.2	PAG9_1	220.173	0.0198939
101103554	XM_004006734.3	MFNG_2	44.3176	0.00301398
101117893	XM_012103458.2	SS18_7	-587.368	0.000499158
101108000	XM_004018904.3	GCM1_1	93.7866	0.00442973
101101846	XM_004019565.3	LOC101101846_1	60.8698	0.0125857
101118220	XM_015101596.1	C17H12orf65_1	266.834	0.00247307
101106724	XM_004002032.3	LOC101106724_1	27.7053	0.0433137
101116628	XM_012105513.1	ARHGAP22_6	36.0239	0.0318671
101104544	XM_012100276.2	B3GALNT1_13	-171.41	4.62178e-05
101119737	XM_004013084.3	NPTX1_1	7.30019	0.00279948
443536	XM_012101549.2	PAG4_1	39.1314	0.0187919
101116474	XM_012177131.2	LOC101116474_3	18.0216	0.0340468
101115696	XM_004023324.3	METTL7B_1	453.518	0.00282395
101118525	XM_015095902.1	TLE2_1	33.5164	0.000587043
101114607	XM_012178080.2	NMRK2_1	25.3768	0.0497945
101103195	XM_012101952.2	LOC101103195_1	314.774	0.0081119
101116298	XM_004005922.3	LOC101116298_1	19.5133	0.00442973
100145865	XM_012180574.2	TPM1_6	-492.01	0.00422767
101103312	XM_015093957.1	NUAK1_1	4.76884	0.0469041
101115619	XM_004009032.3	TTC1_1	-591.057	0.000499158
101121286	XM_012190425.2	RAB4B_3	377.25	0.00262584
101117368	XM_015101818.1	HHIPL1_1	12.568	0.0355611
101106765	XM_004007693.3	DDC_4	769.479	0.000122232
443319	NM_001009309.2	LOC443319_1	78.7405	0.0129014
101110855	XM_015098895.1	LOC101110855_2	407.884	0.000140775
101119768	XM_004019108.2	LOC101119768_1	383.36	0.00444043
101114560	XM_012098558.2	BCL2A1_1	23.1201	0.0320601
101116803	XM_012137115.1	FMNL2_1	5.11837	0.043576
101105303	XM_004004065.3	SYK_1	19.3191	4.62178e-05
101111988	XM_012189091.1	LOC101111988_4	289.222	0.0124432
101109906	XM_015100961.1	THY1_1	173.364	1.68501e-05
101122394	XM_012101942.1	LOC101122394_1	95.5769	0.000201909
101118586	XM_004021804.3	DKK4_1	228.288	0.000134349
101115826	XM_004016986.3	CCNO_1	101.712	0.000372919
101106024	XM_015098893.1	LOC101106024_1	862.863	0.000372919
101104204	XM_015104299.1	ZNF503_1	24.6992	0.000764205
443536	NM_001009462.1	PAG4_3	587.016	0.00128935
101114590	XM_004022437.3	TSC22D3_1	34.6362	0.0125857
101104438	XM_004019576.2	LOC101104438_1	112.329	3.12284e-05
101116530	XM_015091858.1	AGO4_1	4.597	0.0355611
101115062	XM_012096107.2	MUC15_1	11.0586	0.0377701
100240715	XM_012187301.2	TNFRSF1B_1	7.74061	0.0172139
101108644	XM_012165629.2	ITSN2_1	4.38791	0.0123944
101117305	XM_012131758.2	NUP35_2	-7.11877	0.0392105
101109472	XM_012189242.2	DBNDD2_8	661.384	0.000553959
101107169	XM_004022406.3	SLC6A14_1	134.13	1.96282e-05
101103753	XM_004016162.3	ADM_2	10.3931	0.0444254
100034671	NM_001082598.1	PAG11_1	24.8968	0.0029843
101123421	XM_004019564.2	LOC101123421_3	150.623	0.000211515
101106891	XM_012189266.2	GJB5_1	19.0244	0.0455973
101103522	XM_015092452.1	LOC101103522_1	-46.0944	0.00573731
101105540	XM_004019847.3	LOC101105540_1	299.267	1.96282e-05
101107327	XM_012105207.1	SRGN_2	198.926	1.0713e-05
443337	NM_001009776.1	ADCYAP1_1	12.7023	0.00254388
101104869	XM_004019578.3	LOC101104869_1	1309.83	4.62178e-05
105604929	XM_012105050.2	LOC105604929_1	9.60504	0.0263478
101114607	XM_004008606.2	NMRK2_3	37.589	0.0339245
101116474	XM_004008063.3	LOC101116474_2	1541.75	4.4436e-05
101120391	XM_004005355.3	TFPI_1	26.7614	0.00206899
101103753	XM_015101035.1	ADM_3	16.0412	0.0172524
101108098	XM_004003214.3	LXN_2	5.39812	0.0494012
101104283	XM_004019846.3	LOC101104283_1	132.044	2.89403e-06
101118612	XM_004009963.3	HPSE_1	3.25196	0.0138975
101122122	XM_004013670.3	LOC101122122_1	828.836	0.000421496
101117273	XM_004016048.2	APOC3_1	15.7034	0.0263478
101103078	XM_012186310.2	LIMD2_1	8.36957	0.000553959
101117876	XM_004016994.3	ESM1_1	1254.22	9.56167e-05
101112841	XM_012190548.2	CKM_2	12.7646	0.000811493
101123664	XM_012097319.2	FGG_2	3.17331	0.0111084
101123081	XM_004019841.3	LOC101123081_1	399.07	8.52456e-09
443343	NM_001009778.1	ALDH1A1_1	-2.309	0.0331189
101105514	XM_015098892.1	LOC101105514_1	331.684	1.0713e-05
101107327	XM_004021422.2	SRGN_1	76.2637	1.0713e-05
101107088	XM_015094862.1	IL2RB_1	386.825	4.32503e-09
101112271	NM_001282247.1	CD53_1	9.06547	0.00472315
101106452	XM_004014955.2	LOC101106452_1	8.36183	0.000380259
101103603	XM_004019572.2	LOC101103603_1	270.789	4.32503e-09
101112400	XM_004011117.3	HMGN3_4	3.15613	0.0249035
101110088	XM_015100833.1	LOC101110088_1	25.0144	0.0034681
101123664	XM_004017182.2	FGG_1	3.52461	0.00309814
101109704	XM_004009156.2	ISYNA1_1	2.15259	0.0494012
101113641	XM_004003061.3	FETUB_1	6.8781	4.89329e-05
105601847	XM_015101829.1	CKB_1	11.2519	0.000211515
101112509	XM_004016027.3	LOC101112509_1	106.096	2.46307e-05
101111767	XM_015092069.1	CTBS_1	35.9748	0.00916288
