# Supplementary material for: Exposure to maternal obesity alters gene expression in the preimplantation ovine conceptus
Source: BMC Genomics. 2018 Oct 11;19:737. doi: 10.1186/s12864-018-5120-0 (PMC6180665; doi:10.1186/s12864-018-5120-0)
Supplement: Supplementary file 4 — DEGs that differed each conceptus sex based on maternal obesity status. Sequences were mapped to the Ovis aries genome (NCBI; Oar_4.0). Differentially expressed genes (DEGs) were identified based on differences in conceptus sex in the obese and lean treatment groups (FDR ≤ 0.05, ≥ 2-fold change, and ≥ 0.2 RPKM). This table shows differences as they exist within the individual pair-wise comparisons for these various interacting effects, and specifically: 1) obese vs. lean male conceptuses, 2) obese vs. lean female conceptuses, 3) obese male vs. female conceptuses, 4) obese male vs. lean female conceptuses, 5) lean male vs. obese female conceptuses, and 6) lean male vs. female conceptuses. (XLSX 108 kb) [file 12864_2018_5120_MOESM4_ESM.xlsx]

## Sheet: Sheet1
			ObeseMale vs LeanMale		ObeseFemale vs LeanFemale		ObeseMale vs ObeseFemale		ObeseMale vs LeanFemale		LeanMale vs ObeseFemale		LeanMale vs LeanFemale		Mean RPKM
GeneID	RefSeq	Name	Fold change	FDR p-value	Fold change	FDR p-value	Fold change	FDR p-value	Fold change	FDR p-value	Fold change	FDR p-value	Fold change	FDR p-value	LeanMale	ObeseMale	LeanFemale	ObeseFemale
101105755	XM_012181021.2	ABHD4_2	-55.3174	0.12515	336.507	0.277134	-35.6552	0.358496	9.54767	0.999996	1.53547	0.999937	523.225	0.0521711	0.915315	0.0151762	0	0.610759
101105582	XM_004012763.3	ACSF2_1	-3.82388	0.629451	-1.1067	0.99998	1.99009	0.999998	1.80442	0.999996	7.31816	0.169364	6.61345	0.0636459	10.5261	2.83228	1.47896	1.34529
101113590	XM_015096164.1	ADAM19_1	4.23732	0.999972	-3.33549	0.99998	224.189	0.0350631	71.4886	0.0640626	50.5191	0.369144	16.2179	0.525914	0.0910897	0.3864	0.00455625	0.00113585
443337	NM_001009776.1	ADCYAP1_1	-2.60024	0.999972	-1.92063	0.99998	10.6981	0.341634	5.58827	0.788197	26.4774	0.00160077	13.8616	0.0254728	5.95473	2.45671	0.413339	0.209232
101117808	XM_012102909.2	ADD3_3	7.36281	0.999972	NaN	NaN	370.833	0.270093	383.21	0.191587	46.7087	0.775054	48.3456	0.580018	0.0500371	0.374437	0	0
101103753	XM_012095784.2	ADM_1	2.77983	0.999972	-4.95644	0.99998	225.802	0.325189	44.9025	0.197069	74.8182	0.652263	14.8344	0.648493	0.16575	0.0788066	0.128359	0.0249059
101108875	XM_012103614.2	AFG3L2_1	349.67	0.22241	1.09702	0.99998	-1.39329	0.999998	-1.256	0.999996	-474.271	0.100206	-443.233	0.0610562	0	0.446837	0.52425	0.60555
101116530	XM_015091858.1	AGO4_1	-3.57908	0.777134	1.28752	0.99998	1.84256	0.999998	2.38285	0.999996	6.32398	0.185263	8.17373	0.0211577	3.91685	1.13341	0.433247	0.576853
101107246	XM_012104290.2	AGPAT3_4	-456.711	0.13968	334.186	0.310826	-352.647	0.268158	NaN	NaN	1.28563	0.999937	438.63	0.0690604	0.463671	0	0	0.366525
101114151	XM_012189447.2	ALCAM_1	67.755	0.139092	164.661	0.583143	3.26258	0.999998	575.106	0.112372	-20.4538	0.662184	7.53856	0.999958	0.0055288	0.494075	0	0.129569
101104088	XM_012095382.2	ALKBH8_2	NaN	NaN	-156.947	0.617598	NaN	NaN	-167.093	0.461502	NaN	NaN	-167.359	0.286587	0	0	0.223828	0
101109592	XM_012142659.2	ALS2_7	133.975	0.545964	-832.539	0.0779126	124.101	0.597771	-6.64869	0.999996	NaN	NaN	-892.031	0.0180212	0	0.0752523	0.519209	0
101102652	XM_012185523.1	ANKFY1_2	22.1384	0.0030463	-1.17596	0.99998	-1.14816	0.999998	-1.3432	0.999996	-25.7169	0.000472685	-29.9065	1.40348e-06	0.0565538	1.24923	1.64745	1.41858
101102652	XM_012185524.1	ANKFY1_3	-3.29374	0.999972	10.9693	0.515735	-1.28173	0.999998	8.5635	0.672357	2.54407	0.999937	27.9914	0.0014838	1.08901	0.356032	0.0413122	0.432165
101108593	XM_012190106.1	ANKRD27_1	NaN	NaN	-17.9224	0.677711	-16.2975	0.999998	-296.707	0.219734	-16.4589	0.999937	-298.893	0.127315	4.88612	4.70992	5.06542	4.55765
101116045	XM_012176820.2	ANLN_7	-381.818	0.190955	1.11671	0.99998	-869.929	0.0561451	-791.114	0.0640626	-2.2938	0.999937	-1.99907	0.999958	0.331156	0	0.56865	0.688646
101118480	XM_015102282.1	ANO10_5	-398.562	0.00132213	5.84539	0.99998	-71.0169	0.268158	-11.9982	0.999996	5.54186	0.867707	32.3359	0.0413604	0.452848	0.490332	0.491678	0.417871
100048993	XM_015096679.1	ANXA2_2	1.08165	0.999972	456.025	0.162403	1.83956	0.999998	875.953	0.0476209	1.63381	0.999937	755.459	0.0149285	2.17976	2.37475	0	1.2884
101118077	XM_012106008.2	AP3M2_2	-78.2816	0.682767	-226.797	0.502956	NaN	NaN	-239.487	0.321439	72.8693	0.662184	-2.96412	0.999958	0.0954515	0	0.254978	0
101116628	XM_012105513.1	ARHGAP22_6	-5.67021	0.999972	-27.1137	0.99998	159.156	0.517623	5.82753	0.999996	832.584	0.0538334	31.957	0.159652	1.5334	0.286266	0.0365599	0
101115263	XM_015093664.1	ARID1A_6	-3.47654	0.999972	-380.534	0.285047	186.686	0.423368	-2.04894	0.999996	612.907	0.0468711	1.67312	0.999958	0.401117	0.123791	0.221156	0
101107869	XM_012180640.2	ARL14EPL_3	-135.687	0.51137	NaN	NaN	NaN	NaN	NaN	NaN	126.286	0.486246	130.79	0.321934	3.83171	3.07521	3.70545	2.95
101119775	XM_012182871.2	ASH1L_4	-1.04987	0.999972	124.487	0.644471	5.17006	0.999998	671.212	0.063371	5.37192	0.999937	672.871	0.0304626	0.24014	0.241388	0	0.0471123
101110286	XM_012103048.2	ATE1_3	-89.1988	0.171673	-2.95891	0.99998	4.79792	0.999998	1.61974	0.999996	445.609	0.181332	158.128	0.0598155	0.287249	0.00329001	0.00138533	0
101113390	XM_012107572.2	ATG4A_4	-270.159	0.33041	-151.222	0.623825	NaN	NaN	-158.724	0.470633	242.023	0.323712	1.68658	0.999958	0.417236	0	0.220599	0
101105847	XM_012095400.2	ATM_5	2.95944	0.999972	-176.966	0.0229692	299.668	2.26293e-06	1.71864	0.999996	99.9446	0.0505162	-1.7484	0.999958	0.205519	0.671758	0.360623	0.00167719
101117246	XM_012178897.2	ATP10B_4	-3.65916	0.999972	36.0777	0.99998	7.24803	0.999998	272.021	0.282723	25.4512	0.387936	916.239	0.0334414	0.539412	0.155257	0	0.0194866
101104544	XM_012100276.2	B3GALNT1_13	-7.84515	0.999972	-1.56555	0.99998	-620.451	0.15683	-980.042	0.0424901	-72.6259	0.150868	-114.346	0.00826267	0.00811344	0	1.23304	0.677742
101104544	XM_012100351.2	B3GALNT1_6	NaN	NaN	-2.79974	0.99998	-67.3991	0.772601	-189.801	0.370158	-67.8294	0.67581	-192.41	0.233479	0	0	0.241679	0.0772516
100135439	XM_012100941.1	BAG6_9	-36.7228	0.139092	34.8067	0.178224	-24.5489	0.268158	1.41147	0.999996	1.43551	0.999937	50.0572	0.0370028	0.808694	0.020455	0.0134758	0.535961
101113402	XM_012175345.2	BCL2L14_2	-126.433	0.462328	48.305	0.515735	-142.54	0.422215	-3.08441	0.999996	-1.13464	0.999937	43.1935	0.248407	26.3082	16.3183	47.7212	31.0522
101108584	XM_015098804.1	BRCA1_1	745.992	0.0535916	-543.199	0.146719	701.231	0.0647293	1.28681	0.999996	NaN	NaN	-577.946	0.052227	0	0.456267	0.302375	0
101108584	XM_015098802.1	BRCA1_4	250.463	0.340697	147.202	0.162756	-1.74042	0.999998	85.383	0.226564	-431.405	0.180848	-3.16782	0.999958	0	0.15484	0.00107064	0.271311
101107116	XM_012187098.1	BROX_11	-2.47945	0.999972	NaN	NaN	71.4333	0.798161	73.9867	0.709692	168.944	0.369144	174.933	0.233479	0.203667	0.0777061	0	0
101118220	XM_015101596.1	C17H12orf65_1	-1.66593	0.999972	NaN	NaN	203.102	0.36388	209.551	0.316276	320.044	0.154913	331.233	0.0828235	0.995179	0.666777	0	0
101108835	XM_004010446.3	C7H15orf57_1	-2.52297	0.999972	-385.022	0.236502	180.759	0.398785	-2.12356	0.999996	437.462	0.129788	1.18954	0.999958	1.17404	0.526805	1.00691	0
101115511	XM_012131509.2	CALCRL_4	-3.63922	0.999972	-2.95877	0.99998	91.5638	0.666547	33.2021	0.585294	306.098	0.255822	115.411	0.109104	0.264733	0.0749475	0.00129772	0
101121342	XM_012177174.2	CALD1_2	2.92388	0.999972	25.8555	0.571573	-22.2043	0.498871	1.31679	0.999996	-64.884	0.218659	-2.38516	0.999958	0.00349172	0.0127531	0.0105481	0.286362
101119820	XM_012179515.2	CASP6_1	NaN	NaN	307.391	0.382291	-318.296	0.316312	NaN	NaN	-321.564	0.239226	NaN	NaN	0	0	0	1.0464
101110953	XM_012187486.2	CASP9_8	-35.1789	0.881186	339.748	0.275312	-351.368	0.261663	NaN	NaN	-10.1916	0.767656	34.029	0.644631	0.0242346	0	0	0.262014
101123145	XM_015100881.1	CCDC82_1	171.075	0.476771	NaN	NaN	160.718	0.5127	166.328	0.463023	NaN	NaN	NaN	NaN	0.40585	0.149992	0.116765	0.0879962
101115826	XM_004016986.3	CCNO_1	-5.70644	0.999972	1.05085	0.99998	31.644	0.484004	31.8251	0.488242	171.026	0.00966504	172.406	0.00362649	3.6051	0.669349	0.016607	0.0164589
101113884	XM_012096223.2	CD44_4	1.1229	0.999972	50.2634	0.952378	9.40333	0.811649	495.915	0.0977038	8.13552	0.992381	410.731	0.0939401	0.279267	0.0424192	0	0.0951052
101112271	NM_001282247.1	CD53_1	-1.67595	0.999972	1.61311	0.99998	5.66537	0.512482	9.20604	0.135307	9.04427	0.0893719	14.7831	0.00443173	16.8831	5.83943	1.02018	4.65731
101115715	XM_012182647.2	CEP57L1_1	330.244	0.275178	336.925	0.336577	-1.08452	0.999998	321.932	0.23674	-360.605	0.212459	NaN	NaN	0	0.728291	0	0.835516
101109181	XM_015096894.1	CHD8_1	149.458	0.49714	427.299	0.212572	-3.0647	0.999998	145.312	0.506458	-450.829	0.150868	NaN	NaN	0	0.0767395	0	0.215422
105601847	XM_015101829.1	CKB_1	-4.6488	0.650992	1.30786	0.99998	3.63008	0.725873	4.7808	0.240488	16.1897	0.0140487	21.3001	0.000463169	67.853	14.8664	2.90248	3.94267
101112841	XM_012190548.2	CKM_2	-4.77725	0.738737	1.22513	0.99998	4.13973	0.999998	5.11137	0.621477	19.0002	0.0234496	23.4218	0.00150454	15.955	3.3926	0.615267	0.787712
101121966	XM_012096002.1	CLPB_4	-7.25491	0.641779	46.9233	0.0153382	-11.443	0.390325	4.16068	0.999996	-1.58421	0.999937	30.0573	0.0251352	0.813908	0.113869	0.0281929	1.22605
101106407	XM_012106394.2	CNKSR2_3	172.058	0.436477	-269.278	0.442617	163.067	0.461933	-1.66693	0.999996	NaN	NaN	-289.158	0.15867	0	0.135422	0.200984	0
101111418	XM_012104126.2	CPPED1_2	NaN	NaN	117.251	0.589134	-122.536	0.470195	NaN	NaN	-123.621	0.406679	NaN	NaN	0	0	0	0.313365
101111767	XM_015092069.1	CTBS_1	-2.22761	0.999972	42.7801	0.0226921	11.7378	0.706561	504.971	0	25.0776	0.318115	1067.63	1.88249e-11	117.465	56.0488	0.100227	4.46775
101104091	XM_015101277.1	CWC27_1	-112.797	0.440722	-22.9093	0.99998	NaN	NaN	-24.2236	0.999996	103.787	0.435572	4.6638	0.922772	0.224724	0	0.0480823	0
101109472	XM_012189242.2	DBNDD2_8	-6.16877	0.999972	NaN	NaN	191.951	0.461246	198.662	0.418645	1093.32	0.0302756	1132.56	0.0136703	4.89128	0.840462	0	0
101121517	XM_015096408.1	DCAF16_4	NaN	NaN	179.344	0.515735	-185.26	0.390325	NaN	NaN	-187.342	0.328613	NaN	NaN	0	0	0	0.207099
101107057	XM_012188531.2	DCBLD2_2	-315.127	0.263217	76.6247	0.788718	-79.1605	0.725873	NaN	NaN	3.86073	0.999937	304.359	0.1372	0.237526	0	0	0.0625389
101122244	XM_012104226.2	DCUN1D3_16	76.3394	0.369359	33.067	0.99998	6.39725	0.999998	219.016	0.393375	-11.8907	0.901284	2.84289	0.999958	0.00250734	0.298371	0	0.0468292
101122244	XM_012104230.2	DCUN1D3_8	74.6528	0.714833	-223.342	0.515735	70.1569	0.798879	-3.16013	0.999996	NaN	NaN	-237.004	0.208039	0	0.10474	0.297225	0
101106765	XM_004007693.3	DDC_4	-4.68967	0.999972	NaN	NaN	281.893	0.301851	291.072	0.219734	1214.29	0.0234609	1257.79	0.00976773	2.615	0.571526	0	0
101123605	XM_015093239.1	DENND4C_8	-7.28982	0.999972	NaN	NaN	99.8092	0.695231	103.025	0.596175	695.706	0.0797931	720.618	0.0370028	0.483404	0.0636352	0	0
101108891	XM_012148796.2	DIS3L2_4	-160.185	0.0353856	1.46839	0.99998	-1.52983	0.999998	-1.03384	0.999996	107.006	0.025391	151.761	0.00957033	6.90785	8.19471	8.11612	6.93929
101118586	XM_004021804.3	DKK4_1	-2.11663	0.999972	5.0975	0.99998	91.1403	0.192228	465.429	0.174112	181.665	0.0143808	908.019	0.0271423	2.67097	1.3433	0	0.0108615
101113097	XM_015100767.1	DSCAML1_1	-1.68017	0.999972	1.46828	0.99998	44.3199	0.343857	58.3834	0.226363	70.9575	0.147718	93.0231	0.0414844	0.335296	0.211726	0.00265644	0.00364447
101123060	XM_015099864.1	DSN1_4	-1.45407	0.999972	NaN	NaN	264.127	0.301851	273.1	0.226363	369.051	0.125762	381.94	0.0610562	0.464376	0.334564	0	0
101121274	XM_004012391.3	DYNLL2_1	-323.969	0.241754	-463.227	0.211099	NaN	NaN	-488.981	0.130334	302.632	0.227618	-1.47978	0.999958	0.596867	0	0.850326	0
101108899	XM_012165950.2	EFR3B_4	135.048	0.4675	-37.1643	0.99998	128.001	0.499932	3.4534	0.999996	NaN	NaN	-40.2191	0.659639	0	0.205038	0.0593105	0
101114633	XM_012189298.2	ELMO2_3	NaN	NaN	3.29039	0.99998	-335.434	0.268158	-104.175	0.594096	-340.514	0.191011	-105.027	0.403154	0	0	0.109244	0.393546
101121040	XM_012096960.2	EMB_5	63.0232	0.773447	-5.06034	0.99998	-1.88329	0.999998	-9.22967	0.678687	-114.788	0.471776	-590.333	0.0338669	0	0.12114	1.03252	0.194391
101107489	XM_012102653.2	ENTPD1_2	-1.61639	0.999972	NaN	NaN	291.9	0.358496	302.135	0.293403	434.246	0.191011	449.882	0.0980782	0.337023	0.221526	0	0
101117594	XM_012183285.2	ERMARD_1	-470.581	0.166455	-140.82	0.642902	NaN	NaN	-148.072	0.493403	437.988	0.159479	3.20268	0.999958	0.709496	0	0.255477	0
105604693	XM_015104109.1	ERV3-1_1	-14.5478	0.45391	-33.9738	0.69418	37.1052	0.636365	1.08842	0.999996	519.103	0.000248468	15.3985	0.165253	2.12647	0.13957	0.134865	0.00242472
101117876	XM_004016994.3	ESM1_1	-1.79328	0.999972	NaN	NaN	930.586	0.0892076	963.366	0.0640626	1535.86	0.0232666	1591.45	0.0103157	9.86222	5.84941	0	0
101104765	XM_012186129.2	EZH1_2	62.9492	0.241754	5.09763	0.99998	56.6946	0.304905	298.304	0.255267	-1.09318	0.999937	4.75596	0.999958	0.00290268	0.237943	0	0.00347937
101107673	XM_004022327.3	FAM122B_5	-1.11185	0.999972	-192.715	0.478345	13.2456	0.999998	-14.3997	0.571507	14.3207	0.999937	-12.9647	0.442528	0.0220989	0.0205986	0.30639	0
101121873	XM_015099341.1	FAM163A_1	-9.3931	0.828515	3.13721	0.99998	3.1106	0.999998	9.73324	0.950714	28.2437	0.261463	88.2069	0.0362101	0.42497	0.0453777	0.0036534	0.0131513
101122209	XM_012189821.2	FAM192A_1	NaN	NaN	-2.85193	0.99998	-53.9265	0.84017	-157.329	0.434519	-54.5165	0.728774	-161.247	0.265543	0	0	0.441583	0.154794
101108716	XM_012105420.1	FAM213A_8	-465.126	0.106963	-32.442	0.694448	-3.15425	0.999998	-103.973	0.556016	143.953	0.0234609	4.53997	0.887522	1.16109	0	0.280019	0.00554456
101108396	XM_012182573.2	FAM229B_3	-171.98	0.36467	-42.9506	0.99998	NaN	NaN	-45.1261	0.803104	159.452	0.339088	3.86027	0.999958	0.971396	0	0.265552	0
101103327	XM_015097732.1	FAM49B_4	3.03314	0.999972	-14.5752	0.848333	-4.82046	0.999998	-70.9424	0.267134	-13.7317	0.999937	-204.327	0.212056	0	0.00430464	0.462146	0.0286093
100192433	XM_012187547.2	FCGR3A_3	139.193	0.493177	NaN	NaN	131.801	0.528537	135.738	0.472732	NaN	NaN	NaN	NaN	0	0.278246	0	0
101107351	XM_004008902.3	FCHSD1_2	-2.23636	0.999972	-552.558	0.121895	398.004	0.225707	-1.37535	0.999996	837.546	0.0232666	1.58881	0.999958	0.837129	0.387937	0.517089	0
101113641	XM_004003061.3	FETUB_1	-1.47803	0.999972	1.27738	0.99998	5.06579	0.0859231	6.48426	0.0185929	7.28372	0.00987464	9.27523	0.000885835	45.0045	30.9551	4.81018	6.00959
101105233	XM_012175050.2	FGD4_9	-506.113	0.194756	-8.79013	0.99998	NaN	NaN	-9.21831	0.999996	470.95	0.180848	56.6675	0.15867	0.251094	0	0.00458707	0
780507	XM_015104615.1	FGFR1_9	NaN	NaN	7.42211	0.99998	-319.034	0.261663	-44.1626	0.868672	-326.905	0.191011	-45.4784	0.613092	0	0	0.0609794	0.45513
101123664	XM_004017182.2	FGG_1	-1.35575	0.999972	1.15394	0.99998	2.83902	0.446171	3.28388	0.144073	3.79354	0.150868	4.38361	0.015405	30.7093	23.0293	6.7416	7.89841
101107186	XM_015095176.1	FIGNL1_2	875.058	0.0555123	-99.7621	0.751284	818.154	0.0689452	8.15726	0.906955	NaN	NaN	-106.377	0.393816	0	1.39213	0.139852	0
101115134	XM_012184453.2	FNDC3A_1	455.077	0.241754	-92.213	0.77747	425.686	0.287906	4.65751	0.999996	NaN	NaN	-99.8875	0.411217	0	0.477963	0.106947	0
101103040	XM_012106873.2	FOXO4_1	-3.14382	0.546047	2.30083	0.99998	1.24243	0.999998	2.8657	0.3314	3.77797	0.619181	8.70289	0.00471898	46.9191	15.0164	5.00793	11.9551
101121924	XM_004006720.3	FOXRED2_2	1.36808	0.999972	-2.61396	0.99998	-28.2131	0.529578	-74.3143	0.0601466	-39.3766	0.405867	-103.424	0.0322988	0.00319114	0.0048364	0.36575	0.158076
101123163	XM_012174226.2	FUBP1_11	-371.366	0.241754	-2.95877	0.99998	NaN	NaN	-3.08441	0.999996	345.647	0.227618	129.703	0.092778	0.227515	0	0.00129444	0
101105994	XM_004006656.3	GAS2L3_3	-59.7851	0.0154559	100.902	0.146487	-11.1719	0.791869	9.15507	0.999996	5.32827	0.833327	532.212	6.1589e-05	0.984539	0.0176171	0.00156931	0.197867
101106554	XM_012101309.1	GCNT2_3	268.8	0.322314	-1.42758	0.99998	-4.38214	0.999998	-6.15054	0.849481	-1135.46	0.0130829	-1654.66	0.00425062	0	0.267681	1.58229	1.12586
101111659	XM_012096750.2	GFM2_7	NaN	NaN	-1.00074	0.99998	-180.84	0.398923	-186.93	0.379863	-183.573	0.336	-188.582	0.241466	0	0	0.271168	0.314347
101106891	XM_012189266.2	GJB5_1	-9.02722	0.633053	4.00118	0.99998	2.45009	0.999998	9.8739	0.842127	21.3241	0.215382	85.3865	0.000202196	5.94483	0.684884	0.0641034	0.265836
101106891	XM_004001784.3	GJB5_2	-4.34075	0.946803	10.5818	0.515735	1.17942	0.999998	12.5604	0.104982	4.93455	0.851802	52.3296	2.74235e-05	15.9335	3.74489	0.281266	3.08763
101110468	XM_012095455.2	GOLGB1_5	59.8717	0.0386554	-9.66589	0.134333	5.67054	0.999998	-1.69934	0.999996	-10.4784	0.636111	-98.9201	5.37923e-09	0.00826033	0.508842	0.8209	0.0927775
101111125	XM_012096897.2	GPBP1_4	371.371	0.216403	1.21144	0.99998	1.10462	0.999998	1.3417	0.999996	-329.311	0.182479	-278.146	0.109104	0	0.41474	0.304089	0.378962
101107019	XM_015095978.1	GRK6_4	136.298	0.460713	40.8464	0.99998	3.04742	0.999998	132.503	0.441002	-43.5442	0.775054	NaN	NaN	0	0.273162	0	0.076411
101114544	XM_012189114.2	GSS_3	224.221	0.427476	3.04474	0.99998	70.107	0.398785	218.925	0.393195	-3.23974	0.999937	NaN	NaN	0	0.45803	0	0.00456933
101108212	XM_012175319.1	GUCY2C_3	-516.897	0.140647	NaN	NaN	NaN	NaN	NaN	NaN	468.318	0.150868	485.042	0.0674278	0.605021	0	0	0
101123274	XM_012126684.2	HAUS6_2	-836.955	0.0674432	6.93999	0.99998	-834.585	0.0425156	-121.495	0.543405	1.00112	0.999937	6.97173	0.804551	1.15323	0	0.166664	1.07945
101116117	XM_004021369.3	HEATR1_1	2.38968	0.208317	-1.45787	0.99998	1.16833	0.999998	-1.23801	0.999996	-2.0855	0.612026	-3.00213	0.0136703	2.54873	6.30998	7.45762	5.22617
101123406	XM_012096190.2	HIPK3_1	-162.011	0.440989	-332.046	0.398472	NaN	NaN	-349.198	0.250253	152.02	0.42211	-2.12492	0.999958	0.090765	0	0.200868	0
101101994	XM_015097437.1	HIVEP2_1	340.029	0.263584	-607.597	0.162403	318.775	0.306495	-1.90661	0.999996	NaN	NaN	-652.301	0.0520033	0	0.141517	0.243357	0
101112400	XM_004011117.3	HMGN3_4	-1.7406	0.999972	1.91718	0.99998	1.78603	0.999998	3.43817	0.0515235	3.0303	0.508713	5.81563	0.00096208	31.8563	18.401	5.23771	10.2439
101122518	XM_015095735.1	HNRNPH1_9	-298.526	0.319163	NaN	NaN	NaN	NaN	NaN	NaN	277.808	0.301012	287.785	0.171465	0.298871	0	0	0
101118612	XM_004009963.3	HPSE_1	-1.38286	0.999972	-1.52812	0.99998	3.54199	0.268158	2.31784	0.693486	4.7277	0.0534851	3.10076	0.217863	0	0.176108	0.137384	0.0734503
101104556	XM_004022314.3	HTATSF1_2	297.545	0.0119806	-1.98984	0.99998	1.4094	0.999998	-1.41316	0.999996	-212.478	0.0167172	-423.272	0.00043033	0.00216071	1.04847	1.41905	0.74771
101119368	XM_012106654.2	HUWE1_9	2.64368	0.291909	-2.07841	0.571573	1.93523	0.608992	-1.06892	0.999996	-1.39545	0.999937	-2.89279	0.0490359	1.21962	3.27189	3.40218	1.64328
100196903	NM_001141953.1	IDO1_1	-3.01733	0.999972	-253.814	0.498391	10.3925	0.999998	-24.5197	0.528671	29.9816	0.849565	-8.33859	0.761622	0.103584	0.0333569	0.924428	0
101111458	XM_015096807.1	IGDCC3_1	-1.73126	0.999972	1.61905	0.99998	1.37418	0.999998	2.24077	0.240488	2.30423	0.662184	3.76729	0.0347979	9.17051	5.39296	2.26097	3.78187
101107088	XM_015094862.1	IL2RB_1	-1.60918	0.999972	1.12327	0.99998	288.713	3.01753e-05	327.388	3.48276e-06	443.18	2.02774e-05	497.98	1.40348e-06	20.6518	13.6571	0.0372056	0.0424291
101107088	XM_015094863.1	IL2RB_3	-1.46124	0.999972	NaN	NaN	295.024	0.355889	305.369	0.290717	397.041	0.191011	411.287	0.106764	0.38414	0.279421	0	0
101116705	XM_012125007.2	IL33_6	-142.496	0.456014	-59.1605	0.902665	NaN	NaN	-62.8728	0.707669	130.241	0.436971	2.26333	0.999958	0	0	0	0.0432634
101104238	XM_012179569.1	INTS12_2	292.118	0.261016	402.471	0.245144	-1.50931	0.999998	283.592	0.219734	-426.598	0.163389	NaN	NaN	7.625	9.37121	9.33458	9.29461
101108644	XM_012165629.2	ITSN2_1	-1.37701	0.999972	2.53544	0.99998	2.58933	0.92306	6.67647	0.0977038	3.50407	0.301012	9.10204	0.00163722	3.23041	2.34895	0.341279	0.876005
101108597	XM_015100229.1	KCNN4_1	1.63916	0.999972	-34.7208	0.642902	-1.09048	0.999998	-45.631	0.408106	-1.82501	0.999937	-71.4574	0.215636	0.00230081	0.00404457	0.244427	0.00536641
101121715	XM_012099798.2	KCTD6_1	116.266	0.487491	NaN	NaN	108.835	0.537192	112.519	0.507565	NaN	NaN	NaN	NaN	0	0.240259	0	0
101121317	XM_015104889.1	KDM5C_4	-92.1209	0.617521	-36.2095	0.335609	-9.41864	0.999998	-350.04	0.173799	9.23427	0.999937	-3.82225	0.999958	0.0702395	0	0.225578	0.00647637
101119677	XM_012098804.1	KIAA0391_4	74.6528	0.714833	-139.802	0.571573	70.1569	0.798879	-1.99262	0.999996	NaN	NaN	-150.315	0.248407	0	0.146276	0.254724	0
101119701	XM_012124921.1	KIAA2026_4	-1.81186	0.999972	998.963	0.0229692	-2.92882	0.999998	359.89	0.144073	-1.62243	0.999937	625.59	0.0338669	0.369163	0.228145	0	0.637602
101119971	XM_012174525.2	KIF21A_14	7.032	0.999972	-4.8246	0.99998	-11.3502	0.983465	-54.6224	0.109001	-75.0642	0.608003	-368.725	0.10322	0	0.00349439	0.225739	0.0481313
101114023	XM_015096843.1	KIF23_1	-179.389	0.440722	NaN	NaN	NaN	NaN	NaN	NaN	160.758	0.427001	166.505	0.273697	0.211912	0	0	0
101122522	XM_012178126.2	KIF3A_6	-324.008	0.247944	NaN	NaN	NaN	NaN	NaN	NaN	303.326	0.233784	314.135	0.12992	0.238773	0	0	0
101102691	XM_012098192.2	KLHL24_4	-445.952	0.195284	NaN	NaN	NaN	NaN	NaN	NaN	415.01	0.183863	429.886	0.10322	2.0147	0.915489	0.177919	1.72712
101119479	XM_012181693.2	KTN1_7	-296.12	0.263584	16.2238	0.99998	-46.4337	0.888935	-3.08441	0.999996	6.37975	0.999937	103.022	0.0910386	0.270983	0	0.00160573	0.0432563
101119314	XM_015097406.1	L3MBTL3_2	NaN	NaN	11.5175	0.99998	-285.158	0.301851	-25.4702	0.999996	-293.732	0.239226	-26.2095	0.778473	0	0	0.0236116	0.282961
101102692	XM_012103553.2	LAMA1_1	24.0586	0.0427318	-1.32262	0.99998	-1.56906	0.999998	-2.05563	0.999996	-37.8564	0.000248468	-49.1176	0.000202196	0.0265945	0.747013	1.31763	1.07921
101110348	XM_012187127.1	LBR_1	-101.618	0.0386554	177.285	0.571573	-35.2145	0.537967	4.92106	0.999996	2.80034	0.999937	509.129	0.0474574	0.977198	0.00889878	0	0.32694
101103078	XM_012186310.2	LIMD2_1	-2.73761	0.999972	-1.27239	0.99998	5.2626	0.583338	4.13637	0.662912	13.8618	0.00966504	10.8349	0.0080898	10.857	4.12891	0.932456	0.732824
101103195	XM_012101952.2	LOC101103195_1	-1.37113	0.999972	NaN	NaN	274.722	0.369614	284.351	0.305928	346.731	0.233784	359.2	0.132221	1.36234	1.056	0	0
101103522	XM_015092452.1	LOC101103522_1	112.14	0.541787	-2.87085	0.99998	-11.8802	0.805071	-33.991	0.0601466	-1291.49	0.0328266	-3799.06	0.00096208	0	0.171377	4.9596	2.01158
101103603	XM_004019572.2	LOC101103603_1	-1.37066	0.999972	1.06858	0.99998	226.322	3.34294e-05	246.548	7.05424e-06	296.423	3.56321e-05	319.099	5.82628e-06	21.0547	16.3452	0.0586005	0.0618065
101104283	XM_004019846.3	LOC101104283_1	-1.31532	0.999972	1.9925	0.99998	91.2231	0.0102189	167.025	0.00069756	114.804	0.00598374	209.259	0.00050671	6.66547	5.3887	0.0247156	0.0492439
101104438	XM_004019576.2	LOC101104438_1	1.45968	0.999972	-10.7612	0.99998	801.056	0.0892076	76.5932	0.0363327	507.882	0.115704	49.7468	0.0316809	1.93624	3.01424	0.0336538	0
101104869	XM_004019578.3	LOC101104869_1	-2.35201	0.999972	NaN	NaN	811.097	0.101156	839.578	0.0709956	1755.35	0.0157646	1818.73	0.00699619	6.17173	2.7878	0	0
101105270	XM_012094870.1	LOC101105270_3	-1.26775	0.999972	NaN	NaN	175.067	0.441933	180.37	0.393375	209.767	0.278671	217.149	0.169852	0.405755	0.347616	0	0
101105514	XM_015098892.1	LOC101105514_1	-2.24765	0.999972	8.73193	0.99998	118.092	0.0561451	1036.11	0.0597888	253.411	0.00265183	2145.21	0.00521678	20.4379	9.67073	0	0.0662491
101105540	XM_004019847.3	LOC101105540_1	-2.03383	0.999972	6.9332	0.99998	117.172	0.0647293	807.359	0.08263	227.749	0.00819422	1512.11	0.0113014	5.16566	2.70025	0	0.0178213
101106024	XM_015098893.1	LOC101106024_1	-2.24888	0.999972	NaN	NaN	551.135	0.22073	570.516	0.134653	1140.55	0.0438769	1181.8	0.0175219	3.16679	1.49681	0	0
101106452	XM_004014955.2	LOC101106452_1	-2.18054	0.999972	-1.2878	0.99998	6.18694	0.301851	4.83547	0.385078	13.0109	0.00966504	10.136	0.0113014	25.3922	12.005	2.33866	1.82715
101106610	XM_015099696.1	LOC101106610_1	-21.6098	0.690456	NaN	NaN	9.42897	0.999998	9.71328	0.999996	179.511	0.392552	185.935	0.253169	0.608713	0.0261342	0	0
101107232	XM_015102764.1	LOC101107232_2	-16.2447	0.522198	-397.683	0.236502	32.7217	0.999998	-12.0749	0.703166	508.872	0.109884	1.34279	0.999958	1.86745	0.134747	1.47453	0
101107831	XM_012178031.2	LOC101107831_8	NaN	NaN	80.2148	0.745893	-84.7551	0.653151	NaN	NaN	-85.3138	0.568296	NaN	NaN	0	0	0	0.280975
101108937	XM_012188418.2	LOC101108937_2	311.34	0.330285	NaN	NaN	296.17	0.35876	303.98	0.300488	NaN	NaN	NaN	NaN	0	0.312067	0	0
101108945	XM_015100684.1	LOC101108945_1	-2.95667	0.999972	1937.09	0.012616	-2.46917	0.999998	819.084	0.08263	1.1838	0.999937	2317.11	0.00229417	4.84446	1.63734	0	4.02257
101109643	XM_012095884.2	LOC101109643_1	-1.55676	0.999972	-9.90958	0.0930687	1.70262	0.999998	-5.71697	0.317254	2.59736	0.999937	-3.81759	0.530454	0.280972	0.18485	1.07336	0.10363
101110088	XM_015100833.1	LOC101110088_1	2.17252	0.999972	9.07916	0.644471	19.4067	0.268158	177.599	3.11426e-06	8.57037	0.48329	78.4931	1.63842e-05	15.9173	36.813	0.173569	1.75812
101110259	XM_004014857.3	LOC101110259_2	6.46347	0.383318	5.51209	0.923973	6.6283	0.499932	36.911	0.000471156	1.00079	0.999937	5.55006	0.440599	4.90334	34.4485	0.850353	4.82201
101110417	XM_012182074.2	LOC101110417_1	-351.773	0.236856	NaN	NaN	NaN	NaN	NaN	NaN	317.05	0.215013	328.357	0.117338	0.254943	0	0	0
101110855	XM_015098895.1	LOC101110855_2	-2.22644	0.999972	-2.95877	0.99998	494.917	0.250765	183.836	0.08263	1013.99	0.0505162	384.062	0.00632345	2.48663	1.18701	0.00366812	0
101111069	XM_015092320.1	LOC101111069_2	-114.808	0.555304	NaN	NaN	NaN	NaN	NaN	NaN	102.94	0.531518	106.601	0.370671	0.334456	0	0	0
101111988	XM_012189091.1	LOC101111988_4	121.533	0.107843	NaN	NaN	585.49	0.205545	606.084	0.133746	4.62765	0.999937	4.75719	0.999958	0.0239495	3.92925	0	0
101112509	XM_004016027.3	LOC101112509_1	-1.8308	0.999972	2.36626	0.99998	54.8225	0.0388453	131.314	7.63056e-05	96.2151	0.0138173	230.493	5.68764e-05	104.471	60.7147	0.403015	1.03182
101116298	XM_004005922.3	LOC101116298_1	-4.37006	0.999972	1.12161	0.99998	7.09594	0.999998	8.06551	0.795616	29.5493	0.0785273	33.5031	0.0219967	1.97867	0.475199	0.0533013	0.0604313
101116474	XM_004008063.3	LOC101116474_2	-1.55277	0.999972	NaN	NaN	1250.68	0.0645825	1294.77	0.0391533	1787.41	0.0167955	1852.14	0.00799899	5.69384	3.90104	0	0
101119768	XM_004019108.2	LOC101119768_1	-1.50492	0.999972	NaN	NaN	316.888	0.334615	328.004	0.268226	438.934	0.191011	454.74	0.0979252	2.15667	1.52303	0	0
101121441	XM_015099654.1	LOC101121441_7	NaN	NaN	-43.4084	0.515735	-5.28521	0.999998	-232.981	0.326839	-5.40363	0.999937	-234.045	0.208666	0	0	0.397643	0.00779122
101122122	XM_004013670.3	LOC101122122_1	-2.13771	0.999972	NaN	NaN	548.011	0.22073	567.283	0.13495	1078.05	0.046315	1117.03	0.0196225	8.39117	4.17256	0	0
101122394	XM_012101942.1	LOC101122394_1	-1.81503	0.999972	1.43777	0.99998	61.0628	0.15683	83.1831	0.0640626	106.885	0.0505162	142.187	0.0140775	2.53285	1.47597	0.0135769	0.0185467
101122805	XM_015099736.1	LOC101122805_1	746.185	0.0751335	1.22316	0.99998	-1.19855	0.999998	1.03027	0.999996	-874.796	0.0234609	-728.006	0.0219967	0	0.715982	0.643706	0.832922
101122926	XM_012147186.1	LOC101122926_2	NaN	NaN	-60.7671	0.92629	NaN	NaN	-63.7686	0.747453	NaN	NaN	-64.3102	0.515978	0	0	0.559377	0
101122940	XM_012175446.2	LOC101122940_4	-1.60471	0.999972	86.2645	0.66616	5.03377	0.999998	451.456	0.116539	7.81813	0.59062	682.77	0.0204874	0.611374	0.385248	0	0.0749066
101123081	XM_004019841.3	LOC101123081_1	-1.40529	0.999972	1.28797	0.99998	311.686	0.000344809	384.839	6.03389e-05	417.017	5.62579e-05	509.82	6.55007e-06	12.0428	9.11767	0.0197231	0.0236396
101123421	XM_004019564.2	LOC101123421_3	-1.70152	0.999972	12.3293	0.99998	62.3134	0.205545	783.919	0.0977038	101.338	0.0438769	1228.75	0.0165685	4.03019	2.51903	0	0.0342279
105604929	XM_012105050.2	LOC105604929_1	8.50493	0.306392	-1.06982	0.99998	18.0564	0.0807354	16.7884	0.0413085	2.08651	0.999937	1.9833	0.999958	0.93438	8.17981	0.440955	0.450538
101108200	XM_012134645.2	LRP2_2	3.80066	0.194756	-2.76844	0.515735	2.7377	0.358496	-1.00487	0.999996	-1.39569	0.999937	-3.83382	0.109086	10.0412	39.2784	38.012	14.1128
101121383	XM_012175660.2	LRRC8B_5	-167.004	0.408622	-122.604	0.604927	NaN	NaN	-130.212	0.460737	151.171	0.392228	1.26982	0.999958	0.205282	0	0.151567	0
101101844	XM_012182378.2	LRRFIP1_33	NaN	NaN	1.22176	0.99998	-229.249	0.349307	-190.912	0.418645	-232.04	0.290827	-195.308	0.260376	0	0	0.202982	0.216055
105607539	XM_012177463.1	LUZP6_1	NaN	NaN	167.186	0.582859	-177.253	0.456465	NaN	NaN	-178.289	0.392228	NaN	NaN	0	0	0	0.862462
101122383	XM_012097291.2	MAP9_4	-2.97014	0.999972	120.809	0.584487	-125.217	0.471227	NaN	NaN	-42.9663	0.352109	2.84295	0.999958	0.00369716	0	0	0.234299
101110480	XM_012136270.2	MARCH7_4	-381.568	0.22241	-2.7398	0.99998	-352.359	0.261663	-999.846	0.0339667	1.03638	0.999937	-2.65538	0.999958	0.467011	0	1.16074	0.422186
101110480	XM_015093392.1	MARCH7_7	-53.4972	0.781693	-349.502	0.377754	NaN	NaN	-371.797	0.23674	49.8076	0.749746	-6.8144	0.977005	0.0333945	0	0.295102	0
101121335	XM_015094782.1	MARS_1	-181.134	0.436652	NaN	NaN	NaN	NaN	NaN	NaN	162.321	0.423734	168.124	0.272229	4.10139	4.83475	4.61034	4.99837
101114918	XM_004003241.3	MBNL1_6	-14.4616	0.669078	12.8937	0.99998	1.71383	0.999998	24.1563	0.999996	24.2395	0.380382	326.237	0.106764	0.261887	0.0184781	0	0.00877202
101110821	XM_012107324.2	MBNL3_7	-6.36077	0.999972	-1.84845	0.99998	12.2182	0.747657	6.54471	0.999996	74.468	0.0234609	39.833	0.0498779	0.635008	0.0950191	0.0145686	0.0074624
101107143	XM_012100985.2	MDC1_3	1.01833	0.999972	125.247	0.000262471	1.0568	0.999998	126.626	1.0702e-07	1.02066	0.999937	127.319	6.55007e-06	0.941219	1.01632	0.00676851	0.986719
101108043	XM_012176761.2	MDFIC_1	-3.02981	0.999972	-504.665	0.129231	92.4999	0.720574	-5.44936	0.999996	270.776	0.227618	-1.80236	0.999958	0.29262	0.103249	0.557943	0
101117961	XM_015101096.1	METTL15_2	100.594	0.263584	-229.888	0.515735	279.988	0.358496	1.22834	0.999996	2.77805	0.999937	-81.4896	0.173884	0.71647	1.20672	1.42186	1.88725
101115696	XM_004023324.3	METTL7B_1	-2.05921	0.999972	NaN	NaN	307.517	0.343857	318.303	0.276485	582.704	0.142701	603.717	0.0665845	1.55997	0.804565	0	0
101103554	XM_004006734.3	MFNG_2	-3.42979	0.999972	-2.39047	0.99998	34.9016	0.438585	14.8272	0.678687	114.537	0.0438769	48.1922	0.0654214	1.21001	0.369999	0.0215168	0.00757935
101121711	XM_012097504.1	MFSD8_3	-11.1574	0.999972	61.5971	0.531064	-194.185	0.422215	-3.08465	0.999996	-16.7879	0.691903	3.6058	0.999958	0.0160362	0	0.00389317	0.306242
101119131	XM_004008073.3	MKLN1_1	1.77753	0.999972	NaN	NaN	323.789	0.341634	332.33	0.272899	173.084	0.3538	179.223	0.229268	0.112533	0.201312	0	0
101112618	XM_012101016.2	MME_8	-13.9192	0.829925	NaN	NaN	34.2797	0.999998	35.4378	0.968001	435.808	0.191011	451.501	0.0980782	0.5689	0.0420671	0	0
101119420	XM_012096943.1	MOCS2_3	-654.73	0.106963	-4.4241	0.99998	-294.586	0.334615	-1352.5	0.0116471	2.15777	0.999937	-2.0172	0.999958	1.32295	0	2.96875	0.708105
101114990	XM_012102717.2	MORN4_6	-49.5686	0.769061	120.717	0.614043	-124.488	0.507425	NaN	NaN	-2.54676	0.999937	47.7567	0.548148	0.10498	0	0	0.282382
101118475	XM_012097710.1	MPHOSPH9_3	267.99	0.265307	521.973	0.162756	-2.12468	0.999998	260.929	0.228309	-555.08	0.12131	NaN	NaN	0	0.142914	0	0.269776
101118475	XM_004017325.3	MPHOSPH9_5	114.878	0.056112	-1.34405	0.99998	-1.77726	0.999998	-2.38633	0.999996	-214.973	0.0302756	-283.391	0.00096208	0.00100148	0.190552	0.44496	0.32946
101118475	XM_012097714.1	MPHOSPH9_6	NaN	NaN	3.22876	0.99998	-693.63	0.075447	-219.163	0.332692	-708.439	0.0505162	-220.429	0.206019	0	0	0.108488	0.382742
101120006	XM_012188479.2	MPP7_3	283.003	0.315135	-126.41	0.623825	263.149	0.341634	2.08997	0.999996	NaN	NaN	-137.145	0.290462	0	0.236658	0.120844	0
101113694	XM_015100569.1	MRPS12_2	NaN	NaN	-7.16093	0.99998	-40.2074	0.956406	-299.374	0.264723	-40.7522	0.7971	-300.94	0.156915	0	0	1.20007	0.17769
101120614	XM_012101928.2	MS4A8_3	13.3078	0.999972	-151.521	0.623825	12.5191	0.999998	-12.5238	0.968795	NaN	NaN	-164.851	0.286587	0	0.0393916	0.528129	0
101119018	XM_015104792.1	MSL3_1	-176.259	0.396416	28.1721	0.99998	-29.7978	0.999998	NaN	NaN	5.74208	0.999937	166.881	0.245869	0.267458	0	0	0.0385415
101116516	XM_012100119.1	MTF1_1	-185.143	0.390577	53.5432	0.52037	-164.28	0.422215	-3.08455	0.999996	1.12193	0.999937	61.1252	0.200296	0.290455	0	0.00294741	0.234018
101104870	XM_012176342.2	MTF2_3	1.3149	0.999972	331.394	0.236502	1.15823	0.999998	400.751	0.137478	-1.15259	0.999937	291.04	0.110014	0.279944	0.372287	0	0.317255
101115062	XM_012096107.2	MUC15_1	-2.68109	0.999972	5.13848	0.99998	3.70099	0.999998	19.1225	0.0774942	9.52362	0.421551	49.0777	0.0002873	0	0	0	0
101121782	XM_012183790.2	MYBL1_3	3.93783	0.999972	-233.407	0.445605	38.4727	0.963653	-6.05672	0.999996	9.33443	0.999937	-24.4191	0.270479	0.00796403	0.0343756	0.204554	0
101119610	XM_012105343.2	MYOZ1_2	-67.322	0.263584	-2.95899	0.99998	4.73686	0.999998	1.61319	0.999996	276.605	0.274011	93.0262	0.114587	0.903352	0.0105893	0.00709866	0
101119039	XM_012176652.2	NAPEPLD_10	-132.826	0.0905065	NaN	NaN	2.85739	0.999998	2.91798	0.999996	371.281	0.173559	384.495	0.0979252	0.392891	0.00207433	0	0
101119039	XM_012176650.2	NAPEPLD_5	-1.4526	0.999972	NaN	NaN	176.335	0.483102	182.495	0.440395	235.772	0.328613	244.228	0.200296	0.262434	0.191813	0	0
101119039	XM_012176649.2	NAPEPLD_6	-80.9683	0.341856	15.4504	0.99998	-5.81215	0.999998	2.91772	0.999996	12.6494	0.847677	205.366	0.232011	0.204515	0.00158886	0	0.0126718
101108871	XM_015103080.1	NARS2_4	NaN	NaN	106.577	0.697926	-112.967	0.607175	NaN	NaN	-113.646	0.519125	NaN	NaN	37.8312	48.0831	47.5456	52.194
101115490	XM_015102914.1	NAV2_7	-3.42985	0.999972	NaN	NaN	116.994	0.608992	121.064	0.552136	370.541	0.186823	383.778	0.105486	0.337111	0.103927	0	0
101102810	XM_015096144.1	NDST1_1	2.38208	0.999972	-243.383	0.426582	1069.73	0.0435352	4.42445	0.999996	420.186	0.169364	1.78357	0.999958	0.44938	1.02704	0.235099	0
101113952	XM_015100526.1	NFAT5_11	-2.22657	0.999972	-388.698	0.275312	793.046	0.0807354	2.05582	0.999996	1699.61	0.00875224	4.56345	0.854062	0.566575	0.284131	0.137314	0
101123122	XM_015096489.1	NFXL1_6	-26.8403	0.999972	241.876	0.442617	-249.671	0.32608	NaN	NaN	-9.51566	0.915649	26.0397	0.760685	0.0246775	0	0	0.25035
101116407	XM_004011382.3	NMBR_1	3.03314	0.999972	30.958	0.788718	-35.6326	0.677324	-1.0323	0.999996	-101.142	0.550783	-3.16806	0.999958	0	0.00357706	0.00479583	0.205867
101114607	XM_004008606.2	NMRK2_3	-3.58584	0.999972	50.2634	0.952378	8.634	0.999998	452.495	0.186312	29.6692	0.315638	1494.3	0.0113014	7.25047	2.14769	0	0.227809
101119737	XM_004013084.3	NPTX1_1	1.29839	0.999972	-1.76117	0.99998	11.5064	0.0391391	6.56822	0.290717	8.77715	0.229025	4.9914	0.466896	0.981492	1.29381	0.202176	0.110092
101102458	XM_012107651.2	NRK_3	-1.28862	0.999972	-1.94633	0.99998	37.8391	0.129199	18.4592	0.219734	46.1651	0.0438769	22.7492	0.0749322	0.446509	0.365801	0.0169508	0.00859791
101119900	XM_012176839.2	NT5C3A_5	NaN	NaN	124.487	0.644471	-128.905	0.537967	NaN	NaN	-130.249	0.473103	NaN	NaN	10.4577	14.5217	14.2038	16.3076
105602801	XM_015101530.1	NUDT6_4	-378.373	0.263584	-177.655	0.549629	NaN	NaN	-188.517	0.376544	352.099	0.236551	2.03409	0.999958	0.210639	0	0.132001	0
101119794	XM_015105053.1	OCRL_3	604.008	0.138389	-112.929	0.25884	189.247	0.0561451	1.71046	0.999996	-3.23964	0.999937	-358.483	0.1381	0	0.438966	0.268314	0.00148292
101115360	XM_012176965.2	OGDH_4	497.449	0.226885	-150.753	0.571573	465.309	0.268158	3.09194	0.999996	NaN	NaN	-160.132	0.24811	0	0.474634	0.139747	0
101120140	XM_012106830.1	OPHN1_6	5.03277	0.999972	-4.00809	0.99998	-10.5291	0.999998	-42.3121	0.376544	-50.4757	0.709111	-207.584	0.221318	0	0.00389763	0.21796	0.0536095
101104013	XM_012097777.2	P2RX4_2	-2.85855	0.999972	-512.328	0.162756	245.787	0.358496	-2.07129	0.999996	669.996	0.0549657	1.3723	0.999958	1.52494	0.60785	1.12234	0
101104425	XM_012096027.1	PAAF1_2	-352.42	0.194756	-180.341	0.538322	NaN	NaN	-190.225	0.376544	324.583	0.170896	1.88949	0.999958	0.497752	0	0.24886	0
101112826	XM_004011761.2	PAG1_1	-2.12526	0.999972	-480.186	0.140233	245.412	0.362604	-1.95115	0.999996	502.985	0.112797	1.08348	0.999958	3.54904	2.85186	0.125596	0.102396
443536	NM_001009462.1	PAG4_3	1.13786	0.999972	NaN	NaN	644.829	0.176705	667.519	0.116539	521.759	0.154913	540.564	0.0749796	2.13887	2.59042	0	0
443379	XM_012101548.2	PAG9_1	-2.6205	0.999972	NaN	NaN	126.363	0.597771	130.763	0.543405	304.535	0.255822	315.478	0.152886	1.0749	0.433897	0	0
101114360	XM_012180704.1	PAPD4_5	-4.97255	0.999972	495.094	0.164546	-510.528	0.164907	NaN	NaN	-113.686	0.0708451	4.75572	0.999958	0.0046626	0	0	0.656969
101112185	XM_012104133.2	PARN_1	-905.518	0.0386554	1.11749	0.99998	-307.934	0.274019	-284.478	0.268226	2.91091	0.999937	3.21477	0.999958	1.28796	0	0.411646	0.44245
101118162	XM_012105805.2	PCM1_6	781.14	0.0931948	-11.5426	0.797689	29.0762	0.275301	2.53262	0.999996	-26.6653	0.902668	-309.288	0.121636	0	0.350299	0.135778	0.0120029
101122783	XM_015096141.1	PDGFRB_4	-94.1178	0.62015	222.276	0.515735	-230.161	0.377141	NaN	NaN	-2.46323	0.999937	90.7151	0.41435	0.0818575	0	0	0.20433
101114358	XM_004009695.2	PDLIM5_2	-11.8954	0.493177	NaN	NaN	87.126	0.691144	90.16	0.594096	987.398	0.0252702	1022.43	0.0122291	0.777875	0.0771161	0	0
101119840	XM_012189133.2	PHF20_3	-591.367	0.000362819	1.36531	0.99998	-496.387	0.000350015	-363.023	0.00117511	1.191	0.999937	1.62813	0.999958	0.0219445	0.00197704	0.0076944	0.0221678
101118668	XM_012106636.2	PHF8_3	-15.9221	0.999972	377.344	0.236502	-396.205	0.220274	NaN	NaN	-24.9921	0.381175	15.419	0.925673	0.0101946	0	0	0.262297
101105711	XM_012104084.2	PMM2_2	-2.25659	0.999972	NaN	NaN	99.5223	0.691144	103.101	0.601525	214.745	0.311408	222.374	0.182737	0.467472	0.19469	0	0
101110144	XM_012180663.2	POC5_5	79.6378	0.703879	-207.8	0.515735	74.8396	0.78028	-2.7519	0.999996	NaN	NaN	-222.905	0.211086	0	0.136048	0.347818	0
101123044	XM_012181315.1	POLE2_1	-259.625	0.267457	15.0916	0.99998	-15.5818	0.999998	NaN	NaN	16.4434	0.565207	249.54	0.147416	1.07849	0.0985172	0	0.335132
101109095	XM_012180012.2	PPAT_2	-127.122	0.531218	-264.659	0.442617	NaN	NaN	-277.971	0.273017	119.289	0.503086	-2.12467	0.999958	0.231812	0	0.496324	0
101110768	XM_015097367.1	PREP_1	87.9389	0.671797	-155.814	0.531064	83.6632	0.750349	-1.86363	0.999996	NaN	NaN	-167.388	0.232292	0	0.129293	0.246177	0
101115814	XM_015099845.1	PROCR_1	NaN	NaN	70.414	0.77747	-72.7112	0.710562	NaN	NaN	-73.5796	0.611924	NaN	NaN	0	0	0	0.210885
101115799	XM_012182461.2	PRSS35_1	263.767	0.28803	-119.845	0.644471	246.675	0.316742	2.06448	0.999996	NaN	NaN	-129.141	0.308537	0	0.327581	0.149683	0
101121266	XM_012180312.1	PTPN13_2	149.746	0.440722	-2.17413	0.99998	-1.81693	0.999998	-3.91297	0.999996	-267.557	0.233784	-591.421	0.0414844	0	0	0.0540609	0
101106987	XM_015103685.1	PTPN2_6	1.43855	0.999972	-39.4393	0.000650915	28.3179	0.0145275	-1.38173	0.999996	19.3365	0.18533	-2.03802	0.999958	0	0.0147953	0.014424	0
101116829	XM_012178886.2	PTTG1_4	NaN	NaN	72.0603	0.763527	-74.4253	0.697384	NaN	NaN	-75.3055	0.608003	NaN	NaN	0	0	0	0.385706
101123428	XM_012184689.2	PVRL4_1	-2.12843	0.999972	NaN	NaN	94.787	0.636577	97.721	0.580395	186.219	0.323712	192.801	0.206244	0.264136	0.127484	0	0
101108429	XM_015102351.1	PXK_5	47.7071	0.781186	-123.188	0.644471	44.7741	0.858887	-2.77454	0.999996	NaN	NaN	-131.008	0.305644	0	0.104464	0.27967	0
101121286	XM_012190425.2	RAB4B_3	65.507	0.0386554	NaN	NaN	749.955	0.0807354	775.941	0.0515235	10.8843	0.999937	11.2368	0.999958	0.0393468	2.86515	0	0
101109684	XM_012163440.1	RABGAP1_4	-244.084	0.28803	361.548	0.348336	-383.409	0.287906	NaN	NaN	-1.57272	0.999937	235.414	0.15867	0.28991	0	0	0.440763
101114020	XM_012180922.2	RABGGTA_2	1057.85	0.0400353	5.42032	0.99998	-2.71564	0.999998	2.03665	0.999996	-2812.53	0.00219064	-523.173	0.0726121	0	2.1446	1.03381	5.41741
101112675	XM_012097107.2	RAI14_3	NaN	NaN	-3.23891	0.99998	-140.711	0.52123	-470.98	0.144073	-145.804	0.442647	-472.721	0.0933626	0.0215248	0.0535723	0	0.100193
101101969	XM_004006029.3	RASGRP3_6	113.161	0.494463	-5.72732	0.99998	-1.55203	0.999998	-8.82273	0.634613	-170.217	0.331189	-996.821	0.0177355	0	0.105866	0.882499	0.152276
101117477	XM_012106815.2	RBM10_9	-724.764	0.0462919	13.4972	0.788718	-1386.22	0.0350849	-103.883	0.589076	-1.92513	0.999937	7.05897	0.618851	1.1437	0	0.175193	2.01429
101117545	XM_015103204.1	RBM4B_2	124.171	0.0846836	NaN	NaN	385.086	0.23381	397.903	0.145524	2.77828	0.999937	2.84313	0.999958	0.00209248	0.384774	0	0
101109149	XM_004004667.3	RBMS1_3	-200.032	0.413427	52.8829	0.905659	-54.6296	0.798879	NaN	NaN	3.56426	0.999937	192.83	0.248407	0.316439	0	0	0.108249
101118926	XM_012137402.1	RIF1_1	1.01492	0.999972	-59.705	3.02169e-06	31.1541	0.0859231	-1.91165	0.999996	30.602	0.0785273	-1.9521	0.999958	0.485358	0.567379	0.982047	0.0158858
101102554	XM_012175465.2	RIMKLB_2	-112.816	0.50021	-297.473	0.46182	NaN	NaN	-312.261	0.293403	104.19	0.494276	-2.71809	0.999958	0.0802494	0	0.208077	0
101105601	XM_012096855.2	RNF180_3	-142.734	0.493177	NaN	NaN	NaN	NaN	NaN	NaN	127.941	0.484467	132.504	0.319611	0.217881	0	0	0
101121065	XM_012114896.2	RNF20_2	1.02743	0.999972	-1528.76	0.0561714	1429.01	0.0388453	-1.06303	0.999996	1334.45	0.0138173	-1.08862	0.999958	3.98951	5.49714	4.5348	6.24086
101119244	XM_015100936.1	RNF214_3	-172.863	0.106963	58.2655	0.310826	-109.757	0.225707	-1.72186	0.999996	1.51653	0.999937	90.7592	0.0728522	7.0577	6.61342	5.96098	6.6392
101106110	XM_004017202.3	RPS3A_1	3.097	0.999972	82.5905	2.64961e-09	-3.70731	0.999998	22.3929	0.000625656	-11.382	0.191011	7.22946	0.195144	9.67384	35.0389	1.56493	130.891
101117148	XM_015094469.1	RTKN_1	-121.196	0.493177	-22.2725	0.99998	NaN	NaN	-23.3655	0.999996	113.072	0.471776	5.3434	0.999958	0.299445	0.271791	0.410979	0.359279
101102781	XM_015104391.1	RUFY2_1	769.18	0.0756851	-762.067	0.127531	720.053	0.0859231	-1.06037	0.999996	NaN	NaN	-816.976	0.0370028	0	0.710383	0.675342	0
101103511	XM_012098653.2	SCAPER_2	NaN	NaN	13.7298	0.788718	-314.26	0.261663	-23.6459	0.999996	-319.55	0.191011	-24.1848	0.79287	0	0	0.0217012	0.27992
101103405	XM_012184803.2	SCEL_7	133.975	0.545964	259.359	0.436508	-2.16239	0.999998	128.576	0.551636	-276.581	0.261463	NaN	NaN	0	0.106246	0	0.207952
101116940	XM_015102267.1	SEC22C_2	1.0152	0.999972	-46.8705	0.99998	392.573	0.176705	8.38716	0.754133	366.111	0.18605	8.06148	0.795299	0.267759	0.268999	0.0321372	0
101115370	XM_015096591.1	SEC31A_4	-1224.23	0.0490599	15.9295	0.99998	-48.3067	0.871696	-3.08455	0.999996	25.2569	0.42211	404.901	0.0050825	1.17113	0	0.00177298	0.0455585
101123594	XM_012183120.2	SEMA4A_2	-167.359	0.45391	NaN	NaN	NaN	NaN	NaN	NaN	155.755	0.436379	161.323	0.278988	0.225356	0	0	0
101123150	XM_004017091.3	SEMA5A_5	-1047.15	0.0386554	70.1711	0.813629	-72.6653	0.750349	NaN	NaN	13.8135	0.518171	974.854	0.0152494	0.421516	0	0	0.0290146
101108642	XM_012174382.1	SENP1_1	75.9706	0.351402	NaN	NaN	247.364	0.4018	255.397	0.357922	2.77828	0.999937	2.84313	0.999958	0.00196748	0.227058	0	0
100145864	NM_001126350.1	SFXN1_3	73.2842	0.72076	NaN	NaN	67.9224	0.808868	70.3477	0.726786	NaN	NaN	NaN	NaN	0	0.289036	0	0
101111155	XM_015104412.1	SGPL1_2	3.33921	0.999972	-3.13965	0.99998	-1.68876	0.999998	-5.31836	0.348911	-5.80114	0.568296	-17.9102	8.49398e-05	0.160593	0.566506	2.76072	0.963239
101111155	XM_012105226.2	SGPL1_7	377.181	0.241754	-166.618	0.594803	352.009	0.282685	2.1345	0.999996	NaN	NaN	-176.286	0.279868	0	0.303525	0.13108	0
101113548	XM_015092275.1	SHC1_5	NaN	NaN	160.052	0.582859	-165.331	0.465864	NaN	NaN	-171.326	0.404395	NaN	NaN	0	0	0	0.22918
101101880	XM_012174695.2	SHMT2_4	-580.362	5.88893e-05	-1.2079	0.99998	-181.765	0.0350631	-221.347	0.00700583	3.12748	0.999937	2.59035	0.999958	2.20467	0.00302586	0.941093	0.767524
101107480	XM_004019504.3	SIAE_5	1.47448	0.999972	NaN	NaN	241.701	0.32608	249.296	0.272048	154.277	0.386772	159.742	0.248407	0.348933	0.502298	0	0
101106112	XM_012098665.2	SIN3A_1	-506.332	0.146749	NaN	NaN	NaN	NaN	NaN	NaN	472.486	0.147718	489.365	0.0749796	0.28883	0	0	0
101107103	XM_004011485.3	SLC16A10_1	3.50089	0.0692077	-1.11074	0.99998	-1.30602	0.999998	-1.43395	0.999996	-4.63871	0.000248468	-5.0926	0.000202196	0	0.0627731	0	0
443098	XM_015097252.1	SLC17A5_2	-93.9409	0.0262894	23.4822	0.557601	-39.6263	0.34912	-1.72531	0.999996	2.27451	0.999937	54.7797	0.0113014	1.12005	0.0117309	0.0204963	0.549894
101115186	XM_012133795.2	SLC25A12_2	1.65585	0.999972	NaN	NaN	333.034	0.301851	343.01	0.219734	187.701	0.33616	194.362	0.215636	0.138004	0.058819	0.0396144	0.0487089
100294558	XM_012177553.2	SLC26A2_8	410.391	0.225857	3.0449	0.99998	114.871	0.15683	398.018	0.174112	-3.23991	0.999937	NaN	NaN	0	0.224385	0	0.00127551
101106805	XM_012101315.2	SLC35B3_3	-292.333	0.279223	-114.02	0.652665	NaN	NaN	-119.808	0.517024	272.8	0.258784	2.48487	0.999958	0.560365	0	0.258074	0
101103286	XM_015092048.1	SLC35D1_1	508.05	0.139092	3.29367	0.99998	-1.21043	0.999998	2.74127	0.999996	-602.685	0.0816019	-186.352	0.220553	0	0.350408	0.11382	0.402221
101107169	XM_004022406.3	SLC6A14_1	-1.60627	0.999972	-5.57699	0.99998	357.022	0.013172	63.3017	0.0416021	541.559	0.00219064	96.6821	0.00521678	0.00338995	0	0	0.0513479
443250	XM_012180978.1	SLC7A8_2	-19.7672	0.311987	838.62	0.0930687	-12.161	0.829131	72.7576	0.719516	1.60843	0.999937	1376.35	0.0047276	1.96931	0.102011	0	1.15416
101123588	XM_012099826.2	SLMAP_22	-227.447	0.384537	28.9961	0.99998	-30.4785	0.999998	NaN	NaN	7.36123	0.999937	221.076	0.222999	0.208295	0	0	0.0252063
101116161	XM_012187178.1	SMYD3_3	NaN	NaN	95.5164	0.732804	-98.9081	0.628075	NaN	NaN	-99.949	0.544159	NaN	NaN	0	0	0	0.225154
101115002	XM_012119527.2	SORBS3_2	-165.425	0.45391	-222.543	0.531064	NaN	NaN	-236.709	0.365185	148.256	0.437698	-1.46662	0.999958	0.363692	0	0.523012	0
101109613	XM_015096207.1	SPATA9_2	-64.1712	0.726771	NaN	NaN	NaN	NaN	NaN	NaN	59.7411	0.709025	61.849	0.504914	0.200182	0	0	0
101106482	XM_015103671.1	SPIRE1_6	-474.408	0.166455	11.4454	0.751512	-540.301	0.101415	-48.9318	0.783721	-1.15156	0.999937	9.83218	0.635099	0.415562	0	0.0435617	0.483024
101107327	XM_004021422.2	SRGN_1	-1.52067	0.999972	-1.27849	0.99998	71.4875	0.00521106	55.9622	0.00439656	104.022	0.000819914	80.3874	0.000768432	19.7598	13.8035	0.235271	0.176709
101107327	XM_012105207.1	SRGN_2	-1.52382	0.999972	-2.2348	0.99998	269.596	0.0350631	118.091	0.0269889	388.121	0.00819422	171.879	0.00243225	4.66667	3.25513	0.0199631	0.00698238
101117893	XM_012103458.2	SS18_7	NaN	NaN	1.48904	0.99998	-690.218	0.101156	-470.631	0.135307	-695.263	0.0934604	-482.582	0.0872269	0	0	0.696308	0.896676
101123278	XM_012162309.2	ST6GALNAC6_5	148.009	0.471166	NaN	NaN	138.438	0.508915	143.306	0.456445	NaN	NaN	NaN	NaN	0	0.326279	0	0
101123278	XM_012162341.2	ST6GALNAC6_6	-132.294	0.479509	NaN	NaN	NaN	NaN	NaN	NaN	122.727	0.464568	127.074	0.30489	0.241259	0	0	0
100302087	XM_012185090.1	STRADA_14	123.624	0.524154	-152.503	0.602595	116.66	0.562323	-1.31803	0.999996	NaN	NaN	-162.638	0.280252	0	0.236024	0.245235	0
100302087	XM_012185082.2	STRADA_17	-90.1752	0.241754	NaN	NaN	2.85714	0.999998	2.91772	0.999996	226.913	0.301398	234.979	0.171293	0.487237	0.00337487	0	0
101105303	XM_004004065.3	SYK_1	-1.43683	0.999972	215.534	0.414635	8.03656	0.203155	1812.98	0.00189596	11.3215	0.0232666	2477.74	0.000331241	2.24278	1.61285	0	0.201491
101105303	XM_004004064.3	SYK_2	NaN	NaN	-270.338	0.367406	NaN	NaN	-285.071	0.220098	NaN	NaN	-291.838	0.129175	0	0	0.24996	0
101119662	XM_012190211.2	SYNE4_2	-2.21002	0.999972	142.596	0.602595	1.56592	0.999998	233.816	0.257859	3.36868	0.999937	485.088	0.0384668	1.20051	0.554056	0	0.351339
101110252	XM_012185285.2	SYNRG_15	21.5884	0.55096	-1.47852	0.99998	-3.56133	0.999998	-5.25118	0.968001	-77.1916	0.0222829	-112.262	0.00104122	0.00371497	0.0960055	0.496819	0.329983
101114716	XM_012187780.2	TATDN3_5	-27.2286	0.306392	50.3405	0.478345	-23.4717	0.471245	2.21574	0.999996	1.21189	0.999937	60.0796	0.106764	0.399249	0.0119152	0.00387841	0.333792
101114152	XM_012097529.2	TBCCD1_1	-231.224	0.337396	68.917	0.788718	-71.1089	0.710562	NaN	NaN	3.21025	0.999937	224.163	0.192442	0.337393	0	0	0.103162
101111508	XM_015092546.1	TBL1XR1_3	-373.726	0.194756	271.265	0.390606	-281.185	0.316312	NaN	NaN	1.30639	0.999937	356.819	0.0979252	0.241948	0	0	0.183524
101111508	XM_012098879.2	TBL1XR1_5	-2.12851	0.999972	-20.5372	0.515735	46.5255	0.168654	2.18593	0.999996	97.5187	0.00263076	4.60022	0.613092	0.666129	0.402283	0.165351	0.00732973
101119372	XM_015105119.1	TCEAL4_2	-137.444	0.476771	68.513	0.757533	-70.8584	0.680166	NaN	NaN	1.93117	0.999937	133.39	0.283588	0.262819	0	0	0.135179
101104506	XM_015098039.1	TDRD3_7	NaN	NaN	4.55065	0.99998	-157.342	0.441409	-35.8508	0.966569	-159.998	0.381636	-35.969	0.686977	0	0	0.047006	0.252769
101120391	XM_004005355.3	TFPI_1	-1.14503	0.999972	-1.80022	0.99998	35.8358	0.0350631	20.1383	0.219734	38.9739	0.00966504	21.6743	0.0872603	1.36316	1.1959	0.0362671	0.162113
101109906	XM_015100961.1	THY1_1	-2.69301	0.999972	-2.23464	0.99998	156.402	0.0892076	71.4326	0.0926285	399.338	0.00638049	181.539	0.00163722	2.86403	1.12729	0.0126375	0.00420547
101118525	XM_015095902.1	TLE2_1	-2.77238	0.999972	-1.89884	0.99998	26.8254	0.334615	14.0866	0.498119	71.2812	0.0122983	37.0361	0.0251352	1.71237	0.652791	0.0427643	0.0202707
101112735	XM_012181409.1	TLN2_3	217.344	0.0386554	-690.534	0.134333	695.247	0.116761	1.01208	0.999996	2.77828	0.999937	-216.924	0.0116073	0.00103295	0.351164	0.327639	0
101112911	XM_012186189.1	TMEM101_2	160.531	0.493833	NaN	NaN	148.679	0.537967	154.052	0.485975	NaN	NaN	NaN	NaN	0	0.405977	0	0
101107634	XM_012097579.2	TMEM144_1	54.8094	0.106963	-722.636	0.129105	549.376	0.149212	-1.32405	0.999996	9.79519	0.999937	-72.0581	0.0304626	0.00779345	0.479531	0.571211	0
101115086	XM_004003156.3	TNIK_7	1.24457	0.999972	-623.426	0.127531	450.45	0.22073	-1.38143	0.999996	348.81	0.143049	-1.74077	0.999958	0.219612	0.270596	0.396571	0
101119770	XM_012125327.2	TOE1_3	-82.9351	0.351747	NaN	NaN	2.85714	0.999998	2.91772	0.999996	210.935	0.354743	218.496	0.229268	0.388018	0.00371457	0	0
101118879	XM_012182483.2	TPD52L1_1	-4.83546	0.411044	3.27031	0.99998	-1.00009	0.999998	3.28918	0.605332	4.64784	0.517797	15.2295	0.00082799	49.286	10.2095	2.91702	10.0378
100145865	XM_012180572.2	TPM1_11	NaN	NaN	-112.775	0.708345	NaN	NaN	-119.917	0.558564	NaN	NaN	-122.675	0.367978	0	0	0.440985	0
100145865	XM_012180582.2	TPM1_2	NaN	NaN	-2.28083	0.99998	-74.1516	0.708854	-175.284	0.393375	-76.4748	0.609085	-176.612	0.248407	0	0	0.348701	0.174667
100145865	XM_012180574.2	TPM1_6	NaN	NaN	-926.329	0.130411	NaN	NaN	-986.647	0.0709956	NaN	NaN	-987.994	0.0394212	0	0	2.70409	0
101108973	XM_004002544.3	TPM3_6	NaN	NaN	-111.899	0.676718	NaN	NaN	-117.79	0.543405	NaN	NaN	-118.567	0.342785	0	0	0.460419	0
106990139	XM_015095521.1	TRIM11_5	-3.9406	0.999972	NaN	NaN	51.7603	0.898967	53.1087	0.803114	190.07	0.334542	196.816	0.215277	0.215242	0.0530757	0	0
101111583	XM_012099613.2	TRNT1_2	126.181	0.565063	NaN	NaN	118.555	0.608992	122.68	0.552136	NaN	NaN	NaN	NaN	0	0.296756	0	0
101104017	XM_012100251.2	TSEN2_2	-106.082	0.571362	NaN	NaN	NaN	NaN	NaN	NaN	95.1277	0.568296	98.5076	0.392714	0.210931	0	0	0
101115619	XM_004009032.3	TTC1_1	NaN	NaN	-2.93459	0.99998	-297.743	0.334615	-882.68	0.042013	-299.453	0.275642	-892.047	0.0207302	0.0250687	0.0136883	0.0477532	0.0190766
101109091	XM_015096201.1	TTC37_1	124.492	0.556415	306.057	0.398472	-2.67137	0.999998	119.478	0.571507	-319.341	0.261463	NaN	NaN	0.329827	0.596689	0.151787	0.4331
101121659	XM_015093217.1	TTC39B_1	-12.9522	0.999972	1.72364	0.99998	-796.295	0.0807354	-465.79	0.17906	-61.9051	0.0893719	-35.1313	0.264591	1.13785	1.14487	0.923573	0.63949
101118307	XM_015101753.1	TUBA3E_1	4.34644	0.0142487	2.48687	0.644471	-1.25119	0.999998	2.01337	0.699509	-5.47905	0.00598374	-2.18226	0.674339	5.2593	25.4419	11.9422	30.1396
101102619	XM_012118313.2	UBAP2_2	-19.7195	0.194756	62.5086	0.0229692	-27.4577	0.217973	2.32135	0.999996	-1.38624	0.999937	46.4649	0.00242445	2.40375	0.143601	0.0466669	3.26641
101123160	XM_015091822.1	UBE2F_3	NaN	NaN	66.7012	0.788718	-68.9768	0.725873	NaN	NaN	-69.7558	0.623484	NaN	NaN	0	0	0	0.217004
101119567	XM_012181301.2	UBR1_2	393.525	0.241754	NaN	NaN	364.946	0.287901	378.14	0.204605	NaN	NaN	NaN	NaN	0	0.350065	0	0
101119468	XM_012178269.1	UIMC1_5	NaN	NaN	-2.16735	0.99998	-80.1625	0.725873	-178.4	0.393195	-81.015	0.619508	-179.343	0.247811	0	0	0.248807	0.129034
105610011	XM_015099153.1	USH2A_1	52.9693	0.056112	-2.45126	0.99998	-1.41775	0.999998	-3.47041	0.999996	-76.7364	0.025391	-185.725	6.55007e-06	0.00201101	0.121922	0.38898	0.180969
101116378	XM_012106801.2	USP11_4	NaN	NaN	-1.07152	0.99998	-206.053	0.395684	-225.635	0.347031	-208.162	0.332699	-227.63	0.21752	0.299956	0.309235	0.223253	0
101113139	XM_012174636.2	USP15_5	NaN	NaN	-1.55899	0.99998	-131.989	0.471245	-212.953	0.347031	-133.525	0.421443	-214.981	0.215636	1.31127	1.06794	1.7812	1.35898
101118850	XM_015104637.1	VDAC3_2	NaN	NaN	243.477	0.502956	-251.502	0.358905	NaN	NaN	-260.651	0.306973	NaN	NaN	0	0	0	0.817494
101117742	XM_012173678.2	WBP1_1	1.0894	0.999972	-16.4975	0.99998	275.438	0.304905	16.8401	0.569132	236.8	0.252184	15.0649	0.411217	28.9366	32.9808	31.4264	33.6605
101106742	XM_012105887.1	WRN_1	-703.179	0.0967964	6.07288	0.99998	-139.756	0.525831	-23.045	0.999996	5.03194	0.999937	30.8444	0.158613	0.503312	0	0.0183705	0.097353
101109347	XM_012175689.2	XPNPEP3_4	3.03337	0.999972	1.95916	0.99998	-129.357	0.0787582	-65.1195	0.300488	-396.483	0.144325	-208.04	0.222999	0	0.00430058	0.396964	0.776297
101114454	XM_012187566.1	ZBTB37_3	-71.1593	0.0154559	-1.38796	0.99998	-65.309	0.107407	-85.1441	0.000747084	1.10046	0.999937	-1.2406	0.999958	0.122855	0.271367	0.273141	0.165426
101123481	XM_015099404.1	ZBTB41_2	-311.07	0.0386554	34.7746	0.602546	-63.4701	0.398923	-1.7218	0.999996	4.71912	0.999937	169.674	0.017097	2.23901	2.25289	2.78058	2.44719
101114313	XM_015102657.1	ZBTB9_3	-2.08106	0.999972	-279.8	0.36815	274.101	0.308856	-1.02373	0.999996	541.063	0.0977807	1.98625	0.999958	0.842384	0.418979	0.454156	0
101108453	XM_012120976.2	ZCCHC7_1	-4.96362	0.999972	NaN	NaN	49.6324	0.911462	50.9248	0.81574	229.477	0.258784	237.556	0.142157	0.395579	0.0776489	0	0
101109324	XM_012104603.2	ZKSCAN5_4	282.301	0.36467	NaN	NaN	268.551	0.374524	275.63	0.334116	NaN	NaN	NaN	NaN	0	0.292723	0	0
101108518	XM_012098032.1	ZMAT5_3	-26.8147	0.999972	-105.033	0.647242	NaN	NaN	-111.509	0.498119	24.9722	0.969134	-4.07719	0.999958	0.118923	0	0.471973	0
101108433	XM_012190139.2	ZMYM6_6	-1.25334	0.999972	35.0169	0.99998	9.77962	0.934899	355.096	0.174112	11.9514	0.518171	422.938	0.0518454	0.470264	0.387584	0	0.037381
101121358	XM_012185338.2	ZNF207_1	-4.35927	0.999972	-14.5753	0.99998	81.0679	0.680166	5.59678	0.999996	334.611	0.218218	24.1525	0.321934	0.00461941	0	0	0.00272822
101111739	XM_012189688.2	ZNF276_2	NaN	NaN	2.04948	0.99998	-304.567	0.287901	-151.316	0.438888	-309.906	0.233784	-155.119	0.267708	0.118195	0.266811	0.184137	0.0409882
101118053	XM_004017502.3	ZNF280B_2	-1.62019	0.999972	-584.336	0.111344	438.012	0.228509	-1.33687	0.999996	664.98	0.0531746	1.17976	0.999958	0	0	0.0810127	0
101104204	XM_015104299.1	ZNF503_1	-11.7822	0.283635	1.78512	0.99998	3.12739	0.999998	5.67907	0.999996	35.4457	0.0222829	62.541	0.00147859	4.32372	0.36907	0.0647265	0.111613
101110983	XM_015103346.1	ZNF518A_19	1020.09	0.0490599	5.96957	0.99998	-1.04899	0.999998	5.84628	0.999996	-1036.21	0.0201031	-178.125	0.255758	0	0.591154	0.105424	0.574432
101110171	XM_015100087.1	ZNF583_6	-208.019	0.407508	NaN	NaN	NaN	NaN	NaN	NaN	193.595	0.380555	200.53	0.245117	0.291124	0	0	0
101110171	XM_012094826.2	ZNF583_7	-202.695	0.408622	NaN	NaN	NaN	NaN	NaN	NaN	188.641	0.388076	195.396	0.248407	0.283542	0	0	0
101122642	XM_012175919.2	ZNF644_4	-6.69004	0.999972	NaN	NaN	23.3816	0.999998	24.1563	0.999996	148.776	0.392228	154.036	0.248407	0.206101	0.0382343	0	0
101106807	XM_012114060.2	ZNF691_4	NaN	NaN	286.86	0.372761	-298.476	0.296703	NaN	NaN	-301.481	0.236551	NaN	NaN	0	0	0	0.407616
101102740	XM_015097898.1	ZNF706_3	-202.989	0.414368	351.956	0.280478	-365.296	0.261663	NaN	NaN	-1.81068	0.999937	195.671	0.248407	0.447948	0.230656	0.700098	0.211143
