# Supplementary material for: Exposure to maternal obesity alters gene expression in the preimplantation ovine conceptus
Source: BMC Genomics. 2018 Oct 11;19:737. doi: 10.1186/s12864-018-5120-0 (PMC6180665; doi:10.1186/s12864-018-5120-0)
Supplement: Supplementary file 5 — Gene IDs for placenta-associated DEGs represented in Fig. 2. Sequences were mapped to the Ovis aries genome (NCBI; Oar_4.0), and differentially expressed genes (DEGs) were identified as having a FDR ≤ 0.05, ≥ 2-fold change, and ≥ 0.2 RPKM. Genes involved in placentation were identified from the list of DEGs via literature search. (XLSX 14 kb) [file 12864_2018_5120_MOESM5_ESM.xlsx]

## Sheet: Sheet1
		Average Expression Value (RPKM)
	Gene ID	Lean Male	Obese Male	Lean Female	Obese Female
1	TNFRSF1Bv1	3.59648	1.94692	0.323204	0.330707
2	MUC15v1	3.77497	1.48725	0.0679269	0.375899
3	AGO4v1	3.91685	1.13341	0.433247	0.576853
4	THY1v1	2.86403	1.12729	0.0126375	0.00420547
5	BCL2A1v1	2.72436	1.04502	0.0922234	0.0532808
6	FMNL2v1	2.74816	1.03072	0.403108	0.25732
7	PAG11v1	3.54904	2.85186	0.125596	0.102396
8	SLC6A14v1	3.4532	2.28412	0.0317078	0.00369471
9	LOC101122394v1 (PAG2)	2.53285	1.47597	0.0135769	0.0185467
10	LOC101119768v1 (PRP4)	2.15667	1.52303	0	0
11	LOC443319v1 (PL)	1.64603	1.60095	0.0249504	0
12	PAG4v3	2.13887	2.59042	0	0
13	ANXA2v2	2.17976	2.37475	0	1.2884
14	ADCYAP1v1	5.95473	2.45671	0.413339	0.209232
15	GJB5v1	5.94483	0.684884	0.0641034	0.265836
16	RFX5v4	0.263395	0.209555	0.00445513	0.00571966
17	NAPEPLDv5	0.262434	0.191813	0	0
18	DSCAML1v1	0.335296	0.211726	0.00265644	0.00364447
19	PVRL4v1	0.264136	0.127484	0	0
20	CALCRLv4	0.264733	0.0749475	0.00129772	0
21	KTN1v7	0.270983	0	0.00160573	0.0432563
22	NAPEPLDv6	0.204515	0.00158886	0	0.0126718
23	IL33v6	0.206318	0	0.0865091	0
24	SGPL1v7	0	0.303525	0.13108	0
25	MPP7v3	0	0.236658	0.120844	0
26	SENP1v1	0.00196749	0.227058	0	0
27	SLC26A2v8	0	0.224385	0	0.00127551
28	KTN1v2	0	0.190198	0	0
29	KDM5Cv4	0.0702395	0	0.225578	0.00647637
30	RIMKLBv2	0.0802494	0	0.208077	0
31	FGFR1v5	0	0.0312404	0.173568	0
32	ATMv1	0.0053422	0	0.138024	0
33	PREPv1	0	0.129293	0.246177	0
34	LOC101110239v1	0.0095861	0.00345343	0.0279615	0.0132929
35	ARID1Av6	0.401117	0.123791	0.221156	0
36	PAG1v1	0.300724	0.14486	0.288554	0
37	GP2v1	0.24903	0.00894966	0.388852	0.00232123
38	CASP9v8	0.0242346	0	0	0.262014
39	LOC101107831v8 (GSTM5)	0	0	0	0.280975
40	NMBRv1	0	0.00357706	0.00479583	0.205867
41	PROCRv1	0	0	0	0.210885
42	BRCA1v4	0	0.15484	0.00107065	0.271311
43	FGFR1v9	0	0	0.0609794	0.45513
44	PTTG1v4	0	0	0	0.385706
45	USH2Av1	0.00201101	0.121922	0.38898	0.180969
46	NRKv3	0.446509	0.365801	0.0169508	0.00859791
47	IL2RBv3	0.38414	0.279421	0	0
48	NFAT5v11	0.566575	0.284131	0.137314	0
49	MMEv8	0.5689	0.0420671	0	0
50	NAPEPLDv10	0.392891	0.00207433	0	0
51	BRCA1v1	0	0.456267	0.302375	0
52	OCRLv3	0	0.438966	0.268314	0.00148292
53	OGDHv4	0	0.474634	0.139747	0
54	ADAM19v1	0.0910897	0.3864	0.00455625	0.00113585
55	GSSv3	0	0.45803	0	0.00456933
56	ALCAMv1	0.0055288	0.494075	0	0.129569
57	ATMv5	0.205519	0.671758	0.360623	0.00167719
48	ADMv1	0.230307	0.640935	0.0103121	0
49	SIAEv5	0.348933	0.502298	0	0
60	CD44v4	0.61852	0.701647	0	0.0716788
61	CASP6v1	0	0	0	1.0464
62	VDAC3v2	0	0	0	0.817494
63	PTPN2v6	0.479603	0.761846	1.02744	0.0248264
64	IDO1v1	0.103584	0.0333569	0.924428	0
65	LAMA1v1	0.0265945	0.747013	1.31763	1.07921
66	TLE2v1	1.71237	0.652791	0.0427643	0.0202707
67	GCM1v1	1.1804	0.414505	0.00716401	0.00402061
68	ERV3-1v1	2.12647	0.13957	0.134865	0.00242472
69	SLC17A5v2	1.12005	0.0117309	0.0204963	0.549894
70	LOC101107232v2 (GSTA4)	1.86745	0.134747	1.47453	0
71	P2RX4v2	1.52494	0.60785	1.12234	0
72	SGPL1v2	0.160593	0.566506	2.76072	0.963239
73	UBAP2v2	2.40375	0.143601	0.0466669	3.26641
74	HPSEv1	7.09229	5.35986	2.11941	1.41144
75	TFPIv1	5.05152	4.69176	0.219638	0.120448
76	ALDH1A1v1	6.07524	5.33102	12.9364	12.7529
77	SLC16A10v1	2.55644	9.58206	13.0177	11.8688
78	GJB5v2	15.9335	3.74489	0.281266	3.08763
79	APOC3v1	11.3473	2.41254	0.446964	0.385337
80	IL2RBv1	20.6518	13.6571	0.0372056	0.0424291
81	LOC101110259v2 (TKDP1)	4.90334	34.4485	0.850353	4.82201
82	FOXO4v1	46.9191	15.0164	5.00793	11.9551
83	HMGN3v4	31.8563	18.401	5.23771	10.2439
84	FETUBv1	45.0045	30.9551	4.81018	6.00959
85	LRP2v2	10.0412	39.2784	38.012	14.1128
86	LOC101112509v1 (PLET1)	104.471	60.7147	0.403015	1.03182
